# Supplementary material for: De Novo Transcriptome Sequencing of the Octopus vulgaris Hemocytes Using Illumina RNA-Seq Technology: Response to the Infection by the Gastrointestinal Parasite Aggregata octopiana
Source: PLoS One. 2014 Oct 16;9(10):e107873. doi: 10.1371/journal.pone.0107873 (PMC4199593; doi:10.1371/journal.pone.0107873)
Supplement: Table S1 — List of transcripts including the largest contig of each representative locus (e-values<1e−3) of Octopus vulgaris selected for annotation. (XLSX) [file pone.0107873.s001.xlsx]

## Sheet: Hoja1
Sequence name	Sequence	Sequence length	Hit description	Definition	Hit ACC	E-Value	GO biological process	GO cellular component	GO molecular function
Locus_3_Transcript_3/4	ACTCTTTCCCTACACGACGCTCTTCCGATCTCTTCATTTGTCAGCGGACGCTGATTCCATAATATATTCTTTGAGGAATTTACTTTTCGTACAACAACACAAAACAAATGTGTTCAAACAATTTAATAACTTCATTCTTTTCAAACATGATATTAACACACTTATAATACTCGGAATTTTAAATACTTGTTTGTATTTTCCTACCAACGATGGTGTGTTTTGGGCCGAAAGTTTTCTTAGTTCGACTCTTTGGTGCACCTTCTTGGTACCACAACGTGATTCAGTTTCGATTAAAATCAGTATCTGTCACTCCAGCTCCTGCCCAATGGACTGTAACAACAATAACAAAACGCTGGTATCATCAGCCTCATCCTCCAGACACAGTCAGACACAGTCAGT…	1364	sp|Q924L1|LTMD1_MOUSE	LETM1 domain-containing protein 1 OS=Mus musculus	Q924L1	3e-07		membrane; mitochondrion;
Locus_4_Transcript_15/24	AAACAGAGAAAAAGTGTGTGTGTATGTGAAAGAGGAGAGAGAAAGAGAGAGAGAAAGTACGGAACGGCTCTGGTTTTTCCTGTACTGAATGAGTTAGTCACAAACACTTGTCAAACGTCCTTTCGTTTGTGAACCCGTAAGGTAACAAAATAACCCCTATATGCAGATTGCAGTGTTAAAGAAACGGACTTAAGGAGCGAGGAAACCCTAGGGGGAAGCCATACAATATTGAAATCCTTCTAAATTAAATTATCAGTTTGGTATTTATTCTGTTGACTTTCTAATCTGTAAATATGCATACGTCTGCATTGAGAAGAACATTTGGTGTCTTAAGTCAAACCAAACAAATCATTGCCCCTGCGTTGAGCACATCATTCTGTCGATCCACTCATCACAATC…	3109	sp|Q2KIR8|TDH_BOVIN	L-threonine 3-dehydrogenase, mitochondrial OS=Bos taurus	Q2KIR8	7e-108	oxidation-reduction process; L-threonine catabolic process to glycine;	mitochondrion;	L-threonine 3-dehydrogenase activity; isomerase activity; coenzyme binding;
Locus_7_Transcript_3/3	TATTGTTTGTGTTGTTGTTTTCTAAAGTGTACTATCAAGCATTTAATAGACAAATTCTTAAAAATTCATAAAGAATAAATTTTCTTTTTTTATGAAATTTTTTTCTTCGTTTTTGTTTTCAGTTGAATATTGTTTGTGTTGTTGTTTTCTAAAGTGTACTATCAAGCATGACAACTCAACAAGTGTAAGATATCAGTTCCAAACCAAAAATTTAAATTTGAAACGTCATAAGAGTTAAAGCTGTTACGCATGACAGACAGTTTAGAAGTGATTCTAGACCTTTCACACAATCCACTTTCTCCCAGTCTCAGACAAACAGACAAGACAGGTAACCAGAACAGAAATGACATTATTATACCATATATTACACAGAAAACAAAACTAGTTACAAGAATTAAT…	1404	sp|Q8VHC3|SELM_MOUSE	Selenoprotein M OS=Mus musculus	Q8VHC3	3e-16		nucleolus; endoplasmic reticulum; Golgi apparatus;
Locus_8_Transcript_49/56	TATTTCCTTTTTTAAACAGTAAACTATAAAAAGTAGAAAACCATATTTCCTTTTTTAAACAGTAAACTATAAAAAGTAGAAAACCGAACACACACACATTTTATTCCAGTTTAGTCATGAAAAACTCAGTCCATTCGGTGGAAGTAATCGACGTTGAAAAACGTCGTTCCCCTGGTAAACATTATGTATATGTAATTAATGTTACATGGAATGATGGATCTACAAACATTATATATCGCCGTTACAGTGCCTTTGATCGCCTGCAGTTATCCCTCTTGGAGTTATTTCCTCAGGAAAGTGGTACAATAAATCCTGAAGAGCAAACATTGCCTGTATTGCCNNNNNNNNNNNNNNNNNNNNNNNNNNNNNNNNNNNNNNNNNNNNNNNNNNNNNNNNNNN…	4076	sp|A1X283|SPD2B_HUMAN	SH3 and PX domain-containing protein 2B OS=Homo sapiens	A1X283	1e-16	inflammatory response; negative regulation of smooth muscle contraction; organonitrogen compound catabolic process; heart development; podosome assembly; superoxide anion generation; response to yeast; nucleotide-binding domain, leucine rich repeat containing receptor signaling pathway; antigen processing and presentation of exogenous peptide antigen via MHC class I; eye development; protein targ…	actomyosin contractile ring; podosome; lamellipodium; cytosol; cell junction; intracellular membrane-bounded organelle; plasma membrane; perinuclear region of cytoplasm; cleavage furrow; stress fiber;	purine ribonucleotide binding; SH3 domain binding; phosphatidylinositol-3-phosphate binding; SH2 domain binding; phosphatidylinositol-4-phosphate binding; phosphatidylinositol-5-phosphate binding; nucleoside-triphosphatase activity; purine ribonucleoside binding; superoxide-generating NADPH oxidase activity; phosphatidylinositol-3,5-bisphosphate binding; protein phosphatase binding; purine ribonu…
Locus_11_Transcript_7/14	AGAGAATTTTGAAACCAATTGGTCGCTAACAAGAGAAAGATGAAGTTCATTTATTCTCTTATAGCAGTTGAGAGAGAATTTTGAAACCAATTGGTCGCTAACAAGAGAAAGATGNNNNNNNNNNNNNNNTCGTTAAAGCGTGCAATTTCCTGCCTGCTGTTGTTTGCCATCATCACAGCAGTGAACTCTGACATTTTCTGTCAAAGTCCCCTGACATTTTCTGTCAAAGTCTTTTTTTTTTCGTGGTTCCAATAACAGACTCAATGAAAAATCAGCCCAACGCNNNNNNNNNNAAAGAAGCAAACCGTTTGTTTGACTCTCAGAACAACAACAAAGGTGGTTACAATGTTGGTGATGCTACAGACGCAGCAGCAAAGAAGGTCGAAGATCAATACCAAA…	3006	sp|Q58A42|DD3_DICDI	Protein DD3-3 OS=Dictyostelium discoideum	Q58A42	8e-66
Locus_12_Transcript_3/9	CAACACCCATCATTATCATAATACTCATTACCATTGTCATGAAAATTATCACCATCATCAACAGTATCTAAATTGAAGTTTCATCCTTCATCCTTCATCAATAAGCTGACTTAATGTGTTAGCACAGAGCAATGGTTAGTAAAGTGTTTTGGAGCCAGAGGTAAACTCCAGTGGCAACCATTTATGCCTTTTGCTATACACAGCCCTACATAAACAGACAATTTACAATCATACCAAGACATTAAGTCTAGGAAAAGAGGGTCAGTGTTGCAAAACTGCCAAGAAAGATATGTTCATCAGCATAAATATGCTAAAAAGTTAATCCGTCACAAGAAAAGGCTAAAGAGATTATATGGGAGAATGATAAAAAAAAAATTATAATTATTATTATTAGTAGTA…	1816	sp|Q62393|TPD52_MOUSE	Tumor protein D52 OS=Mus musculus	Q62393	1e-22	positive regulation of catalytic activity; execution phase of apoptosis; B cell differentiation; localization; positive regulation of MAPK cascade;	perinuclear region of cytoplasm; endoplasmic reticulum;	calcium ion binding; protein heterodimerization activity; protein homodimerization activity;
Locus_14_Transcript_21/21	CTCTTTCCCTACACGACGCTCTTCCGATCTGTTTAATATTAAAGTGAAAGCAGACGATGAAACCAACTTTCGTGTTAAAACCACCGAGATTTTAATTAAAGTGCTGTTGCCACGTTAAGCTGCGATTTTGAAAGACGCGAATTAAAAGTTTACACAAGTAAAAAAGAAAAATAATAAAGAAAGAAAGGAATAAATTACTCCAGAAAAGGAAAACCTNNNNNNNNNNNNNNNNNNNNNNNNNNNNNNAAAAAACTGTAGGACACTAGTTACGATGCAGCAAGAACCACCTTCGATATTACCGTATATGAATGGACCTATCATACGTATGAAACCGGATGTTCCATATATTGAAGAAATTCCTGACTGGATTAAGAATGGAACTATAACTTTACAAGGTCA…	3552	sp|Q3MHZ8|LEG9_BOVIN	Galectin-9 OS=Bos taurus	Q3MHZ8	1e-10	system development; single-organism cellular process; response to stimulus; immune system process; regulation of cellular process;	membrane; cytoplasm; extracellular region part; nucleus; extracellular matrix;	protein binding;
Locus_16_Transcript_8/12	TTGATGAAGTGATTGTTTATTTTTGGAATGACATTATAGGTTTTGAAGTGTTGACATTAAGAGTAATTTCTATATTTTTTTTTTCTGTGGGTGTAGTAAGATTGAATTTATATTTGGTTATTATTATTGTTGTTTTTGGAGTTTGTGAGGCTTCTTTAGGGTTATCTTTGTTAGTTAGTTTTATTCGTTTACATGGTAATGATTACGTAATGAGTTTAAGAGTTTATAAATTATAGGAATATTAATAGGAATTATTATATTATTGTTGTTGAATTTTTGGTTAAAGTGAGAGTTACGTTTATGATTTATGTTAATTTTTGTTTATGATTTATGTTAATTTTTAGTTTTATGGTTTTATGAGATTAAAATATTTAAATATTGAAAATATTTAAATATTGA…	1540	sp|P51898|NU4M_ANOAR	NADH-ubiquinone oxidoreductase chain 4 (Fragment) OS=Anopheles arabiensis	P51898	5e-11	electron transport chain;	respiratory chain; mitochondrial membrane;	oxidoreductase activity, acting on NAD(P)H;
Locus_17_Transcript_8/13	GTATGTAGTCAGCCGGTTTCGCTTTTGCTAATAATCTTTTATACTTGTTTCAGTCATTTGACTGCAACCATTCTCGGACACCGCCTTGTGAAAATATTACAATTTTATGGTATCATAAGAAGTTTTCAGTCAATTTTAAAAACAGGAAAGTTGTTTTGTAAAGTTGTTTTATGAAACAACTCTTCTGCTACCAACATGGACTGAAAACTTAATATTTTCACTAATTTCTTTGTCATGATTAGCAAAAACAAAGCCGGTTGACTATATATTTTATCTCATAAAGAATATATACATTCTGTGCATTTTCCTTCTTCATATATATCGATATATATCTATATATATATATACACACACACATACAGTTTTAAATATATAAATGTATATTTTTTAGCATTATGT…	1946	sp|Q9BLJ6|BAGS_BOMMO	BAG domain-containing protein Samui OS=Bombyx mori	Q9BLJ6	0.0002
Locus_18_Transcript_26/27	CTCCCTCACTTCTACTAGAAGTAAGCGAGGAGCGTGCAGGCTCTCTTTCCTTTTCTCCCTCACTTCTACTAGAAGTAAGCGAGGAGCGTGCAGGCTNNNNNNNNNNAACCCTGAAATGGCGAGAGATGACGAGATTAGAACGAGATGTAAAGACAGCTGACGTCAGTCAAAGTTGGCTTATCTTTTAGCTTTGATAACAACAACAACTTGGGGGAAAAGCTAAAAACGAACAAAAAAACAAGCAAAGCGAAAAAAAAAAACGAAACGAACAAAAACAAAAAAAAAGTAAAAGACAGGAAACAACAACAACAAAAACACCCCCTCCTTTTTTTATAATACATCATTTTAGACCTTTTAAATTTGTTATATATTTATATATACATATATATACATATTTTT…	4263	sp|Q9Y243|AKT3_HUMAN	RAC-gamma serine/threonine-protein kinase OS=Homo sapiens	Q9Y243	4e-155	mammary gland epithelial cell differentiation; epidermal growth factor receptor signaling pathway; protein import into nucleus, translocation; Fc-epsilon receptor signaling pathway; response to UV-A; striated muscle cell differentiation; labyrinthine layer blood vessel development; protein catabolic process; positive regulation of protein targeting to membrane; regulation of cell cycle arrest; po…	spindle; cell cortex; ruffle membrane; cell surface; Golgi apparatus; nucleoplasm; insulin-responsive compartment; cytosol; nucleolus; lamellipodium;	sodium channel regulator activity; chloride channel regulator activity; nitric-oxide synthase regulator activity; protein kinase C binding; identical protein binding; calmodulin binding; calcium channel regulator activity; 14-3-3 protein binding; protein serine/threonine kinase activity; ATP binding; phosphatidylinositol-3,4,5-trisphosphate binding; potassium channel regulator activity; phosphati…
Locus_22_Transcript_3/5	TAAAAATGACACTAAAGGATTTCCTCCTGGAATGGCATTAAACATATTACTCAAATCATATCGTCAGTTTGAAGACATGGCAAAGAAAGATCCAGAGAAAATGATGATTCAAAGTGATGCTGACATCAAGAAACAGGAATGTGAAGAAAAAAGAACTTCAAAAGCTGAAAGTCCAAAGAAAGCATCTTCTAAAACAAATATAACTGTGGGCCAAAAATCTGAAGCAAATTCACAACAGACCAAACAACACAAAACATCTTCAGAATTAAGCACTTCTGAAAAAGAGAAAAAAACTGAAGAAAGTTCTNNNNNNNNNNNNNNNNNNNNNNNNNNNNNNNNNNNNNNNNNNNNNNNNNNNNNNNNNNNNNNNNNNNNNNNNNNNNNNNNNNNNNNNNNNNN…	942	sp|Q5RB75|NUDC3_PONAB	NudC domain-containing protein 3 OS=Pongo abelii	Q5RB75	5e-08	mitotic cell cycle; nuclear migration along microtubule; cell cycle process; fungal-type cell wall organization; cell division; response to peptide hormone stimulus;	spindle pole body; Golgi apparatus; nucleus;	protein binding;
Locus_25_Transcript_1/10	CTGAAAGTTCCATATCAACATCATAACTACCACCAGTTATTACCTGGAACTCCAGTGTGCTTTTGAGGCCTTCTTTTATACTCTCGAAGAAACACATACGTTCGTTATCCGGTAGCTCAAACGTAAGTTCCCCGGACAGCACAGTATGCACATTTAAAAGACATAGCAGTCCTGTCACAAACACGAACATTGAAGTCGACGAAGTACTCGCAAGACACTCCATTTGTAACTATTTAATTATAATAACAATAACTAGTAAAGGAAAATTTAAATATTCAACAAGCACCCACCTAAAAAAAAATTAATTCCCCCAAAAAACAAGTAGTTATAATAATTAAAAATCACAGTAACAAACAAACTCTAACAACTGCAGGAAGTCAGTCACTACACGACAACAAA…	846	sp|Q78IS1|TMED3_MOUSE	Transmembrane emp24 domain-containing protein 3 OS=Mus musculus	Q78IS1	4e-12	transport;	COPII vesicle coat; endoplasmic reticulum-Golgi intermediate compartment; endoplasmic reticulum; COPI vesicle coat;
Locus_26_Transcript_1/1	GAATTGGGAGCAAAAAGCCTTGCATTTCCTACATTAATTAGGGAGGGTGGAAAATTGAGGTACCCCATTGAATTGAGGTACCCCATTGAAGAATTACCCAGAACTATGTATGAAGCCGTGAAAAACTAACTACTCAATTCAAACTCAATTCAAAATAAATTCAAGGCCGCCGGAATCAAAGATTGTTTACTTTGTGGTTTATCCTCAAGACACAGAAATAGTAACGAAATTTAAAGAATATTTCCAAGAAATTTCAACAGATGGTTCAACTGCATCATCAGCTTCAACCAAGTCTCAACCAGGGAAGTCACAGAAGAAAAAATTTAGGCATCGAAATGTGAAAAAAGAGTCGGTCCCTGTTACATGGTCACCAATGGGAGACGAGGAATTATTTAAAAT…	554	sp|Q2EMV9|PAR14_MOUSE	Poly [ADP-ribose] polymerase 14 OS=Mus musculus	Q2EMV9	1e-09		intracellular part;	protein binding;
Locus_28_Transcript_19/20	GAAATATCAGCAGATGGTTCAGATGATTCAGATGGTTCTGATGGTTCACATGGTTCAGATGTATCATCAGATCATGAAGATGAAGAAATAGACGATAATGTCTCTGCTGGTCAACAAGAAGATAGCGTCACATTGAAATTCATTACTAATTACAAAAATCTTAACCATGCTATAAAAACTGTTGGAAAGGAGTACAATTCCCAATTAACAACTAAAGAAATCCCATTTGATATGGAGTTAAAAGGATTTCGAGAGCCGAATTTAAAGAGTATTGGTACAGATCATGAAGTCCAGATTTCTATCAGGGACAAAATTAAAATTCATGGCAGACATTCTCATGTAAAAAATGCTAAACTTGATGTCCAATCATTATTAATGGAATTCAAAGAGGCTGATGAG…	1157	sp|Q2EMV9|PAR14_MOUSE	Poly [ADP-ribose] polymerase 14 OS=Mus musculus	Q2EMV9	2e-06	anatomical structure morphogenesis; single-organism cellular process; steroid metabolic process; nitrogen compound metabolic process; regulation of nucleobase-containing compound metabolic process; organ development; cellular hormone metabolic process; single-organism developmental process; regulation of macromolecule metabolic process; protein ADP-ribosylation;	cytoplasm; plasma membrane; nucleus;	protein binding;
Locus_29_Transcript_5/5	TTACTGTTACAAATCTTTATAATTTTACTATGATAAATCTGTATGTTTTAGTTGTTACAAATTTTACTGATATGCATATGAATAATTTAACTGTTAAAAATTTGAATAGTTTTAGTGTTTCAAAGCTGAAGGGTTTCACTGTTACAAATCTGAATTGTTTTATTGTTACAAATTTAAACCTTCTTTTTACTGTTATACATTTGAATAGTATTACTGTTAAGAGTTAAATAATTTTGTGGAAAATCTGAAAATGTTTACTGTTATAAATCCAAAGAGATGTTACAAATCTGAATAGTTTCAGAGTTACAAATTTACATAGTGTTAGTGTTGATTTCATGTAGCAAATTCAATCAAATATTTAGGATATGCCTGATTGTCATGGAAAATAACATAAATACT…	478	sp|Q2EMV9|PAR14_MOUSE	Poly [ADP-ribose] polymerase 14 OS=Mus musculus	Q2EMV9	0.0001
Locus_30_Transcript_1/4	CAAACATTACAAATGAAGTTGATGGCCTTTGGCATGGTACTGCTGTAGGATCTGTTGATAGAATAAATAAATATGGTTTCAACCATAGCTCTTGTGGTAAAAATGGCACATAGCACACGTGTATGGTGAAGGTGTTTAGTGAAGGTGTTTATTTTGCCAAAAGCATCCGATATTCTGCAGNNNNNNNNNNNNNNNNNNNNNNNNNNNNNNNNNNNNNNNNNNNNNNNNNNNNNNNNNNNNNNNNNNNNNNNNNNNNNNNNNNNNNNNNNNNNNNNNNNNNNNNNNNNNNNNNNNNNNNNNNNNNNNNNNNNNNNNNNNNNNNNNNNNNNNNNNNNNNNNNNNNNNNNNNNNNNNNNNNNNNNNNNNNNNNNNAATACCCAATATTTATGTTACTTTTGA…	710	sp|Q460N5|PAR14_HUMAN	Poly [ADP-ribose] polymerase 14 OS=Homo sapiens	Q460N5	0.0007	regulation of nucleobase-containing compound metabolic process; primary metabolic process; cellular macromolecule biosynthetic process; regulation of macromolecule metabolic process;	cytoplasm; nucleus; plasma membrane;	protein binding;
Locus_32_Transcript_2/2	GAGAATGGGAGCAAAAAGCCTTGCATTTCCTATATTAGGGGCTGGGGCATTGAATTACCCCATTGAAAATCTACCCGAAACAATGTTTGAAGCAGTGAAAAGCTACTCAAACCAAAATCCAAGCCAGATCAAAGATGTTTACTTTGTGGTTTATCCTAAAGACACAGAAATAGTAAAGAAATTTAAAGAATATTTCCAAG	200	sp|Q460N5|PAR14_HUMAN	Poly [ADP-ribose] polymerase 14 OS=Homo sapiens	Q460N5	5e-05
Locus_34_Transcript_99/105	GCTGAACCGCTCTTCCGATCTTCCACCATTGCTACAGGACGACCTCTCCCACCTGACCTCTCCCACCTAGGAGGCCATTGTATTGAGGAGGCCATTGTATTGCCAGCAGCAGAGGAGAACAAAAAAAAATATTTCCCCCCCAAAAAAACTCAAACTTAACCAACTATATTCAAGAACTCTGACCAAAAACTTTCACAGATGAATCCTACAGCACCAAACTACCCGATGGCGTCGTTGTATGTAGGCGACTTGCACCCGGACGTGACAGAGGCTCTTCTCTTCGAGAAATTCTCTTCTGCCGGACCCGTCACCTCTATTCGCGTTTGTCGGGACATGATTGCTCGCCGTTCTCTCGGTTATGCCTACGTGAATTTCCAACAGCCAGCTGATGCTGAAAGA…	5923	sp|Q9EPH8|PABP1_RAT	Polyadenylate-binding protein 1 OS=Rattus norvegicus	Q9EPH8	0.0	gene silencing by RNA; nuclear-transcribed mRNA catabolic process, nonsense-mediated decay; translational initiation; negative regulation of nuclear-transcribed mRNA poly(A) tail shortening; positive regulation of nuclear-transcribed mRNA catabolic process, deadenylation-dependent decay; spermatid nucleus differentiation; positive regulation of translation; chordate embryonic development; mRNA st…	polysome; precatalytic spliceosome; cytosol; catalytic step 2 spliceosome; cytoplasmic stress granule; microtubule associated complex; lipid particle;	protein C-terminus binding; poly(C) RNA binding; nucleotide binding; mRNA 3'-UTR binding; poly(A) RNA binding; protein self-association; eukaryotic initiation factor 4G binding; translation activator activity; poly(U) RNA binding;
Locus_38_Transcript_8/15	ATAGACATATAAACACACTCAGGCACGCGTACACGCGCACACACACACATACACACACATGGGCTATTGCTGATCTTACCGACAAGCGACAGCCATGACTGAGTTTCGTGTAAAAGTGATGCCCTATCCTAATCAGACACGTACGTTACGAGTCTAAGTTGAACACTGCCAAAAGTAGCTTCTGTAGCAGTCATTTTTTGCAATGTTCAGCCTGGGTTCATAGACATGTCCATCTGATGAGTGTAAACAATCACTTCTACACGAAACTCCGAATCATGACGATCATCTGTCAGCATAATTGTCACCAAACTATATTATACACCCTTACTATACTCATATAGAAGAGTGCTCTTTGATTTAACTAAAAACCACAACCGATCACACATACACATATATGCA…	2572	sp|Q9Y5K6|CD2AP_HUMAN	CD2-associated protein OS=Homo sapiens	Q9Y5K6	6e-05
Locus_40_Transcript_5/13	TTTGTGCTTGTTCATTTTTCATTGTGTGTCTACATATGTATACCAATTTTTTTTGTGCTTGTTCATTTTTCATTGTGTGTCTACATATGTATATATATACATATATATACATAAATATATATATATATATAGTGTCTACATATGTATATATATACATATATATACATAAATATATATATATATATATATACACACATACACGCACACATGTATAAATACACATGCACAGGCACACACACACATATATATATACACACACACACAGATATAAGTATATATATATCTATATATGTATGTACATACATATATAAACAAACACACATATACATGCACAAATAAACAGAGACACAAATTAAATACATATACATATATGCACAATAAACATACATTCATGTGTAT…	549	sp|Q6ZRP5|YD019_HUMAN	Putative uncharacterized protein FLJ46204 OS=Homo sapiens	Q6ZRP5	3e-07
Locus_41_Transcript_5/10	ATAAGTATGGCGGCGACTTCATCGTCTCTCAAGGCAATTCTGTCTGAATCATCTTCAGAAAATTATGACATCACAACCAAGTTGAATGAGCTGAGCAGAAGAATCAACAAGATGAAAGTAAATATTCATGATATCATCCAAAACAAATATGTTGACTTTCTCCCCCAATTGATTATTGCCCAAAAACTCTCCAAAAGAGTAGAAAACTTGAAGGGGGAGATGAAAACTGTAAAGACGGAAATAAATACTGANNNNNNNNNNNNNNNNNNNNNNNNNGATTAGTTCCCAGTTGAATAAATCAAATAATCAGTTCCAAAAATTGTCCAGCCAACGAGAGGAAGCAACGTTAACACTGTCTTTTCTTGAAAAACTGCTCGTTTTGAATCAGCACCTTGAGTC…	3515	sp|Q4V8C2|ZW10_RAT	Centromere/kinetochore protein zw10 homolog OS=Rattus norvegicus	Q4V8C2	8e-95	mitotic metaphase plate congression; protein complex assembly; protein localization to kinetochore; ER to Golgi vesicle-mediated transport; regulation of exit from mitosis; mitotic cell cycle checkpoint; establishment of mitotic spindle orientation;	spindle pole; kinetochore; kinetochore microtubule; endoplasmic reticulum; nucleus;	protein binding;
Locus_43_Transcript_5/10	AGAGAGAGAGGGAGAAAGAAAGGGAGAGAGAGAGGGAGAAAGGGAGAGAGAGAGAAAAAGGGAGAGAGAGGGAGAAAGGGAGAGAGAGAGGGAGGGAGAAAGGGAGAGAGAGAGAGAGAGGGAAAACAAACACTGCAAGTGAGTACCCCAAGAAAATATTTTAACCCTTTGCCTGTTCTGTGTGTTGCATGTAATACACAGGGAACATTTCCCCTGATGTTGATGTATCATATATGGTACATATTCCCAATTGTCCTTTTTTTTTCTCAACCAGCAGATATTACTCAAAACGTATGAGAAGGGCAAATTAAAAGCATAAGAACAAACATGAATGTTAAGAACAAACCTATGAAAAATGCTTTGGACAAGCAAAAGGGTCAAGATATAATTTAGTCTTTG…	1513	sp|Q7RZD3|STE20_NEUCR	Serine/threonine-protein kinase ste-20 OS=Neurospora crassa (strain ATCC 24698 / 74-OR23-1A / CBS 708.71 / DSM 1257 / FGSC 987)	Q7RZD3	1e-15	hyperosmotic response; positive regulation of penicillin metabolic process; Fc-epsilon receptor signaling pathway; nematode larval development; activation of MAPKK activity; endoplasmic reticulum unfolded protein response; protein autophosphorylation; regulation of transcription from RNA polymerase II promoter; regulation of cell motility; embryonic body morphogenesis; HAC1-type intron splice sit…	axon; neuronal cell body; growth cone; midbody; ruffle; intercalated disc; focal adhesion; plasma membrane; Golgi apparatus; nucleoplasm; filamentous actin; Z disc; endosome; cytosol; nuclear membrane; intermediate filament; cell septum; dendrite; cleavage furrow; integral to membrane; hemidesmosome; cytoplasmic membrane-bounded vesicle;	protein tyrosine kinase activator activity; GTP binding; eukaryotic translation initiation factor 2alpha kinase activity; MAP kinase kinase kinase activity; histone binding; endoribonuclease activity; protein kinase C binding; identical protein binding; histone kinase activity (H3-T11 specific); protein kinase C activity; GTP-Rho binding; cAMP-dependent protein kinase activity; MAP kinase kinase …
Locus_44_Transcript_9/14	AATCATGAAGATTGCCTTGAGAGGCCTTTCTGAGAGGTAAGGGGGTTCTCCTTCCAGCATTTCAATAATCATGATTCCAAGACTCCAGATATCCACTTTGTTTCCGTATGGTTTCCGTGAAACGACTTCTGGTGCCATCCAATAAGGGGTGCCGACCATAGTGTGCCGTTGGCTACTATTTTCAGCTAATTGAGCACAAAACCCAAAATCAGTGAGTTTTACTTGGCCGTCCAAACCGAGCAGGACATTGTCGCTTTTAATGTCTCTGTGAATAATATTTCGTTGATGAAGATAATCAAGTCCTCGTAGACTTTCCCGACACACAGCAGCAATTTGACCTTCGTTCATAACTGTTTCCATTACGACATCAGTGAGGGCTCCACCATCCAGATATTCCAT…	1298	sp|Q62829|PAK3_RAT	Serine/threonine-protein kinase PAK 3 OS=Rattus norvegicus	Q62829	5e-95	Fc-epsilon receptor signaling pathway; nematode larval development; activation of MAPKK activity; regulation of nitrogen utilization; ammonium transport; endoplasmic reticulum unfolded protein response; protein autophosphorylation; regulation of transcription from RNA polymerase II promoter; response to pheromone; regulation of cell motility; embryonic body morphogenesis; positive regulation of f…	axon; neuronal cell body; growth cone; midbody; ruffle; intercalated disc; focal adhesion; plasma membrane; Golgi apparatus; nucleoplasm; filamentous actin; Z disc; endosome; cytosol; nuclear membrane; intermediate filament; perinuclear region of cytoplasm; dendrite; cleavage furrow; integral to membrane; hemidesmosome; cytoplasmic membrane-bounded vesicle;	protein tyrosine kinase activator activity; GTP binding; eukaryotic translation initiation factor 2alpha kinase activity; MAP kinase kinase kinase activity; histone binding; endoribonuclease activity; protein kinase C binding; metal ion binding; identical protein binding; histone kinase activity (H3-T11 specific); protein kinase C activity; GTP-Rho binding; cAMP-dependent protein kinase activity;…
Locus_47_Transcript_3/3	AATCTTCAGCCTGATAATCGCCAAGCAATTAGCATGGAGCAAATATTCAAACGACATTCGGAAAGGAATAGCATTTCTTCAAGACATCCTACAGAAAACCAATGATGATCAATCTCGCCGAGACTACCTCTATTATCTTGCCGTGGGCTTTACCAAGTTGAAAGAATATGAACATGCACTACAATACATAAAGATGGTTTTGAATCTTCAGCCTGATAATCGCCAAGCAATTAGCATGGAGCAATTTATCAAGAAAAAATTAACCCGAAAAAAAAAAGGCCTGATGGGAATGGCTATAATTGGCGGTGCCGTACTAACTATTGGAAGTCTGGTTGGTCTCGGAGTTGCTTTGGCCAAGAAATAAAATGGACAATGGACCTTTAATGTTGGACGTTGAAA…	486	sp|Q3T0I5|FIS1_BOVIN	Mitochondrial fission 1 protein OS=Bos taurus	Q3T0I5	4e-23	mitochondrion morphogenesis; reduction of endoplasmic reticulum calcium ion concentration; elevation of cytosolic calcium ion concentration; elevation of mitochondrial calcium ion concentration; calcium-mediated signaling using intracellular calcium source; peroxisome fission; regulation of mitochondrion organization; mitochondrial fragmentation involved in apoptotic process; protein homooligomer…	protein complex; integral to peroxisomal membrane; integral to mitochondrial outer membrane;	receptor binding;
Locus_48_Transcript_22/25	TNNNNNNNNNNCCAACCACTCCAAGAGTGTAGTGGGTGCTTTTACGTACCACCAGCACGAGGGCCAGTCAGGCGGCACTGGCAACAGCCATGCTCAAATGGTGTTTTTTACGTGCCACCTGCACAGGAACCAGTCCAGCGGCACTAGCAATGACCTCGCTCGAATGTTTTTTTCATATGACACCAGCACAAGTGCCAGTAAGGTGACACTGGTAACGATCACGCTCAAATGGTGCTTTTTACGTGCCACCGGCACAGAAACCAGTTAGCTGCTCTGGCAATGATCATGCTCGGATGGTGCTCTTAGCGCTCCACTAGCATGGATGCCAGTCATCGAATTTGATTTCGATGCAAAAACAAAATAGGCCTTTAGAGATTTGTTGCCAGTTGCTATCATCCT…	3387	sp|Q3ZCU0|YK006_HUMAN	Putative uncharacterized protein FLJ37770 OS=Homo sapiens	Q3ZCU0	1e-12
Locus_49_Transcript_13/13	GTGTGCACATGCAAGCATCCTTGTGTACACACACACACACATGTATATATACGTTATATTCATTTCCATTATTGGCATACAGTCATATAATGTTTTGATAGTCCTTTAACAAGCTATAGATTTGACACACATACGCTCCTCGCTCGTAACTACACATTCCATTTACGAGACTTGACACTGTTTCAAAGCGTCAGTCACTAACAGATTGTAGCCCAGTGCAGTGGTTGAATTAGTGGCCCATACTAAATGTGTTTTGTGTGACAAAGACAGCGACTCTACTGGTTTTGTGTTTCAGTGCATTCAGTTTGTTCCCTTCTTAACTAAACACAGTTCTATACAGTCAGGATTTTAAGACAGAATGGAATCCAAAGAATCAGATTATCGTTCAGCCACCGTTAA…	2117	sp|Q8VE38|OXND1_MOUSE	Oxidoreductase NAD-binding domain-containing protein 1 OS=Mus musculus	Q8VE38	7e-21	aerobic phenol-containing compound catabolic process;	extrachromosomal circular DNA; mitochondrion;	phenol 2-monooxygenase activity;
Locus_50_Transcript_16/22	AAGACGATGTCTTGGCGACGGATCTCTTAGAAACACTTTGACGCATTTGAAAATGTCTTTTGAGAAAGTTGAAAGGCTTTCGGATTCTGAAAGCGATGCAGATCAGTTTAATCTTGGTGCAGGTCATGAAAGCAGCGCCCTCAGTGACAGCAATGACGAGGGCAGAGGTGACAGCTATGTTCCTTTCTTCTCACAGAAGAGAAAATTGGAAACTTCAGATGATGAAGGATCTAACAGACCAACAAAGGTTCCAAGAACACCTCGTACAAAAACAAGTCCCGTGGCTAATAATGCTGGAAAAAAACAAAACAGAAATATCAGTTACAGTCAAATGAGCGCTTCTGATTCCTATGAAGGATTCAAAAAGTATGGCATATTGGATTTAAATTCGGAAGTAAA…	3965	sp|D2HRF1|MTR1_AILME	Cap-specific mRNA (nucleoside-2'-O-)-methyltransferase 1 OS=Ailuropoda melanoleuca	D2HRF1	2e-94	7-methylguanosine mRNA capping; mRNA methylation;	cytoplasm; nucleolus;	mRNA (nucleoside-2'-O-)-methyltransferase activity;
Locus_52_Transcript_15/20	CACACACCCCTTGAAGTCCATGAGGATCTATAACAATCCAGCAATCCAGTGTCATTTACAAAAATATATAAAATATATATAAAAACATAAAAACAAAGTTTAAGTTTTTATATACACGCATTTACATACACACACTCATACACACAGACAAAGGTTATCNNNNNNNNNNNNNNNNNNNNNNNNNNNNNNNNNNNNNNNNNNNNNNNNNNNNNNNNNNNNNNNNNNNNNNNNNNNNNNNNNNNNNNNNNNNNNNNNNNNNNNNNNNNNNNNNNNNNNNNNNNNNNNNNNNNNNNNNNNNNNNNNNNNNNNNNNNNNNNNNNNNNNNNNNNNNNNNNNNNNNNNNNNNNNNNNNNNNNNNGACTGGTTCTTTATTTTATTGGCCCTGGAGAGATGAAAGGC…	1622	sp|Q69566|U88_HHV6U	Uncharacterized protein U88 OS=Human herpesvirus 6A (strain Uganda-1102)	Q69566	4e-07
Locus_54_Transcript_3/12	TCTTGGTGGTTTTAGCCTTTTTGTGAAAGATAGGTTTGGTCTCTACACCGTTTAATTGGCAGTTGTTTTCTATATTTGCATTTATTCCTAAGAAACACTTTAAAACTGAATCATCTGGCCCTTCTTTTTCTTGTCACCTCCAAGCTCAAAGTGCTTACACCGTTTAATTGGCAGTTGTTTTCTATATTTGCATTCTGTACACTCCATTCGAAGGACAATTTTCTTGGTGGTTTTAGCCTTTTTGTGAAAGATAGGTTTGGTCTGACCACCATAACCTCTTTGTTTTCTGTCGTAACGTCTCTTACCTTGGGCACATAGTGAGGCTTTACCAGCCTTGTACTGTGACACCTTGTGAAGAGTATGTTTCCTGCATTTTCTTCCCTTTGCAGTAGGTCCGCC…	519	sp|Q6BLK0|RL44_DEBHA	60S ribosomal protein L44 OS=Debaryomyces hansenii (strain ATCC 36239 / CBS 767 / JCM 1990 / NBRC 0083 / IGC 2968)	Q6BLK0	2e-52	translation; response to antibiotic; growth; hermaphrodite genitalia development; response to cycloheximide; molting cycle, collagen and cuticulin-based cuticle; nematode larval development; embryo development ending in birth or egg hatching; positive regulation of multicellular organism growth;	ribosome;	structural constituent of ribosome;
Locus_59_Transcript_7/14	AAGAATCAGATAAAATTTAAAGTAGTGCTCTATATATAATATGCATGTATGTGTATATGCTTTATATATATGCATATATAAAATACATGCATACACATGAATATACACCAGATAAACTGAGGTCAGTGGGGTCCAACTGACAACTGGTGATGGTGGCGGCGGCGGGTAAAAAAAAAAAAAATTAAAAATTAAAACGTGATAAAGAAAACTCCGCCCATGTTTAGGAAATTACTTTTTTTTTCTTTTTCAACTAAGAGCTAAGATATAAAAATACGCTCTACTACCATTAGGATCAATAAAATTAGGAAGTGCAAAGGATAGATGCTGAAATACATAGATCACTATAAAGAAAGAAAATGGATTGAAAAGAGCAATGTGGGCAGCAGTGTGCAAAGTGGC…	2082	sp|Q3T0D0|HNRPK_BOVIN	Heterogeneous nuclear ribonucleoprotein K OS=Bos taurus	Q3T0D0	4e-34	modulation by virus of host morphology or physiology; DNA damage response, signal transduction by p53 class mediator resulting in cell cycle arrest; transcription, DNA-dependent; regulation of intrinsic apoptotic signaling pathway in response to DNA damage by p53 class mediator; regulation of lipid transport by positive regulation of transcription from RNA polymerase II promoter; cell cycle arres…	nuclear chromatin; virion; podosome; cytosol; nucleoplasm; cell junction; cell projection; mitochondrion; catalytic step 2 spliceosome; nucleolus;	single-stranded DNA binding; RNA polymerase II core promoter proximal region sequence-specific DNA binding; RNA polymerase II core promoter proximal region sequence-specific DNA binding transcription factor activity involved in positive regulation of transcription; protein binding; RNA binding;
Locus_60_Transcript_10/19	AATATCACCCTGATAAAAATCCAAATGCTGGAGACAAGTTCACAAAGAAATCAAGAAATCAATTATGCTCATGAAGTTCTTTCCAACCCAGAACCCAGAAAAAAGAAGAATTTATGATCATTATGGTATCCAAGGCTTACAAGAAGGCGTTGGTTCAGGATCATTTCCATTTAGGGATATGTTTGGGGGTATTTTTGACATGGGTTTTATGGGTAGTCATCATCGACATAGTCGTCATCGAGGAGAAGATGCTTTTCACAAATTAAGAGTAAACTTAGAAGATTTTTACAATGGCAAAACTTCTAAACTGCAATTATCTAGAACTGTCGTTTGTAAAAAATGTCAAGGAATTGGAGGTAAACCTGGTTCAGTAATGACTTGTCGTGGTTGCCATGGTGT…	1400	sp|O35824|DNJA2_RAT	DnaJ homolog subfamily A member 2 OS=Rattus norvegicus	O35824	5e-44	regulation of ATPase activity; DNA damage response, detection of DNA damage; positive regulation of flower development; spermatogenesis; response to salt stress; photoperiodism, flowering; cellular protein metabolic process; androgen receptor signaling pathway; carbon tetrachloride metabolic process; sperm motility; positive regulation of cell proliferation;	cell wall; nucleolus; cytosol; plasmodesma; plasma membrane;	low-density lipoprotein particle receptor binding; glycoprotein binding;
Locus_61_Transcript_16/22	CTAAACCAGCTTGGCTTTAAAATTTCTTTGGAGGTCCTGTTTCCATCGTCGACGGCGGAAGTATAATTCCGTGTGCTAAACCAGCTTGGCTTTAAAATTTCTTTGGAGGTCCTGTTTTATCTTATATCTTTACTTACTTTCACCTAAACTACCTGGCTAGCTCGTATTTGTCTTGCTCATTATGAACGGTTGCAAGGTTGCAATGCCCATGTCGCCATGGGCTGTAATCGAGTGGCCGAAGAGAAAGTGGATATTTTCTCACCCCGGACGCCTATAAATACAGAACCTCTCACCTCCAAATATTCTATCCAAGGAGAACTCGGAAGAGGCAAATTTGCGGTTGTGAAAAGGTGTGTCAACCTAGAGACAAATGAAGAAGTTGCTGCCAAGTTTATTCGC…	5050	sp|Q9GM70|ST17A_RABIT	Serine/threonine-protein kinase 17A OS=Oryctolagus cuniculus	Q9GM70	3e-78	anoikis; regulation of N-methyl-D-aspartate selective glutamate receptor activity; positive regulation of fibroblast apoptotic process; positive regulation of execution phase of apoptosis; cardiac muscle contraction; cardiac muscle tissue morphogenesis; skeletal muscle cell differentiation; tonic smooth muscle contraction; intracellular protein kinase cascade; imaginal disc-derived leg morphogene…	sarcomere; PML body; lamellipodium; cytosol; plasma membrane; cleavage furrow; stress fiber;	protein homodimerization activity; leucine zipper domain binding; myosin light chain kinase activity; calmodulin-dependent protein kinase activity; ATP binding; calmodulin binding; enzyme binding;
Locus_62_Transcript_47/47	TTAAAATTACATATATATATATAACCATACTTCAATAGTTTCTACAGTAGCATTATTTGTTACCCACAGACACAGGATTGTGTGTGTGTGTGTGTCTGTTGGAATGGAAGCAAGACATCTAGTCTTACCAAAATGGATGTACAGCTAAAAGGATGTCTAATATAAAAGTTGCTGTCAGAGTCAGGCCTCTCACCAAACGAGAATTGGAACTTGGTTCTCATGACATTGTAGAAATCTCTGGTGATACAATTAATGTGACCAACACTAAGGTGGACAGCCAGCCAGAGTATGGAGACAGTCGAGAAAGAGTTAAAACTTTCACATTTGACTATTGCTATGACTCCTCAGGACCCCCAAGTATGCCAGGATATGCTTCCCAACAGTTGGTGTTTCAAGATC…	15995	sp|B1AVY7|KI16B_MOUSE	Kinesin-like protein KIF16B OS=Mus musculus	B1AVY7	5e-59	anterograde axon cargo transport; synaptic vesicle maturation; formation of primary germ layer; nematode larval development; positive regulation of necrotic cell death; feeding behavior; axon guidance; anterograde synaptic vesicle transport; larval locomotory behavior; melanosome organization; cargo loading into vesicle; ATP catabolic process; positive regulation of growth rate; synaptic transmis…	midbody; endoplasmic reticulum; cytoplasmic vesicle membrane; axon; centriole; trans-Golgi network membrane; early endosome; Golgi apparatus; mitochondrion; endosome membrane; microtubule associated complex; synapse; dendrite; nucleus; neuronal cell body;	phosphatidylinositol-3,4-bisphosphate binding; kinesin binding; phosphatidylinositol-3-phosphate binding; plus-end-directed microtubule motor activity; phosphatidylinositol-3,4,5-trisphosphate binding; phosphatidylinositol-4-phosphate binding; Rab GTPase binding; nucleotide binding; ATPase activity; phosphatidylinositol-3,5-bisphosphate binding; protein kinase binding; phosphatidylinositol-4,5-bi…
Locus_63_Transcript_5/5	CGGAATTATTCCGCTGTAATCGTATAACAGAATAGAAGAATGCACTTTCGGAATTAGATATTAAAGGAATAGTCCATTCTTTAATTAGGTTGAGCCTCGTTTTGAAAACCTCTTTTCATTGAGAAAATCTCCGTTCGCCTTCATGAAAATGCAGTGGAGTGATTCGAATTACGACGGCCATGAACCTTCGGATAGTTATGGTGGGTACTCAGATTATGAAGGTCATTCAGGTGAGGTTTACCAGGATCAAGACTATTCTGAAAGTCATCATCAATACAGCCAGCCAGACTATATTATTCCTGCAAACCTAAAGGACTTCCTGATCTATTTTCATAAAGTTATCACTGATCAAGATCTATATGAGATTCAAAATGCCTATGAAAATGGATTCAATAAGTT…	1676	sp|Q7T2A5|EIF3L_DANRE	Eukaryotic translation initiation factor 3 subunit L OS=Danio rerio	Q7T2A5	0.0	translational initiation; neuron projection morphogenesis;	translation preinitiation complex; eukaryotic translation initiation factor 3 complex; nucleoplasm; fibrillar center;	translation initiation factor activity; protein binding;
Locus_64_Transcript_8/15	CTATGGATTAAATCTTGTAAAGTTATTTTAAAAGGTTCTTTTTAAATTTTGTATATCTCATCTTCTTCTTTTGAGCCATCAAGAACAATATATTCTCGGTTCTCGTAAGTCCAGAAGTCATTAAGATCTATAAGAATGCTCAACACAGTGTCTCCCTTGCCACTATGGATTAAATCTTGTAAAGTTATTTTAAAAGGTTCTTTTGGTTTCACCATATCAAATATTTCATCTCTAACGTCTTCAAATAGAATTGGCTCTTGTTTATGTCTTTTCATTTGTTCTTGAATAGCTCGATAAAAATAATTAAGTGAGAATGTATCAAGATAACCTTTCTGCTGTACGTCTAAAATACGAAAAAGGTACTGTAATGACTGAGGCTCTTTCCGGTTCTCCAGGGCT…	1552	sp|Q803V3|P2R3C_DANRE	Serine/threonine-protein phosphatase 2A regulatory subunit B'' subunit gamma OS=Danio rerio	Q803V3	6e-83	anatomical structure morphogenesis; B cell homeostasis; regulation of antimicrobial humoral response; T cell homeostasis; positive regulation of B cell differentiation; regulation of mitochondrial depolarization; regulation of canonical Wnt receptor signaling pathway; activation of protein kinase activity; regulation of cell cycle; negative regulation of cellular process; spleen development; cell…	cytoplasm; centrosome; nucleus;	protein binding; calcium ion binding;
Locus_65_Transcript_2/2	AGAATTTTCTGACAGCAGTACACACGTAGAAGGAGTAAAAAGATCTTTCCAAGATATTCAACTGAAAAGAAATCAATATTTTGAAACCCAAAATAAGAAGATATATATGTGTGAATATATATATATTTCTTTATTGCCCACAAGGGGCTAAACATAGANNNNNNNNNNNNNGACAGACAAAGGGATTAAGTCGGTTACATCGACCCCAGTGCGTAACTGGTACTTAATTTATCGAC	236	sp|Q6DJ05|P2R3C_XENTR	Serine/threonine-protein phosphatase 2A regulatory subunit B'' subunit gamma OS=Xenopus tropicalis	Q6DJ05	0.0007
Locus_67_Transcript_6/10	TGCACAGACAGAAGAGTTGTCAAAGACAATTGTAGACAAAGCCTTCCAAGTGTCTCGGTACATGGCAATTTAACAATGGTATCACCAACAATACTTGGGATGCACAGACAGAAGAGTTGTCAAAGACAATTGTAGACAAAGCTAGACAAAGCTTTCCAAGTTGGCATCAATTTCTTTGACACAGCTGAGGCATATCCCCGCTCTGAAGGTGTCCTTGGAAAATGTCTAGAAGGAAGACGCCACAATGCTGTGATTGCAACCAAGTATGGTTTCCGTTCCACTGGTCCCAGTGAGAGCTATACAGCTGAAGCTATTGATGCTGCTATCACTACCTCCCTACAGAGCTTAAAAACCAACTACATCGATATCTATCAGATCCATTGGCCAGACATGGTTGCT…	2032	sp|P46905|YCCK_BACSU	Uncharacterized oxidoreductase YccK OS=Bacillus subtilis (strain 168)	P46905	2e-21	transport; single-organism metabolic process; organonitrogen compound metabolic process; cellular response to stress; cellular metabolic process;	membrane; chloroplast part;	oxidoreductase activity, acting on the CH-OH group of donors, NAD or NADP as acceptor;
Locus_70_Transcript_9/12	TTTTTTTTTTTTTTTTTTTTTTTTTTTTTTTTTTTAAATCATAAAAATAATATAAATAATAATAATTATATTAATATTAAATAAAACAATCATCCACCATTCCATTATATATATAACCTTTTTAATAATTATAAGTATTCCCTGACCTCCTAATATTTCTAATCAACCTATATCCACCAACTTTAAATTTATATTAGTAATATTTTTTATTATTAATATAAATGGATACCCCCTTAAAGAAGATATAAACCATATTTTACTATTACACCAATATATTAATCTATAATTAATTTTTAATAATTTACCCCCTCATAATCTAAAAGATAATATTAATCTAAATAACAACAATATTACTACCAACATTTTATATAATAAAGGTAAAACAATCATTTCATTAAA…	1764	sp|Q36428|NU5M_LOCMI	NADH-ubiquinone oxidoreductase chain 5 OS=Locusta migratoria	Q36428	4e-82	oxidation-reduction process;	membrane;
Locus_71_Transcript_1/1	ATAACAATGAATAATATTACCTCCACATAAAAACAACAAAGCCTTAAACATAGCATGAGTATATAAATGAAATAAACTCAGCAGTGATTGTGATAGTGGTAGTGATAATGCCAGTGGTGGCAGTGATCATGATGATGATGATGATGTTGGCAGTAATGGTGATAGTGATAATGACAATGATGCTGATGGTTGCTGCTGCTGTTGAGTGAACGGAGACTTTGTCCCAGAGCTCGCAAGATGGGAGAAGTCCGAAATGTGGTCCTTTGC	267	sp|P51899|NU5M_ANOAR	NADH-ubiquinone oxidoreductase chain 5 (Fragment) OS=Anopheles arabiensis	P51899	0.0001
Locus_72_Transcript_14/18	ATCCTCACAGATTGACGGACAAAGAATGTCTTCCTGTGACGAGACGTCTGTGGTGGGTATTGGAGAAATTATCTTCACTGATATCCTCACAGATTGACGCTCACAGATTGACGGACAAAGATGTCTGACCGAAAAGCGGAGTTAGAACGCAAGAAAGCTCGTCTAGAGCAGATGAGAAAAGAGAGACAAGAAAAGGAACAACGTCGCAAGATAAAAGATAATGAAGAAGTGAAACCAGGAAAACCCCCACAAGACCTGAAGAGCTGAAACTGATGCTTTACTTCAAGACTTGGGTATACCACCAAATGAGGGTGGTGGTCGAAGTGGTAGTATAAGCCCCACAATACAGGACACAGAACAAACAAATGTGGTAATTCCTGGAGGAAGCATTAGGCCGAA…	3595	sp|Q0III3|DC1I2_BOVIN	Cytoplasmic dynein 1 intermediate chain 2 OS=Bos taurus	Q0III3	0.0	protein localization to kinetochore; spindle organization; cytoplasmic transport; sperm individualization; vesicle transport along microtubule; antigen processing and presentation of exogenous peptide antigen via MHC class II; centrosome localization; axon cargo transport; G2/M transition of mitotic cell cycle; eye photoreceptor cell differentiation;	vesicle; cytosol; microtubule; kinetochore; centrosome; cell projection; perinuclear region of cytoplasm; cytoplasmic dynein complex; spindle pole;	dynein light chain binding; microtubule motor activity; microtubule binding;
Locus_74_Transcript_16/16	GCATTCCTGCTGAACCGCTCTTCCGATCTTTTTGACATTTTTTATCCTAGCATTAGCCTGGCTTGCCGGTTTCAGTTCCAGGCTTTTCTCAGTTATTCGATTCGAAAGTATTATACATGAATTCGATCCCTGGTTTAATTACCGGTCAACCCATTACATGGTCAGCAATGGGTTCTACAATTTTCTTAATTGGTTTGACGACCGAGCCTGGTATCCTTTAGGCAGAATAGTTGGTGGAACTGTCTACCCAGGACTTATGGTAACATCAGGATCTATACATTGGATTCTTCATACTCTTAATATTCCAGTTCATATCCGGGATATCTGTGTATTTTTAGCTCCTGTTTTCAGTGGTCTCACTGCTTTAGCTACATATTTCTTTACCAAGGAAATATGGAG…	3056	sp|Q8TCJ2|STT3B_HUMAN	Dolichyl-diphosphooligosaccharide--protein glycosyltransferase subunit STT3B OS=Homo sapiens	Q8TCJ2	0.0	ER-associated protein catabolic process; protein N-linked glycosylation via asparagine; glycoprotein catabolic process; growth; reproduction; post-translational protein modification; nematode larval development; locomotion; response to unfolded protein; embryo development ending in birth or egg hatching; negative regulation of multicellular organism growth; co-translational protein modification;	oligosaccharyltransferase complex; integral to membrane;	protein binding; dolichyl-diphosphooligosaccharide-protein glycotransferase activity;
Locus_76_Transcript_2/10	TTATAAAATCAGTCAGAAATAATAAGGCAGGCAAATTGAATGGAAGCAAATCAGTTCCTTGTTTCTTCTCTTTTTTTTCCTTCTTTTTAGCAATAAAAGTATTAATTGGTGTTGTTGCTGTCTTCTATTTAATTGATGATGATTTTGGTGCAGTAGTTGGTGTGGTTCTTTTCTCTAAGACAATGGTTCAAAATTTTATAAACGTAAAAAATAAATGGACTATAGGTCTTTCTGAGCTTTTAATGCATTCCAGACAAAAATTTGTCAAGATTGCTGGTGAAGGGTTCATTTTAAAAAAAGGGACAGGAAAAATTTAAAATAAACTCAAAATGAAATCACTAACTATTGTTAAATCTAAAGAGACTCAAAATTTTGAGAAAAAAAGCCTTAGTAATTATT…	2256	sp|Q5RC34|ML12A_PONAB	Myosin regulatory light chain 12A OS=Pongo abelii	Q5RC34	9e-48	axon guidance; regulation of cell shape; regulation of muscle contraction; meiosis I cytokinesis; protein targeting to plasma membrane; actin filament-based movement; regulation of tube length, open tracheal system; cellularization; immune response; muscle contraction; formation of a compartment boundary; establishment of planar polarity; cell elongation involved in imaginal disc-derived wing mor…	cell-cell junction; unconventional myosin complex; filamentous actin; female germline ring canal inner rim; cytosol; cleavage furrow; spindle midzone; midbody; stress fiber; adherens junction; Z disc; perinuclear region of cytoplasm; muscle myosin complex; apical plasma membrane; cell cortex;	calcium ion binding; myosin heavy chain binding; structural constituent of muscle; glutamate receptor binding;
Locus_77_Transcript_15/24	GACAGTTCCAAGCATTAGGAAAAAGACATAACATGACAGAGTTTAGCCCCTTGTGGGCAATAAAGAAGCAGATACGACTGCCGAAATATGAATACCGAGCCCCAGCCACACCAAAAACATAAGCAAAAATATGAAATGGCACACAAGTACCCCAAACAAATAGAATACGTCACACCAATCTTTTACTGTGCATTTGGACAAACTTTAGGATTAGAGAGCCAAAACATATTGATTCATTATGCCAAAGTCACACTCAAAAGAATTGGTTTCTCTCTNNNNNNNNNNNNNNNNNNNNNNNNNNNNNNNNNNNNNNNNNNNNNNNNNNNNNNNNNNNNNNNNNNNNNNNNNNNNNNNNNNNNNNNNNNNNNNNNNNNNNNNNNNNNNNNNNNNNNNNNNNNN…	1882	sp|Q5R8F1|TM9S1_PONAB	Transmembrane 9 superfamily member 1 OS=Pongo abelii	Q5R8F1	2e-27	autophagy; protein transport;	autophagic vacuole membrane; lysosomal membrane; integral to membrane; cytoplasmic vesicle;
Locus_78_Transcript_5/7	GTCTTTACAATCTCTGTATTGCTCCTTCTGCCGGCAGAGGGCGTCGTTGCGCCGTGCTCTGATTGGTCAACTTCAAACCCTGTCTTCCCAGTCTTTACAATGGAAGGAGATTATTCGCCTCCTTCGCAAAGGAAGTATCCCAGACGTGGACGAAAACACTTCGATGATGGACCTGATTCCGAGAAATTCAGGAAACTTTTCATTGGCGGTCTAAGTTATGATACCAATGAAGAAAGTTTGAAGAAATACTTCTCAAAATGGGGTGATATTGTTGACTGTGTAGTGATGAGAGACCCCAATACTAAATGGTCTAGAGGGTTTGGCTTCATTACTTACAAAAATGTGAACGAAGTTGATGAAGCTCAGAAGAATAGACCACATTCCTTGGACAACCGTGAA…	1325	sp|P51989|RO21_XENLA	Heterogeneous nuclear ribonucleoprotein A2 homolog 1 OS=Xenopus laevis	P51989	4e-66	female germ-line stem cell maintenance; mRNA transport; negative regulation of mRNA splicing, via spliceosome; regulation of alternative mRNA splicing, via spliceosome; compound eye morphogenesis; nuclear import; positive regulation of translation; oogenesis; alternative mRNA splicing, via spliceosome; RNA export from nucleus;	neuron projection; nucleoplasm; ribonucleoprotein granule; cytoplasm; nucleolus; intermediate filament cytoskeleton; polytene chromosome puff; catalytic step 2 spliceosome;	mRNA 5'-UTR binding; protein binding; pre-mRNA intronic binding; single-stranded telomeric DNA binding; single-stranded RNA binding; RNA transmembrane transporter activity;
Locus_80_Transcript_83/87	TACAAATTAACATAAATTTGGTTATATATATGTGTATATGTATATATATATATATGTATGTATATATATATATTTGTAGATATAAGTATACATACATATATACACATGTATAGATATATACTAGCAAGTATTATTTATGTGTGTAAAATGTGTGTATATAAAAATATACACGCATATGTACACATATGCACAAAGAATTTTATGTACTTTATATATATATACAATATATATGTATATACACATACACAAATACATAGAGATATAGAGTATTATGTAGTATATATACATACAGATAACATACACACACTCACATATATATATAGACAAGTATATATTCATATACATAAAAATCTTATGTCGATATATATATATAACTTATATATGTGTGTGTGTATATAT…	3364	sp|Q7Z6G8|ANS1B_HUMAN	Ankyrin repeat and sterile alpha motif domain-containing protein 1B OS=Homo sapiens	Q7Z6G8	3e-47	negative regulation of neutrophil chemotaxis; phagocytosis, engulfment; negative regulation of fibroblast growth factor receptor signaling pathway; BMP signaling pathway;	nuclear lumen; membrane; cytoplasm; cell projection; intracellular non-membrane-bounded organelle;	receptor binding; enzyme binding;
Locus_82_Transcript_8/16	CATCATCATCATCATCATCATCATCATCATCATCATTATTATGAACCTGTTCCCTTTAATAAAAATGATTGTTATGAAGTGTCGGTGGGGTGCGATATGAATAAATAAATGATTACGTTTCAAAAAGAATAATAGTAGCAATAGTAGTAGTAGCAGCAGTAGTAGTCATAGTAGTAGTAGTAGTAGTAGTAGTAATAATAGTAGCAAACACCATCATAGAGGTGGTTAAGTTTCAGCAGCTGTACATGATTGGCAGGAGGAAAAAAAGACTTGTCTAAGAGAGTTATCAGTGGTTCATTATTATTATTATTTTTTTCTTTTAAAATTCTTGGCTTTCAATGTATTTCTCGTTTACCATTCCATGTTTGAAATCATTATCACATAGCAATCAAACCAAAA…	2340	sp|Q66PG1|LARG2_DANRE	Glycosyltransferase-like protein LARGE2 OS=Danio rerio	Q66PG1	2e-100	aminoglycan biosynthetic process; muscle cell cellular homeostasis; single-multicellular organism process; N-acetylglucosamine metabolic process; protein glycosylation; glycosaminoglycan metabolic process; glycosphingolipid biosynthetic process; small molecule metabolic process;	integral to Golgi membrane;	protein binding; acetylglucosaminyltransferase activity;
Locus_84_Transcript_2/2	TCTCACAATCTAGCCTTCAGTACAAACGGAAACTTGAAATATACACGACGCTCTTCCGATCTCATTATTGCTCTCACAATCTAGCCTTCAGTACAAACGGAAACNNNNNNNNNNNNNNAAACGGAAACTTGAAATATTCGCGATCGCAGACGATACCATCATGATCAGTTTTAAGGGAAACGAGAAACAACTTGAACATTCAGTGAAGGAATTAATTAAAAATTCCCAGCAATATTTTGCCATCATAAACATTGATTTGGTCCTAGTAAAATTAACCCGGGTTAATAGGATGCATTCCTCGGATTATCAAACTAATCTCGTATTCGTGCAAGAAAACAATTATTTGAGTATGTGTGATGTTGTCCTCCTCCTATCAAACCAAATCGTTTATAATGACGA…	780	sp|P86802|VMHF1_BOTMA	Snake venom metalloproteinase HF-1 OS=Bothrops moojeni	P86802	7e-06
Locus_88_Transcript_9/9	CAAAAATATCGCCAGATGTACTTGTCTCTCGCAACAAAATAGCAGACTGACCTTTATCTACAGCTTGTTTGTATTCCTCTTGTTTGTATTCCTTTTTGGCAACATCTTTGTCTTTAGATTTGGCAACTAAATGGACATCACCACTAAATGGACATCACCAATTTTAGCTTCGTTCGAATTTATATACGGCACTGTCTTCTTCCACAGGGAAAACAAACTTAGCTTCTGTCTTGTGTTGGCTTTCATTTATATATTCAGCCTCGATATTGACGTGTGACGTAAAACCATTAATGGAAATCGTGTGTGTGACATAGAGAAGAGAAACTTTTGTTTGAAACCTTTGTTTTATTTTCACAGATGATTCCAAATACCATT	375	sp|Q75WE7|VWA5A_RAT	von Willebrand factor A domain-containing protein 5A OS=Rattus norvegicus	Q75WE7	1e-06
Locus_90_Transcript_8/16	GTGATATTGGTGGTTTGACCTAACGGAAGTAATTCCTTTGCTATCACCTGTTAGGTCAATGGTTACAGGCAAGTAAGAAATGTTAGAGACGGCCTGACAGGCTTAAACAGTTTAATATCATTATTGTTGTTATTTTACTCTCTTCTCTTACCCTTTCATAAACAATGGGGTAATGATAATTTGCTTCAAGGCAGGACGATTTTTTTTAATTGTATTACCCGAATAATGCTACAATATTTGACAACATGTCCATCGAAAGATCTATACATGGTTTAGTTAAGCAGAAAAAACAACCAGAGGAAGCCAGTACCACTGTTTATGCTAGAGCCATATCAGAACATTCTGCAACAAGTATGTCTAATTTTGCAACTACCAGTGTCGAAGCTGAAGTTGGGGCCG…	2398	sp|O95772|MENTO_HUMAN	MLN64 N-terminal domain homolog OS=Homo sapiens	O95772	1e-39	cellular process; single-organism transport; steroid biosynthetic process; small molecule metabolic process;	endosome;	cholesterol binding;
Locus_91_Transcript_35/41	TTTTTTTTATCTTGTTGACAATTTCATATTTTATTTATTTTATTTTTATTTAATATTCAATTTGTTTTTGATTTTTTTTTCATCTTTGTTTTATATTGTTTTTGTTAATATTTTGTTTTATTTATATATATATTTTTTTTGTGTTTCCGCTTTATTTCACATATACACACACCAAATGTTTGCCGTTTACCTTGTTTTCTTCTTTTTTTTTTATCCTTTTTGTGTGTTTGCTCTTTTTTTTTTCCTTTCTTTCTTCAAATAGAACCATTGCAATTTATCTAATGCAAGTGAGTGTTTTTTGATGTTTTTTTTCTTTTCTTTTTTCAAATTTGATTTGATCTTCCTTTCTATTTTCTTCTTCTTGTTTTATATTTGTTTGTCTGTTTTGTTTGTTTTGTT…	8591	sp|Q9UIW2|PLXA1_HUMAN	Plexin-A1 OS=Homo sapiens	Q9UIW2	0.0	axon extension; hippocampus development; positive regulation of Rho GTPase activity; neural tube closure; regulation of protein phosphorylation; negative regulation of axon extension involved in axon guidance; positive regulation of protein binding; regulation of neuron migration; synapse assembly; neuroblast proliferation; positive regulation of cytoskeleton organization; regulation of angiogene…	cytoplasm; integral to plasma membrane; semaphorin receptor complex; nucleus;	semaphorin receptor activity; GTPase activating protein binding;
Locus_94_Transcript_2/2	ACATAAAATCATTCATTCTAGAGAAATTCTATATCATGGTATTTGTGGCAAAGTCCTTGTGTGACTGTACACAAACGCATTCATACAAGAGAAAAGCCATCATTCCGTCAAAGAGATACTTTGCACGATCACAAACGTATTCATACTGGAGAAAAACCAGATGAATATGATGTCTGTGGTAAATCATTTATTCCGAGTAACCATTGAAAGGGACATAACCATATTGATAGTGGAGAAAATGCCTAGCATTGTGATATCTTTGGCACGTCATTCTCTTACCGTAAGCAGTTCACTGAGCACAAATATATTCATATCAGTGCAATATGTCTGTGGTGAGTCCTTCTCTCAACAGCATGATTTAGCTCTTCATTTCTGTATTCCTCTATGAGAGAAAGAAGT…	463	sp|A8MTY0|ZN724_HUMAN	Putative zinc finger protein 724 OS=Homo sapiens	A8MTY0	2e-16	negative regulation of transcription from RNA polymerase II promoter; negative regulation of JNK cascade; negative regulation of transcription regulatory region DNA binding; negative regulation of NF-kappaB transcription factor activity; cytokine-mediated signaling pathway; negative regulation of osteoclast differentiation; I-kappaB kinase/NF-kappaB cascade; negative regulation of tumor necrosis …	nucleolus; perinuclear region of cytoplasm;	ubiquitin protein ligase binding;
Locus_95_Transcript_2/4	TTCATACAGGAGAGAAACCATGTTGCTGTAATATCTGTGATAGATAAGTTGTTCCCTGTAAATAATGCCGTTCCCTGTAAATAATGCCTTGTCTCTACACAAACGTATTCATATTAGAGGAAAGTGATATATTTGTGGTAAAGTGTTTGTTCAAAGTTTTGGTTTACAGGGACATAAAATCATTCATTCTAGAGAAATTCTATATCATGGTAAAATTCTATATCATGGTATTTGATTTTGGCAAAGTCCTTGTGTGACTGTACACAAACGCATTCATACAAGAGAAAAGCCATCATTCCGTCAAAGAGATACTTTGCACGATCACAAACGTATTCATACTGATTCATACTGGAGAAAAACCAGATGAATATGATGTCTGTGGTAAATCATTTATTCCGA…	1275	sp|Q5TYW1|ZN658_HUMAN	Zinc finger protein 658 OS=Homo sapiens	Q5TYW1	3e-14	mRNA 3'-end processing; histone mRNA metabolic process; transcription, DNA-dependent;	nucleoplasm;	binding;
Locus_96_Transcript_3/4	TAGGAGAAAAACCATATCACTGTGAAATCTGTGGTAAATTTTTCTCTGAAAACGGTACCTTAACCAAGCACAAGCGTGTTCATACTGGAGAAGAACCATATCACTGTGAAATCTGTGACAAATATCTTTTCTCTCGAAACGATCAATCACTTACTTAACCACCATGCGCACAGGCATGTTCATACTGGAGAAAAAACATATCACAGGCATGTTCATACTGGAGAAAAAACATATCACTGTGAT	243	sp|B7Z6K7|ZN814_HUMAN	Putative uncharacterized zinc finger protein 814 OS=Homo sapiens	B7Z6K7	4e-15	transcription from RNA polymerase II promoter; limb morphogenesis; negative regulation of type 2 immune response; negative regulation of transcription, DNA-dependent; inflammatory response to antigenic stimulus; negative regulation of T-helper 2 cell differentiation;	transcriptional repressor complex; nucleolus;	transcription corepressor activity; protein binding; zinc ion binding; DNA binding; sequence-specific DNA binding transcription factor activity;
Locus_98_Transcript_14/16	TCTACATCGGGGCTACATTTTGTATATTATCCCCCACCGTCGTCGTCATCATCGTTCTGAATTAGACAGGAAAAGAAATATTCCATACATACATCTATGTATGCATATACACGCAGAATGGATCAGATATGACTCTCTTTAATACAGACTCCAGATTTTTCAAGACTTCCACCCATTTAAGAATCTTCCGTCAATATGCTGCCCTGCCGTAAAGCTCCACGAAAGAAAAGTATGTTGCGGATACTTCCCATACTTACTGCAGCTGAGATTTTTGCATCATTTCTCATTACGTATATCATTGGTGTTATAAAAAAAGATGTAGATGTCTTCCTACCCTATATCAGTTACACATCTGTTGACGAACCACAGAAATCGGTCTTCTCGCAGTCATTGAATATT…	1535	sp|Q5BK09|DRAM2_RAT	DNA damage-regulated autophagy modulator protein 2 OS=Rattus norvegicus	Q5BK09	4e-22	execution phase of apoptosis;	lysosome;
Locus_100_Transcript_22/28	ATTCCGCTGAGCTTCCAGTCGGCGCAAATTTTGCGTCTTTTCCATTTAATCCCCCCCTTCTTACCCCACATCCACCAACAACACCAGCGCATTTGTCTCTCCTTCCTCCTGTCCATTCACCTCCATCCCTTCCTTCCTCTCCACATTCATCTGTTCCCCCCTCATGTCCACCCAGACACCTCTCCTCACACCCGCATGTCCACCACCAATCCCTTCTTTTTTTTTCTACCCTCCCCCCTTCTCTGTGAACACATTCATCTGCCCTCCCCCCTCATTTCCCCTGATGCCACTGGCCCCAAGCCATTCATCTTCACCCCTTTCCTCTCCTCCACATTCATCTCCACCCCTCATATCCACCCATATATTCATCTCTCCCTCCACCCTTATGTCCACCACCAA…	1229	sp|Q84ZL0|FH5_ORYSJ	Formin-like protein 5 OS=Oryza sativa subsp. japonica	Q84ZL0	6e-05
Locus_101_Transcript_29/32	TTTTTTTTTTTTTTTTTTTTTTTTTTTTTTTTTTACAAAACACAGACATCAAATTTTATTTATAAATGATAAAAGTGACAGCTGAAAGTCTGGAGAAATATTTGGTTTGATTGATTATAAAGAAGAGGGGGAAAGAAAAATCCAAAACAGACAATTTGTTAAAGTGTTTGAAAGAGAGAGAGAGAGAGAGAGAAAGGGGGTGTGTGTGTTGTGTGTTACAAGTAAGTTGTAAAGTTAATTATAAATTGTTGATGATGATGATGACGACAAGGATCGTGTTTTAGTTGCTGCTGCTGCTGCTGCCACTGGAATCTGAATTATTAAAGCTAACTCACTCTAATAGATTAAAGAAAAAGAAACAGAGCAATTAGAACATTGCTAAAGTCGAACACACTGTAG…	5529	sp|O75533|SF3B1_HUMAN	Splicing factor 3B subunit 1 OS=Homo sapiens	O75533	0.0	regulation of signal transduction; anterior/posterior pattern specification; single-organism cellular process; mRNA splicing, via spliceosome;	catalytic step 2 spliceosome; U12-type spliceosomal complex; nuclear speck;	protein binding; chromatin binding;
Locus_103_Transcript_10/18	GTGGGCAAGGTGGGGGATACTGTGTGGGAGGAAGAAGAGGAAAGAGAGAAAGAAAGAAGAGATAAAGAGGTGGGGAAAGAGAAAGAGAGATAGTAATACACAGCTAATCAGTTGAGTGTGTAAACTATCATCTAATAACGAAAACTAAAATCTAATCGACTACAAACACTACAAAAAGAGAAACGAAACTAAACGCACATACATACTCGCACATACACACACACGCACGCACGCATACACATACACGCACACACACACGTACACACAGACACATACATATAACAGTTATAGATATATAAGAAAATTTGGAGAGAGAGTGAAAGTATGGGAGAGTAAGAGAGGGAGAGATAGAGATAGAGTAGAAGCTTAGTGGCTTTTGTTATTTATGAAGTTGTGACA…	2885	sp|Q59E55|NAB_DROME	NGFI-A-binding protein homolog OS=Drosophila melanogaster	Q59E55	9e-65	transcription, DNA-dependent; neuron development; locomotory behavior; regulation of epidermis development; wing disc pattern formation; cell proliferation; negative regulation of transcription, DNA-dependent; Schwann cell differentiation; neuroblast development; myelination; endochondral ossification;	nucleus;	transcription cofactor activity; transcription factor binding;
Locus_105_Transcript_20/26	AGTTCCAACAGAGTGATATTGGTAGCTGTGGTTGGTTCTCTCACATGTGCCCTGCTATTGGTCATTGCCCTTGGATTTACCTGTAAACTGAACTCTCTGCGGCACCGTGACCGGCACCGCCTGCGACTGACCGAACCTGGGGGCCCACTCACCCACTGGCAGTCGGAGTTTATGCGACGCCCGGCACCTCCTTCCTATTGTGAGGCGATGATTACGTCAATGCCGTTTGAAGAAGCCCAGCGTATTTTCCAGGAGCGCAGACGTCACTCGAGACGTAGCAACCGCAGTCGTCACCGCTCATCGAATTCCAGTTCGCGATCAAGAAGCTGTTTGACCGAGAGCAGCCAAACAACAGCCGAACTTGTGGAACAGAATCCTGCAGTTGTCACGGCAACGGAG…	2418	sp|Q9BE74|LRP12_MACFA	Low-density lipoprotein receptor-related protein 12 (Fragment) OS=Macaca fascicularis	Q9BE74	2e-05	anatomical structure morphogenesis; regulation of growth; response to abiotic stimulus; molting cycle; response to oxygen-containing compound; system process; endocytosis; protein transport; protein metabolic process; regulation of catalytic activity; steroid metabolic process; cell surface receptor signaling pathway; forebrain development; regulation of biological quality; positive regulation of…	plasma membrane part; cytoplasmic membrane-bounded vesicle;	serine-type peptidase activity; cargo receptor activity; substrate-specific transporter activity; receptor binding;
Locus_107_Transcript_7/10	CCGGTCGTCCGCTGCACGTGCTTTTTCGTTCCCGGAATTTCTTTTTTCTAAATAAAATGACTCAAAATTGGATGTTTTTTAGGAATAGACATCGACCGATCAGTACTTTATTTTATCGATCTCGCAAGGGCAGAAGACAAAGTTGACAGAGACTGGATTTAAGCTTAGAACGCAAAAGGGATGCAATTAAATACCGATGCTTGAATGGATATTTAGGTGAATCGACGCAACTCTTTACCTTAGACTGGAATCATTAAGTTGTATGGAGGGACAACATGTATAAAAGAATTTGGATGAATCGATTACACTATGAATCGATTACACTAAACAGATGAATCGAGGGAAACTGGTGATGGTCTCCGCAGGCAATTAATTAATGCTGATNNNNNNNNNNNNNNN…	1092	sp|Q86BN8|PTPM1_DROME	Phosphatidylglycerophosphatase and protein-tyrosine phosphatase 1 OS=Drosophila melanogaster	Q86BN8	3e-42	cellular response to stimulus; protein dephosphorylation; organelle organization; negative regulation of cellular metabolic process; regulation of MAPK cascade; negative regulation of macromolecule metabolic process; ATP catabolic process; response to temperature stimulus; cardiolipin biosynthetic process; neurogenesis; regulation of cellular component organization; phosphatidylinositol metabolic…	intracellular organelle part; plastid; mitochondrion; membrane;	phosphatidylglycerophosphatase activity; protein tyrosine/serine/threonine phosphatase activity; calmodulin binding; phosphatidylinositol-4,5-bisphosphate 5-phosphatase activity;
Locus_108_Transcript_32/39	CGTAGAGGTCCTCCTAATTCCTTAGATCCCATTGAAGGACGTAGGTCTTCGTAGAGGTCCTCCTAATTCCTTAGATCCCATTGAAGGACGTGGAGACGGCAATTCTACCAGTAAAAGGCCCACCGTCGGGCACCATACCGCGGCAATGAGGTGCGGGCATGGCTGTGTGGTTAAGAAGTTCACTCCCCAACCATGTGATTTCAGGTTCAGTATCACTACACAGCACCTTGGCTCTCAGAAATCTGTATTTAATGGGAAGCGAGCTGTGAGTGTGCATCGACAGAATAGCTACCCATCAGAGTCGCAGTCTCAACACGACGATATTGTTAAATATTTAACAGATTCTTGGAACAAAGTAGTTTCTGAACCTGATAGCAGGCATCCCAGAGACAACAAGGC…	1990	sp|Q9BUT9|F195A_HUMAN	Protein FAM195A OS=Homo sapiens	Q9BUT9	0.0004
Locus_111_Transcript_1/3	CTATTAGCAATTCTTCCTTCCATTTCATAGCTAACTCAACAATATACTTTCCCACACGCACAACTACCAACATTACCATTAAACATTCCAACATGATCAATCTGTCCGACTTGCCTTTCTGTCGCGCCTATATCATCATCCGGGCTGTCCACACTGCCCTTGTTATTGGAGTACCCCTAGTTTTGATCACACAAGACACGGAGCTGCGTCGAGCTGTGTACTACTTTGAGCGGCCAATCTATGCCATTTGTTACCTCCTACTGCTGACCTTCTCCCTGGTGATGTACTTTCTGGCTTGTCTCGTCAACCCGGGCTACATAGAGACTCCCTGTAAAACCAAACTACCAATGCTGAATAACAATTCCGATGAGGAGGACATTTATGAAGACAGTCAAATGA…	1094	sp|Q6DGF5|ZDH12_RAT	Probable palmitoyltransferase ZDHHC12 OS=Rattus norvegicus	Q6DGF5	9e-31	response to organic substance; organic substance biosynthetic process; regulation of biological process; cellular biosynthetic process;	Golgi apparatus; organelle membrane; intracellular organelle part;	binding; transferase activity, transferring acyl groups;
Locus_112_Transcript_8/10	CGTTGCTCTTGCCACTTCTTCAGTCGGTTGAGCGGGAGCGAGATCACACCTGACAATGTCAGCATCACGCCGCTCATATAAAAAGTGGCGTTCACATCTCCTGTAATATCTTCGAGGTAACCTCCTAGTGGTAGTCCTGCCATTGTGGCAATACCTTGGAAAAGCGTAAGTAATCCAAACGATTTGGTCAGTTGACCCAAGCCGAGTAGATCCACAAGTAAAACGGACCTCAGTGAGACAAAGGCAGCCACTCCAAGACCATAGATGCCGCTGTAGATATTGAGCGTGGTCTTGTCCTTGAGAAACGGGCAGAAGATGGTGCACAATCCTACCATTATGAGTGCTGTGTTGTTGATGTGTAGCGCACCGAAGACTGGACGGTCAGCCAGAAAACCTGAG…	1232	sp|O15374|MOT5_HUMAN	Monocarboxylate transporter 5 OS=Homo sapiens	O15374	3e-18	monocarboxylic acid transport; small molecule metabolic process; cellular metabolic process;	plasma membrane;	secondary active transmembrane transporter activity; monocarboxylic acid transmembrane transporter activity;
Locus_113_Transcript_7/8	GGAAGTACGATGGCACTGACGAAGACGGTCGGGTTTGTATGAGAGACATGACGATCGAAGAACTCAGGAAGTACGATGGCACTGACGAAGACGGTCGGGTTTGTATAGCCGTCAACGGTAAAATATTCGATGTGACCCGCGGTAAACAGTTCTACGGACCTGGCGGTCCGTACGCGGTCTTCGCGGGCCGCGATGCTTCGCGTGCTTCGCGGGCCCTGGCTTTTTTGTTTACTGTGAAGGAATCGGCGCTAAAANNNNNNNNNNAACGAATATGACGACCTCAGCGCTCAGCGACTTGACATCGGACTTGACATCGGCTGAGATGAGTCGCATGCCAAGAATGGGAGATGCAATTTACGGAAAAATATGACATTATTTACGGAAAAATATGACATTGTC…	691	sp|O15173|PGRC2_HUMAN	Membrane-associated progesterone receptor component 2 OS=Homo sapiens	O15173	4e-20	axon guidance; defense response to bacterium; negative regulation of cell growth; ER to Golgi vesicle-mediated transport; indoleacetic acid biosynthetic process; positive regulation of MAPK cascade; response to ethylene stimulus;	extracellular space; Golgi apparatus; nucleolus; cytosol; cell surface; endoplasmic reticulum; chloroplast thylakoid membrane; plasma membrane;	growth factor activity; steroid binding;
Locus_114_Transcript_25/29	ACTCCTTTTTTAGTATGTATATGTGGGACATATTGTACCAGCGCTCACCACTGACAGCATCCAGGATTTTATTTACCGGCAACAAACATTTTCAGGGTGGTGGCAGGACTCCTTTTTTAGTATGTATATGTGGGACATATTGTACCAGGGGATTATAAACAGAAATGATGCAAGTTTGCAGTATAGAGACGGCTTACCTGTATTTTCAGTGCCTTTACCTTCCCGTCAAGAGACGTGTGAGTTTGTTTTAAAACCAATATCACATACTGTGGGAGATTTTTTTAACTTTATGAAAGAAGAAGATCATGGTATTGATAATATATCGATATATACAAAAGGTTCAAATGTTGATGGAGAATTCAAGGAATCTGAGGGAATTAAAGTTGCAAAATCCACATC…	6953	sp|Q8NE86|C109A_HUMAN	Calcium uniporter protein%2C mitochondrial OS=Homo sapiens	Q8NE86	3e-77	elevation of mitochondrial calcium ion concentration; protein complex oligomerization; glucose homeostasis; mitochondrial calcium ion transport; calcium-mediated signaling; positive regulation of insulin secretion;	mitochondrial inner membrane; calcium channel complex;	uniporter activity; calcium channel activity; protein binding;
Locus_116_Transcript_7/10	ACTACCACTAGCTCGCTCGCTCTTTCTATTATTGTTTGTCTTGTCTTTCGGTTTTTAACTTTTTACCTTCCCGACCAGAGTGTATTTCTGTCAAACCCGACATGGCTGAAGCAGACATGGCTGAAGCAACTGAACAGAAGAACAGAAGGCCGCCGCCACAACAACCAAAAAAGCAGCAAAAGCCAAAAGCAAAAAAAGCTTCCAGATATCCGGCTTACAATACCATGATCACAGAATGATCACAGAAGCTGCTATCACTGCCCTTGCTGAAAAAGGGGGTTCTTCTCGTCAACTCGTCAAGCCATTACATTTTTTTTTTTTCAAATATATTGTCAAACAGTACAAAGTATCTCCCGATGACANNNNNNNNNNNNNNNNCACAGTTAAAATTGGGTCTTA…	1486	sp|P06144|H1_LYTPI	Late histone H1 OS=Lytechinus pictus	P06144	4e-06	growth; embryo development ending in birth or egg hatching; apoptotic DNA fragmentation; nematode larval development; germ cell development; germline cell cycle switching, mitotic to meiotic cell cycle;	nucleoplasm; nuclear chromosome, telomeric region; Golgi apparatus; nuclear chromatin;
Locus_117_Transcript_31/31	TTACTGGTGCAGTCATGTAGCTAAAGCTAAAGAATGTGGAGGGCATGATTATGACTGCCCTGCTAATCACTGATACAATTTAACGGCTCGCAAACCTGTGAAACCATTCGTGCTTCAACCTTCGCTGGCATTTGACGTATTAACCACCAGCACTTGAAATATGTCTTTTAATTCATTATTTTTAGTGTGGCTGGGAATACTCGGGTGTGCTTTTGGCAGTACTAGACGACCTTTTGCATTAGTTGGCCAGAACCATTGTACATGGGGGCCAGCTTACTGGTGCAGTCATGTAGCTAAAGCTAAAGAATGTGGAGCCATCGAACATTGTGCTACAGTTTGGGGGAAACTGAAGTTTCCTGAGAAAGCTGAAACTTGTTCCGTTTGTGAATCTTTCATTAT…	2808	sp|P07602|SAP_HUMAN	Proactivator polypeptide OS=Homo sapiens	P07602	1e-34	cellular lipid metabolic process; response to organic substance; regulation of cellular process; single-organism cellular process; single-organism developmental process; system development; response to wounding;	lysosome; membrane; extracellular region;	hydrolase activity, acting on ester bonds;
Locus_120_Transcript_13/14	TTCGGTGGTTACCACACCGTCCATCTTTGAAACAGATGCACCAAAATGGCTGATGTTGATGATGGGGTTCAAACGCCCCATAAAGAATCGGATACTTCGGTGGTTACCACACCGTCCATCTTTGAAACAGATGCACCCGGCACAGCTTCTTTGCACGAATCGATGTTGGTAGCCAGTGATTCGTTTGAAAACCTCAATTATGACCCATTAGACACGCCGAGACCCATTAGACACGCCGAGATCTCGCCTTGGCAGTGGTATAATTGGCAACCTGTCTGGTAAAAAAAACGAGAGCCTTGAAAATATTAATGACGAAGCTGGTGATGATGGTCAGGAAGGTGTAAGTGGGGACGAAGGTTATGATGAGAAACAAAGTGAAACTGGAGGGAGTGTTGTAGA…	2959	sp|Q5ZIH2|MON1A_CHICK	Vacuolar fusion protein MON1 homolog A OS=Gallus gallus	Q5ZIH2	3e-124	cellular iron ion homeostasis; protein secretion;	intracellular membrane-bounded organelle; cytoplasmic part; membrane;	protein binding;
Locus_121_Transcript_4/10	CAGACAGATAGACAGACAGAGAAAGAGAGAACGAGAGAGAACTACTTGCCTCCTGCCTCTCTCTCTCTGGGTCTTCCTCTCTCTCCATCTCCATCCTTCATCTCCATCAGTTTTCTTTCGGTCGGTCCGCTGCCCGCTGCCGCATCTGAAGAAACCATGGCATCAGGTTTAGCAGNNNNNNNNNNNNNNNNNNNNNNNNNNNNNNNNNNNNNNNNNNNNNNNNNNNNNNNNNNNNNNNNNNNNNNNNNNNNNNNNNNNNNNNNNNNNNNNNNNNNNNNNNNNNNNNNNNNNNNNNNNNNNNNNNNNNNNNNNNNNNNNNNNNNNNNNNNNNNNNNNNNNNNNNNNNNNNNNNNNNNNNNNNNNNNNNNNNNNNNNNNNGGGAAGGATTTGAGGAGACAA…	721	sp|P55053|FABP5_RAT	Fatty acid-binding protein, epidermal OS=Rattus norvegicus	P55053	6e-12	response to wounding; epidermis development; response to insulin stimulus; acrosome assembly; long-chain fatty acid transport; response to fatty acid; negative regulation of cell proliferation; fatty acid metabolic process; glucose transport; glucose metabolic process; response to drug; phosphatidylcholine biosynthetic process;	acrosomal vesicle; sarcoplasmic reticulum; cytosol; mitochondrion;	long-chain fatty acid transporter activity; icosatetraenoic acid binding; cholesterol binding; cytoskeletal protein binding;
Locus_123_Transcript_17/20	CTCATACTGCTGAAATTCTAATTACATTGCAGATAAATTTGACACATTCATTTGGCTTGTGATAATAAACATTGAGAAAAGAGAATGCACTCATACTGCTGAAATTCTAATTACATTGCAGATAAATTTGAAATAAGATAGCTTACAAAAATAAGATAGCTTACAAAATATTTTCAGATTAAATATTTCAGAAAAATATTCAAAGTAATTTCTTTCATTTTATCATTTATAAAAGATAGAGCTGACTATGCATTTTCAACAGTCTTGTGTTTTCTATATTTTATAATTTAAGCTTACTATATTTGTATAAGGCATGCTTTACTGACATTAGAAGTCAAGAGCTTTCAGCAAGCTATTAAATTAAACCCTCAAGTGAGTGTTGTGAAAAAAAAAATTTTT…	4373	sp|Q6NVM2|KTNB1_XENTR	Katanin p80 WD40 repeat-containing subunit B1 OS=Xenopus tropicalis	Q6NVM2	6e-29	cytoskeleton organization; brain development; cell cycle process; anatomical structure morphogenesis; positive regulation of microtubule depolymerization; protein targeting; mitotic cell cycle; positive regulation of cell death; microtubule severing; positive regulation of neuron projection development; cellular component movement; negative regulation of microtubule depolymerization;	growth cone; midbody; axon; katanin complex; plasma membrane; spindle pole; microtubule; centrosome; neuronal cell body;	microtubule-severing ATPase activity; protein heterodimerization activity; dynein binding; microtubule binding;
Locus_125_Transcript_13/16	CGGACCGGAAGCTGATGGCGCGCTTCACAAATGTTTTGTTTATAACAAGAATTGCTCACAGTAATGGCTAATCTTTAGTATTTGTGTTATTTCACCATTTGCTGAGACATGGAAGTGGAATTACTGCATGAGGTACCAGAATCCTTGAAAAGATTGGTCCGCCTCATAGTACGAGGTTTCTACAGTATTGAACATGCCATTATTTTAGATCTTTTAGTGCGACATCCTTGTATGAAGGAAGATGACATTATTGATTTGTTGAAGTTTGAGCGCAAACAGTTACGTTCTATGCTGAATACTCTGAAAATGGATAAAATTGTGAAAGTGCGCATATTGTGAAAGTGCGCATGAGGGTTGAGACTGATGCTGAGGGTCACACCACTCGGCACAACTACTATT…	1202	sp|A6QLI8|T2EA_BOVIN	General transcription factor IIE subunit 1 OS=Bos taurus	A6QLI8	4e-34	transcription initiation from RNA polymerase II promoter; transcription elongation from RNA polymerase II promoter; biological regulation; viral process;	nucleoplasm;	protein binding;
Locus_126_Transcript_1/2	AGGCAACCCTCAGCAATGTTCATGTTCACTTTAGTCTTACTCTCATATTTCATGGTGACCGGAGGAATCATTTATGATGTCATTGTGGAACCTCCGAGTATCGGATCAACAACAGATGAAAGAGGAAACACAAAACCGGTGGCCTTCATGCCGTATCGAGTAAATGGTCAATACATAATGGAGGGTTTGGCTTCCAGCTTCTTGTTCACCCTCGGAGGTGTGGGTTTTGTCATCCTTGACCAAACCAACAAACCAAGTTTGCCCCGCCTCAACCGAGTCCTTCTGTTTTCCGTATCATTTCTTACCATTTTAACCTCGTTCTTCATGTGTTGGGTGTTTATGAGGATGAAGCTGCCGTAAGTATTTCCTCCTCAATATTGTCACTGATACCGTGTTCTT…	486	sp|Q5ZJR3|OSTC_CHICK	Oligosaccharyltransferase complex subunit OSTC OS=Gallus gallus	Q5ZJR3	4e-55	cell surface receptor signaling pathway; negative regulation of glucose import; ossification; positive regulation of cGMP biosynthetic process; regulation of bone mineralization; negative regulation of osteoblast differentiation; cell differentiation; endochondral bone growth; protein N-linked glycosylation via asparagine;	extracellular space; integral to membrane; oligosaccharyltransferase complex;	hormone activity; dolichyl-diphosphooligosaccharide-protein glycotransferase activity;
Locus_127_Transcript_7/10	TTGTGTGTATGCATGTCTGTGTGTGTGTGGAGAGAGAGAGAGAGAGAGAGAGAGAGAGAAAAGGACAAAGAAAGAGAGTGAGAAAGAGAAAGGGAATCAGAAGTGACATTTTTTTTTTCACTCAAGTAAACCACTCACAAAAACACAAAAATGTTTCCTTCCATAACTTCATTCATATATNNNNNNNNNNNNNNNNNNNNNNNNNNNNNNNNNNNNNNNNNNNNNNNNNNNNNNNNNNNNNNNNNNNNNNNNNNNNNNNNNNNNNNNNNNNNNNNNNNNNNNNNNNNNNNNNNNNNNNNNNNNNNNNNNNNNGGTAAATGTATTTGTGTGTGTGTGTGTCTGTGTGTATATATAAAAAAAAAAAAAAAAAAAAAAATACATGCGCACACACACAATTTC…	2622	sp|Q80V24|VGLL4_MOUSE	Transcription cofactor vestigial-like protein 4 OS=Mus musculus	Q80V24	1e-06
Locus_131_Transcript_21/30	CTAAAAGGAATACTCATAAAATTGTATCCGAACCAATTCCAATATTTGACATTGGAAAGACTAAAAGGAATACTCATAAAATTGTATCCGAACCAATTCCAAATAATCCTAGAGGAGAAATAATAACTTTGAGAAGAAAAAAAAGCCTCTTTTAGCCAAACATGGCTGGTATTCCCCTCAGTATGCCTAATGGAATGGGGAACGATATCAATACAGTTCTTCGGGACTTGGAACGTGGATTAGTGGTCGGTTTATTCTTCCCAAGGAAGAAACCCGAGAAACGAACCTTGAGCGTTAGACTGGAAACTCGACAATTAATTTGGGTTAAAACTTTAGGAAGCCGACCCGAAGGAACAGTTGACTTGAGGGAAGTGAAAGAAATACGACCAGGAAAGAACT…	5488	sp|Q62077|PLCG1_MOUSE	1-phosphatidylinositol 4,5-bisphosphate phosphodiesterase gamma-1 OS=Mus musculus	Q62077	1e-95	neurotrophin TRK receptor signaling pathway; response to gravity; regulation of gene expression; in utero embryonic development; Wnt receptor signaling pathway; axon guidance; response to hydrogen peroxide; activation of MAPKK activity; cellular response to epidermal growth factor stimulus; phosphatidylinositol biosynthetic process; negative regulation of programmed cell death; positive regulatio…	neuron projection; lamellipodium; cytosol; plasma membrane; COP9 signalosome; nuclear membrane; ruffle;	signal transducer activity; phosphatidylinositol phospholipase C activity; phospholipid binding; receptor tyrosine kinase binding; metal ion binding; insulin receptor binding; neurotrophin TRKA receptor binding; calcium-dependent phospholipase C activity; glutamate receptor binding; phosphoprotein binding;
Locus_133_Transcript_18/19	TCGCCACTGGTTCCTCTTCTTCTGCTCCTTGCGTTTGGTTCTCGCCGCCTCACACTCTCCTCCTCCTCGCCCTCCTCGTCCTCCACTTCTCTCTCACTCCGCCTCCTCCTTCTCCTCCTCTTTTCCTTATTACCCCCTCCTCTCCTCCTCCGTCCCCCCGTCGCCACTGGTTCCTCTTCTTCTGCTCCTTGCGTTTGGTTTTTATTCTTAACAAGAATCAGAACCATGTCTGCGGAAAAACGAAAAATTACAAAACTGACTTCTAGCAGTCCCGGGGAAATTACGTTTGGGAAACTGCTCACAGGCAACAAGTTTGTTAACCCCGAGCAGATTGGTTATGTAGGATTTGCCAATCTTCCCAACCAGGTTCACAGGAAATCTGTGAAGAAGGGTTTTGAG…	2283	sp|Q91Y81|SEPT2_RAT	Septin-2 OS=Rattus norvegicus	Q91Y81	6e-110	positive regulation of apoptotic process; smoothened signaling pathway; apoptotic process; sperm mitochondrion organization; regulation of protein localization; brain development; positive regulation of intrinsic apoptotic signaling pathway; cilium assembly; neuron projection development; positive regulation of exocytosis; cellularization; positive regulation of protein ubiquitination; regulation…	cell surface; actomyosin contractile ring; midbody; germline ring canal; spindle microtubule; terminal bouton; perinuclear region of cytoplasm; cleavage furrow; septin complex; mitochondrion; exocyst; microtubule associated complex; stress fiber; septin ring; condensed chromosome kinetochore; cilium membrane; nucleolus; synaptic vesicle;	GTP binding; enzyme regulator activity; protein homodimerization activity; protein complex scaffold; phosphatidylinositol binding; ubiquitin protein ligase binding; GDP binding; GTPase activity; syntaxin binding;
Locus_135_Transcript_10/11	GGAAAACCTAGGAGTGACCTTACCTTGATACATCTGCTTTTATTTTTCCAAAGAGTAATAAGAAATAATTAGGGACATTCGATGTGAGGAGAATCGGAACCGGATCGCTATCAACTTTCGTTGTGCTACGCATCTTTGTTTTGACACAAGCGTATTGTAACCTACAGCTATGTTGTCAAACCTCTTCGTGTGCCTACTGTTTCTTCCGTGTGTCAACAGTCTTCATTTCTTTGACCAACAAAACTTTGAACACAGAAAGAATGTGCTGTTCATTGTTGTTGATGACCTTCGACCTACACTCGGTTGTTATGGAAACCCAGTGGTCATAACACCAAATATTGATCAGCTGGCTTCAAAATCAATAAAATTTGAGCGAACTTATGTCCAACAGGCTGTCTG…	3226	sp|Q08890|IDS_MOUSE	Iduronate 2-sulfatase OS=Mus musculus	Q08890	7e-57	system development; chondroitin sulfate catabolic process; response to organic substance; carbohydrate metabolic process; lipid metabolic process;	membrane part; endoplasmic reticulum; lysosomal lumen; nucleus;	protein binding; iduronate-2-sulfatase activity; metal ion binding;
Locus_136_Transcript_8/12	GCACACACACACACACACCAGAACAAGCACACACACACACACATAGACACACAAAAGGACAAGCATACACAAGCGTACAACCCATTAGCTTCCTCTTCCACTTCGATACATCAAACAACAAACACGCAGTTGTCAAGGCAACAAGTGCTCACGGAAACTTGCCTTCTCAAAACGAAAGATGGCCATTATTATTAAATTATTTTAAATTTACCAATTTGGTGGTTCACATCGCGGATGTAGATGGCTGTAGATCGTCAACATCAGCAGCTCACTCTGGCTGTTCTTGTTGTTCGATGCGCTCAAAAAAACGGTTGAGAGTTCCTTGAACTGTCTTCTTTTCCTCAAGGATTACATTATGAGGAGCAAAAGCTCCGTGACAAGCCCCCATAATCTTGGAAG…	2716	sp|Q96MW7|TIGD1_HUMAN	Tigger transposable element-derived protein 1 OS=Homo sapiens	Q96MW7	3e-46		cytoplasm; intracellular organelle; ribonucleoprotein complex;	nucleic acid binding;
Locus_141_Transcript_34/34	AACAATTTATTTACATAAGAGAGGATAACATAAAGAAAAAAAACCAAAAAGCCAACAATTTGTTTCAAAAGCCAACAATTTGTTTCAACATACATATATAAATATTTGATTTATAAGTCACTTCAGGGAATTGGTTCAAAAAGACAGACAAAATTCCATACACAAGGAATGTTACATTACAAAATACCCGTTCCAAATCCCTTTGTGTTGACAGTTCAAATACATAAAAGAACAACAAAATGAAAACAAAAAAATAATTACGGAATTTTACAACAGTCGAAATGTTTTTATGTATCTCCAATAATATTAATTTAAATGTATTTAAGTCGAATCCCTGACCAGTTTTAATAATATATAAAAGCAAACAATATAGAGATAAATAAAGTATTGAATTTTCAA…	1637	sp|Q96DM1|PGBD4_HUMAN	PiggyBac transposable element-derived protein 4 OS=Homo sapiens	Q96DM1	4e-07
Locus_146_Transcript_12/14	TCAATCTCTCTCTCTCACACACACACACACACGCGCGCATGCACATACATTAACAGTTATATTTATGTCGTGTATAAAACGCAATTTCACATTAAACAGAGAGATTGCCTCATACTTTTTAGTAGAGTGAATATTTAACTAACTTTTATAAGGAGAGGATTGACAGGCTTCGAAGAAGTTTTAGCCGAAACTACGAAGTCAACCGTGTTAAAGTTTTTTTTTTTTATATACAATCTCATCCTCTCTCTTTCTTTCTCCTCTCTCTCTCTATATATATAACTATTGATTGATCTGAAGCGACTCTTGAAGCGACTCTGATATAATCATTATAAAGCGGTCGAATTTTTTTCTTTTTACAAGAAGAAGAGAGAGAAACTAACAAAAACTGGTAATAATAAT…	2350	sp|P79942|NOCT_XENLA	Nocturnin OS=Xenopus laevis	P79942	3e-79	multi-organism process; cytoplasmic mRNA processing body assembly; filamentous growth of a population of unicellular organisms; positive regulation of filamentous growth of a population of unicellular organisms; deadenylation-dependent decapping of nuclear-transcribed mRNA; signal transduction; transcription from RNA polymerase II promoter; regulation of transcription, DNA-dependent;	nucleoplasm; cytoplasmic mRNA processing body;	catalytic activity; protein binding;
Locus_148_Transcript_30/37	GACATAACTCTAGTCTGTTGCACGTTAATTGCTGTGTCGAGTGCGAGGCGACTTCGTTTGCTGGTCATTTCGCTTGAGTAGAAGTCATGCACGTACTTAAAAATTGGGAATTATCTGAATGTATAGAAAACATCGACAAAGTTATTGATGAGGCACGCGGGAAAGAAATTTTGAATGAACACGAAGGAAAATTATGTGAAGTCTTTTGAACACGGCTCGTATGAGGAAAGCAGGAAGTTAATGGAAATGGTGAGTTGTTATGGCGATCAGTTAAAAACTTTTTTGGACATTTTAAATGAAACAGGAAACGAACAGCTAGCAAGACGTATAAGTGAGAAAAAATACGAATTTGTTTTCATGATCAGAAGTAAAGACTACCTGAATGCCGAAGGAAGACAT…	2504	sp|O96133|YB145_PLAF7	Uncharacterized protein PFB0145c OS=Plasmodium falciparum (isolate 3D7)	O96133	0.0002
Locus_150_Transcript_6/11	CATCTTCGGTTCAAGTTCTCTCTCCTGCAATTTTTATGAATGCTAAATGGATAAAAAAACTACGGTTTATGAGATATCGTGTTTTGGTGAAATATCTTAGCACATCTTATAGGCAAGAATGTCTGCTGTAGAGAAGGTTGCTACCACTGCAGCCTTTTCATCATCCAGTACAATTGGGCAGTCAAATAGTGCTCGGATGTCATCTACGAAAGTGTCACCTCTTCATGTCAGCCTAAATGCCAACCTTGTGGAGCATAGTGGCTTTTCTGACAATAATTCTGATGGTAATAGTGAATTTGAAGAAGCTTTAAAAAATATAAAAGCTTTAAATGGTCAAGGCCGATATACTGACACTCCTGAAAATGAAGCTATTGAGAAAAATGTAGATAGCAATTTTGG…	4135	sp|Q5ZIE8|MCAF1_CHICK	Activating transcription factor 7-interacting protein 1 OS=Gallus gallus	Q5ZIE8	5e-26	negative regulation of transcription from RNA polymerase II promoter; regulation of RNA polymerase II transcriptional preinitiation complex assembly; DNA methylation; positive regulation of transcription, DNA-dependent; ATP catabolic process;	cytoplasm; nucleolus; transcription factor complex;	transcription corepressor activity; protein binding; ATPase activity;
Locus_153_Transcript_2/2	AAGGAATATGAAGTTTCAAAAAGCTATAAAGTGGTCAATTTATGTTGAATGCTGGCAATCAGGGTTCGTATTTCCCTAAACGAAACTATTTTAGATGTTGTTCACAGTAAAACAAAACTCAATCCATGGATTGGCATGAATGGGTGTGTGTGTGTGTGTGTTATGAAACCAAATATAAATACCTGAAAGCTGCCACGGAACCAGAAATACCGTAAAAAAAAAGAAGAAACTGGATCAAGAAATGTTTCATTCAGCAAAACCAGACGAGAGGAGGGAAAGAGAAAGAAAGAACTTTTGCAAATTTTTATCATTAAAGGTTTTGAAAAAATTCCCAGCTTCTCTTTTATTTGACTTGGAGCATATACAAGGCAGTTGTATGTCCATGATTGCAAAACAAAA…	1541	sp|Q6GL89|IF2A_XENTR	Eukaryotic translation initiation factor 2 subunit 1 OS=Xenopus tropicalis	Q6GL89	9e-135	mitotic spindle elongation; formation of translation initiation ternary complex; protein autophosphorylation; activation of signaling protein activity involved in unfolded protein response; regulation of translational initiation in response to stress;	polysome; cytosol; cytoplasmic stress granule; eukaryotic translation initiation factor 2 complex; microtubule associated complex; nucleus; eukaryotic translation initiation factor 2B complex;	protein binding; GTP binding; translation initiation factor activity; ribosome binding; tRNA binding;
Locus_154_Transcript_46/50	TTTTTTTTTTTTTTTTTTTTTTTTTTTTTTTTTTTTTGTCCACATGTTATTTTTATTTCCTTTATGTACAATAAACACACTCAGTTGTGTGTTTGAAGGGAAGATATATAAATATACATTACATATTCCTTAGATATATTCACATGTAGAAGTATCACATTCTACGGGTGCAGTTATAAATATCTCACATATATACATACTTTTATGTAAATATATATGCAATTTAGGTATCAACACATTCTTAACTATATATGTACATTTATATAAACATATATATCAATACATATGTATATATGTATTATATATATATAAAATATTTAATAAAAAATATTCCAGTATTTCTTGTAAAAAGAAAAAAATGGATTGTGATGCAGTGATCCAATTTTAAAAACTAGTTTC…	7134	sp|P0C6P5|RGNEF_RAT	Rho guanine nucleotide exchange factor 28 OS=Rattus norvegicus	P0C6P5	6e-69	cell morphogenesis; cytoskeleton organization; regulation of neurogenesis; cell cycle process; regulation of metabolic process; regulation of apoptotic process; cell surface receptor signaling pathway; negative regulation of signal transduction; cellular response to organic substance; intracellular signal transduction; regulation of cell morphogenesis;	cytoplasm; microtubule cytoskeleton; membrane;	guanyl-nucleotide exchange factor activity; protein binding;
Locus_158_Transcript_7/14	AAAAAAAAATTAGAAGCAATAAAAATATAAATAAAATATATTTAAAAAGGAAATAAAGAAACAAAACAGAAGAGAGGGGGGAGGGGGCAGGACAACCAACGAGAACTTGCATGCTATTATTAGCTGCCATTGCNNNNNNNNNNNNNNNNNCGATATTTTAATTGGACTCTCATTAAATGTACACATAACAATTTAATCAGACTTCAATATGTCAACGAAACAATTTACGAAGTTGATGATAAAAGCGTAACTATTTATTTAATACAGACTTTCAGCTTGTAGTTCAGGTGTTTCCCCAATATTTAAGTCTCTGAGAAATGAAAGAGAATCCAGATCAGTATCTCCAAGAGTATTGTAACCTGCTGGAGTGTGAGGTGTGAGTGGTTCTATGAACTTTTG…	6236	sp|P42694|HELZ_HUMAN	Probable helicase with zinc finger domain OS=Homo sapiens	P42694	0.0	multi-organism process; single-organism metabolic process; reproductive process; positive regulation of transcription from RNA polymerase II promoter; response to chemical stimulus; cell surface receptor signaling pathway; gene silencing by RNA; mRNA metabolic process; multicellular organismal development; anatomical structure development; regulation of gene expression, epigenetic;	cytoplasm; nucleus;	metal ion binding; nucleotide binding; protein binding; ligand-dependent nuclear receptor transcription coactivator activity; helicase activity;
Locus_159_Transcript_30/30	GGATTAAAAGAAGGATTAAGGATCAATGGAATCGAGAGAGAGTGAAAGGGAGAGAGAAAGAAGTTTATTTTGTCACCGGGGGAAGCAGTTGTTACATTAATTGAAGGAATTTTATTTGCTGCAAGATAATCACTAAATTGCTTATATGGCAGAATCAAAATTTGAGATGTCGGGTCAACGTTATAAACGGACGAACTTTGAAGATGACGACGTGTCCAATGGTGGGACACCGACTATAGATTTCAACCCAAGTGTTGTCCTCTTCAAGGGTGGTCTCACCACATGGCAACGTAAGACGGTGTTGGAGCGAGTTCTGATCACCCTGTCCATCATACTCAGTGCTGTGGTCATCATATTGGCCATCATGCTAACAGTGAAACAGTCCAAGATTAACCAAAT…	5353	sp|P97739|ECE1_CAVPO	Endothelin-converting enzyme 1 OS=Cavia porcellus	P97739	4e-88	neuropeptide signaling pathway; apoptotic process; calcitonin catabolic process; creatinine metabolic process; regulation of vasoconstriction; cellular response to cytokine stimulus; angiotensin maturation; positive regulation of cardiac muscle hypertrophy; brain development; bradykinin catabolic process; pharyngeal system development; sensory perception of pain; kidney development; replicative s…	trans-Golgi network; endoplasmic reticulum; brush border; extracellular space; cytoplasmic vesicle membrane; Weibel-Palade body; axon; integral to plasma membrane; perinuclear region of cytoplasm; early endosome; Golgi apparatus; external side of plasma membrane; dendrite; intrinsic to endosome membrane; neuron projection terminus; synaptic vesicle;	protein homodimerization activity; peptide hormone binding; metalloendopeptidase activity; zinc ion binding; transferase activity;
Locus_160_Transcript_26/32	TGGATTCAATTCTGAAAGTAGACAGGAATTGACAACTCAAGCAGCGGAATCTCTGAAAGATTTTTCCCATGGAATAAATATTGCAATAAAATTATATATGGAATAATATTGGAGCAGTTTTGCCGGAATATATGGAACAATATTGGTTGTGAGAAGTAGGCGCACATGTTTGTTATGATACCCGGCCTCCGTCTGTTCTGATCTGGAATGTGTGAAGTTGGAGATCCTCTCCAGCTCCAAGAATAATGTCTGTACTGAAGTTACCATATGATGGCTATGAAGAAGACGTTTCAAAAGAAAGCAATGATTTGACAGTGGACTCTGNNNNNNNNNNNNNNNNNNNNNNNNNNNNNNNNNNNNNNNNNNNNNNNNNNNNNNNNNNNNNNNNNNNNNNNNNNN…	1937	sp|Q5ZKF4|HM20A_CHICK	High mobility group protein 20A OS=Gallus gallus	Q5ZKF4	6e-89	transcription, DNA-dependent; negative regulation of transcription from RNA polymerase II promoter; negative regulation of neuron differentiation; protein-DNA complex subunit organization; DNA recombination; negative regulation of protein sumoylation; skeletal muscle cell differentiation; blood coagulation; chromatin remodeling; positive regulation of neuron differentiation;	nucleoplasm; nucleolus; chromosome; protein complex;	protein heterodimerization activity; sequence-specific DNA binding transcription factor activity; double-stranded DNA binding; DNA binding, bending;
Locus_161_Transcript_4/10	CTCGATAACAATAGAATTGACAAGATGACAAGATCACCGATAGACCGATATCAACAGCATAGATCAACAGCATAGACAAGTACTCAGCCAGAAACAGAAACAGAAGTGTGAAACTCACAGAACTATACTCTGTGTTATAGCCAGAAACAAGCTCAGACTCACCTTCAGCAAAGTCAAAAGGAATACGGTGTATCTCGGATAGTCCCACAATAACCCTCATGATAGTGATTCTCATTAGCAAACAACTTACAGGATAGCTAGGGATATAACCCGATCAAGAAGACGTGCAAATAACTAGAGGAACCACAAGTAAGTATAAAACTACTTCATAGGATACTCTCTGTGCCACGATACGTATGGTTGCGATAACAGGATAGCTGCTGTAAGAGGTCCAACTTG…	752	sp|Q9T9X9|NU1M_PONPY	NADH-ubiquinone oxidoreductase chain 1 OS=Pongo pygmaeus	Q9T9X9	3e-11		membrane part; mitochondrial membrane;	oxidoreductase activity, acting on NAD(P)H, quinone or similar compound as acceptor;
Locus_162_Transcript_44/48	CCCACTGCAAAGTTCATGGCCTCCGTCCAATTGATAGACGACGCTCCAGCTACGGTTTCAACATTCAAAAAACAAAAAAAAAAAAGTGACTACATTCACCACCACTTATTTATTTCTGTACAAATATCTCTCGCCAGACAAGTCCTCAGTGAAGTTTAAACAATAATGTACTTGAGTTTTTCAAGTACTTTAAACACTTCTCTTTTCACTGGATTTGTTTATTGTATCAAAAAATGCTAAACCCGTTGGTGTATAAACTTACCGAGGCTATATAATTAAAAAGAAAAAGAAATATTAAATCCCGAGGCTTCTCAACACCAGGCCAGGAAGACAAAGCCCATTTCAGAGATGTGCTAAAAGTACCAAAGTTGTATCAGTATCAAGAAAGACCCGGCAGAG…	8593	sp|Q5ZIX8|KDM3A_CHICK	Lysine-specific demethylase 3A OS=Gallus gallus	Q5ZIX8	0.0	histone H3-K9 demethylation; formaldehyde biosynthetic process; hormone-mediated signaling pathway; negative regulation of histone H3-K9 methylation; androgen receptor signaling pathway; spermatid nucleus elongation; blood coagulation; histone H3-K9 dimethylation; positive regulation of transcription from RNA polymerase II promoter;	nucleoplasm; cytoplasm; nucleolus;	thyroid hormone receptor binding; core promoter binding; iron ion binding; sequence-specific DNA binding transcription factor activity; transcription regulatory region sequence-specific DNA binding; androgen receptor binding;
Locus_163_Transcript_11/15	TGTGATTCCCATTTACAAGATGGTGGTTTTGTTATTCATGTTTCGATCAGGGATGGGTCGTTAAATGAATTGCCACCGTCTTGAGTGGCTGCTTTTATTATTTCAAGCGATAAATTACCGAGATGGGTTCCAGATTAAGAGAAAATCCAGAAAGAATATTTGAACTTTTTGTAGAAATTGGCAAGCCATCGGGTGACAAAGAAGAACCATTTATTCTGCAACATTACCCACCTAATTACACCGATGAAGGAATTTTAAAAGATGTTCCAAAGTTTGCTTATCCTTGTTCAACAGAATGTGCTGCCGTTGACTATTTCACTGTGCTGCCGTTGACTATTTCACCTTTGTACTTACTGATACTAAGAGTAAGTTTACTTATGGATTCTGTCGACATGCTAC…	4618	sp|Q68F67|DEN1A_XENLA	DENN domain-containing protein 1A OS=Xenopus laevis	Q68F67	1e-34	synaptic vesicle endocytosis;	dendrite; synapse; neuronal cell body; clathrin-coated vesicle membrane;	Rab guanyl-nucleotide exchange factor activity; SH3 domain binding;
Locus_165_Transcript_4/11	GAATATGTTATGCAAAAATTGAAATTGGTCATCATAGTCCAGGAGATCCTTGGGACATATCACAATATACGTATTGTTCAAATTACACCTTATATCAACCGGCTTTGAAGTGCCAATCATGTGAGGGGTCCATATGCAATGATTCGGCCGTGACAAGCTGTCCAGGATATAATCCTATGTGTATGACGAATGTGTCAATAACTGATGATACGCAGAAGGTTGTGGGGTCCTGTCGTACATACAAAGAATGTATCAAAACCGAGGTGAACACACGGAAAACATGCCAATCATGGGCTGATGGTACAGATTGTGTTTCTTGTTGCTCCGGAAGTTTATGCAACAAGCATTACTTTGATGGTCGGAAGTGTGTTTATAAAAATCTTCTCTTGGAGACTGGAC…	3130	sp|C6KFA3|GP126_DANRE	G-protein coupled receptor 126 OS=Danio rerio	C6KFA3	5e-54	G-protein coupled receptor signaling pathway; cell-cell signaling; cell morphogenesis involved in differentiation; neurogenesis; myelination;	neuron projection; intracellular part; plasma membrane part; synapse;	protein binding; transmembrane signaling receptor activity;
Locus_166_Transcript_8/12	ACACGACGCTCTTCCGATCAAGATGGCGTGAGAATGCTGTCATATAGTTCAGAAACTAGTCGATATTGGTGATACAAGCCGAAACTAATGCAGAATTGTAAACGAGGCTACAAACTGCCGTCGCCACCATATTGTTGCTGTCATATAGTTCAGATTATTTCTAGAAGTAAAAAATTAAATTGCCATATAACTTGTCTTCGACAACGGACAGATGGAACGAAATATTAGGTATCATACATTACAAGAAGACCAGGAAGAGGAAGATGGCGTGAGAATGACTGCAAACGCCAGTAACACTCCTGNNNNNNNNNNNNNNNNNNNNNNNNNNNNNNNNNNNNNNNNNNNNNNNNNNNNNNNNNNNNNNNNNNNNNNNTTCCAAGTTCAACAATGCCTTCAGTT…	3690	sp|Q91ZP6|NFIP2_MOUSE	NEDD4 family-interacting protein 2 (Fragment) OS=Mus musculus	Q91ZP6	4e-08	negative regulation of inflammatory response; negative regulation of interleukin-4 production; negative regulation of transporter activity; negative regulation of protein transport; cellular iron ion homeostasis; negative regulation of gene expression; regulation of isotype switching to IgG isotypes; positive regulation of protein ubiquitination; negative regulation of T cell proliferation; negat…	integral to Golgi membrane; endosome; perinuclear region of cytoplasm; endoplasmic reticulum; cell cortex; mitochondrion;	WW domain binding; signal transducer activity;
Locus_167_Transcript_1/1	TCAGTGTGACGAAGGAGGAAGTAATTTAAGTATCGGGCAGAGGCAGCTGATATGCCTTGCCAGAACATTGTTGCACAAGACAAAAATCTTGATTTTGGATGAGGCCACAGCAGCCATTGACATGGAAACAGATGAGCTCATCCAGCAGATTATTAGGTCAGAGTTTGATGACTGTACCATCCTCACCATCGCCCATAGGATTAACACCATCATGGATTATGACAGAATCATGGTTTTGGATACAGGATCTATCAAAGAATTTGCATCGCCACAGAAATTGCTGAAGAATGAAAAATCCATGTTCTATGGTCTGGCAAAAGACGCAGGAATTGTATCATGAACAAATCTCCCTCATAACAAACTCTGCCCTCACCAAACATCTCTCTCACTTCTCATCAC…	423	sp|Q8HXQ5|MRP1_BOVIN	Multidrug resistance-associated protein 1 OS=Bos taurus	Q8HXQ5	3e-44	response to arsenic-containing substance; canalicular bile acid transport; plasma membrane long-chain fatty acid transport; cobalamin metabolic process; daunorubicin transport; glutathione transmembrane transport; ATP catabolic process; platelet activation; prostaglandin transport; negative regulation of neuron death; drug transmembrane transport; response to methotrexate; response to oxidative s…	platelet dense granule membrane; apical plasma membrane; intercellular canaliculus; basolateral plasma membrane; integral to plasma membrane; Golgi apparatus; nucleolus;	15-hydroxyprostaglandin dehydrogenase (NAD+) activity; lipid-transporting ATPase activity; sphingolipid transporter activity; glutathione S-conjugate-exporting ATPase activity; long-chain fatty acid transporter activity; protein domain specific binding; ATP binding; bile acid-exporting ATPase activity; xenobiotic-transporting ATPase activity; efflux transmembrane transporter activity; glutathione…
Locus_168_Transcript_3/11	CAAGAAAGATGTCTACTCCAGCTGCAGATCTTCATTCCGCCAGCCTCAAAATGTCTGCAGAATGTGGTCATCCACTGCTGTTAGAAAAGGGCTAGCATTACCATTTTCTGCACAACATGTCACTCCTTCAAGAAAGATGTCTACTCCAGCTGCAGATCTTCATTCCGCCANNNNNNNNNNNNNNCAGTGGATAAGCATCTGCCTCTGAACAAATTATCAGAAGAGGAAGAAATGATGCGGGACACAGTTGGTCGGTTGGCTATTGAAGTGATTCAACCACTTGTGAAGGAAATGGATGAAAATAGCAGAATGGACCAGTCAGTCATTGATGCCATGTTTGAAAATGGATTAATGGGAATAGATATTGATCCAATGTATGGTGGCANNNNNNNNNNNNNN…	2438	sp|Q5RF40|ACDSB_PONAB	Short/branched chain specific acyl-CoA dehydrogenase, mitochondrial OS=Pongo abelii	Q5RF40	5e-38	response to starvation; acyl-CoA metabolic process; butyrate catabolic process; fatty acid beta-oxidation using acyl-CoA dehydrogenase; cellular nitrogen compound metabolic process; branched-chain amino acid catabolic process; response to glucocorticoid stimulus; protein homotetramerization;	cytosol; cell wall; mitochondrial membrane; mitochondrial matrix; plasma membrane;	short-branched-chain-acyl-CoA dehydrogenase activity; fatty-acyl-CoA binding; butyryl-CoA dehydrogenase activity; electron carrier activity; flavin adenine dinucleotide binding;
Locus_171_Transcript_5/8	CCTGAAATTACCCCAGGCCAGTCTAGTCTTCGTTGCAGTGCTTATTTGTGCCTGAAATTACCCCAGGCCAGTCTAGTCTTCGTTNNNNNNNNNNNNNNNNNNNNNNNNNNNNNNNNNNNNNNNNNNNNNNNNNNNNNNNNNNNNNNNNNNNNNNNNNNNNNNNNNNNNNNNNNNNNNNNNNNNNNNNNNNNNNNNNNNNNNNNNNNNNNNNNNNNNNNNNNNNNNNNNNNNNNNNNNNNNNNNNNNNNNNNNNNNNNNNNNNNNNNNNNNNNNNNNNNNNNNNNNNNNNNNNNNNNNNNNNNNNNNNNNNNNNNNNNNNNNNNNNNNNNNNNNNNNNNNNNNNNNNNNNNNNNNNNNNNNNNNNNNNNNNNNNNNNNNNNNNNNNNNNNNNNNNNNNNN…	1586	sp|Q5RDC8|K0528_PONAB	Uncharacterized protein KIAA0528 homolog OS=Pongo abelii	Q5RDC8	3e-24	vesicle fusion; positive regulation of vesicle fusion; protein localization to plasma membrane; intracellular protein transmembrane transport; insulin receptor signaling pathway via phosphatidylinositol 3-kinase cascade; positive regulation of glucose import in response to insulin stimulus; positive regulation of protein targeting to membrane;	cytoplasmic vesicle membrane; ruffle membrane; cell cortex;	calcium ion binding; calcium-dependent phospholipid binding;
Locus_176_Transcript_102/109	CCCTTAGTGTTAGGATAGGCTTTATTTTATGAAGTATATTATTTATAAACAATTTTTCCAAATCATTTAGATATCCATGGTCACATTTAGAGTTTTTACTTATTTATTTTTTGTTTGGCACAAAATTTACACAATTTTCTAAATTTCTTTCATACTATTTTCTTCGAGATCTCCATCAACATTCTGTCTAAATTTTGATAGTCTATGTATGCAAAAAATGTTTGAAATGTTATGACATGAAAAAGTTCTACAGAGAAGAGGGAGGAAAAAAGAATAAAAAACAAACAGAACAAAATGAAAAAATACATCCGTATGCAGGATTCTTTAGATGTAAACCAGAAAATATCAAGATGATTTTAGGATATTTTTATGGCATCATAAATTTACTGCTGAATTAAT…	9419	sp|Q4FZY0|EFHD2_RAT	EF-hand domain-containing protein D2 OS=Rattus norvegicus	Q4FZY0	2e-33	actin filament organization; positive regulation of leukocyte migration; regulation of smooth muscle cell proliferation; positive regulation of cell proliferation; mesoderm development; neuron projection development; defense response; cellular component assembly; cellular response to heat; regulation of cytokinesis; positive regulation of chemotaxis; mitotic cell cycle; centriole replication; int…	cell leading edge; centriole; plasma membrane part; XPC complex; microtubule basal body; photoreceptor connecting cilium; mitochondrial inner membrane; muscle tendon junction;	heterotrimeric G-protein binding; G-protein beta/gamma-subunit complex binding; calcium ion binding; microtubule binding;
Locus_177_Transcript_93/98	TTCCGTCTAAACAATTCAGAACGACCAACTTCACAGTGGCACTCAGAAGTCTGAGAACAGCACAAAGATAAAAAAAAAAAAAAGTAAGAAAAGAAAGACAGAAAGAAAGAAATAAAACAGAACAGGGTACGTTTTTTTCCCCCCATGTGGATGAGCAGGTATTACTTTTTGCCTAATGCAAAACACTTGCTGGAATTCAATCTGCTTAGCTCCCACAATCTGCCAACACAGTAGTAGTAGTAGTAGTAAATGTTGCCATAGTGGTAGAAATGAGAGTATTATTAAGTATAGTAGTAGTAAGAGGAGGAGGAGTAGTAGTAGTAGTAGTAGATTACATGTCATAATTGTCCAACTGTTGGCAATGTCAATAAAGATGTTCGATAGACATGCTAGCAAGGA…	3582	sp|A2A432|CUL4B_MOUSE	Cullin-4B OS=Mus musculus	A2A432	7e-98	sugar mediated signaling pathway; phloem or xylem histogenesis; actin filament organization; cotyledon development; protein glycosylation; N-terminal protein myristoylation; modulation by virus of host morphology or physiology; amino acid import; in utero embryonic development; DNA repair; G1/S transition of mitotic cell cycle; SCF complex assembly; flower development; RNA processing; intrinsic a…	Cul4B-RING ubiquitin ligase complex; cytosol; chloroplast envelope; Cul4A-RING ubiquitin ligase complex; phragmoplast; plasma membrane; spindle; condensed nuclear chromosome; nucleolus; SCF ubiquitin ligase complex;	ubiquitin protein ligase binding;
Locus_180_Transcript_6/10	CACTCTTTCCCTACACGACGCTCTTCCGATCTAGTTATTGTATCAAGGGGCAAAATCTTAGAGCTTTTGCGCCCTGACCCTAACACAGGGAAAGTCTACACTATTTTAACTGTTGAGATATTTGGTGTAATAAGAGCTTTGTTACCTTTTCGACTTACAGGTGGAACTAAAGATTATATTATTGTTGGATCTGATTCCGGAAGGATTGTCATCCTTGAATATCTTCCATCTAAAAATGCATTTGAAAAGATCCATCAAGAGACATTTGGCAAGAGTGGTTGTCGGAGGATTGTCCCCGGTCAGTTCTTGGCTGTTGATCCAAAGGGACGTGCAGTAATGACAGGTGCGGTGGAGAAACAGAAGTTAGTATATATCCTGAACAGAGATGCTCAAGCTCGA…	4287	sp|Q921M3|SF3B3_MOUSE	Splicing factor 3B subunit 3 OS=Mus musculus	Q921M3	0.0	protein complex assembly; single-multicellular organism process; response to stimulus; regulation of cellular process; mRNA splicing, via spliceosome; cell cycle;	nucleoplasm; U12-type spliceosomal complex; small nuclear ribonucleoprotein complex; catalytic step 2 spliceosome;	nucleic acid binding;
Locus_181_Transcript_17/22	GCTTTGGAGATGTAACAAATTCGCCTACCTGGTACACATTGCAACCACATGGTGGCAAGAGTATAGCTAACTTTATGAGAGAAATATCATCCAAAGCACACCTCTCACATTCATACACCAACCAATGTCTTCGTGCCACACTCAGCAGTCTCATTGTCTCAGATAAATTAGATTTGAAGAGCATACAGAAAGTAATCACTCACCAGTTACCTGGGCCAAAGTTGGACAGTGTCTCTTCTGAGAAGCCACCAATTGATGCCAAGCAGCAGCATTTCAAAAGATTGATTTCAGCTGATTCTTCACTTTCAGGGATATNNNNNNNNNNNNNNNNNNNNNNNNNNNNNNNNNNNNNNNNNNNNNNNNNNNNNNNNNNNNNNNNNNNNNNNNNNNNNNNNNNNN…	2280	sp|Q9C0H6|KLHL4_HUMAN	Kelch-like protein 4 OS=Homo sapiens	Q9C0H6	0.0001
Locus_188_Transcript_2/2	TTGTCAACGACTTCTGCAGTTGCATCCCTTGGACGTCACGTGATAGGTGAAGGCATAGTCATTTCCGTTCAGTTATCATAAATTCTTGTTTGCCTGCCTTTTTGGAGGGTTGCCTAACGAGCTTGGTTCGTGTCGTTTATATTTTTTTGATATGGAGCCTACTTGCAAAGCAAAGTGGTGGTGTATTGTACATCAGTGTAGCTCTGATTCGCGCAAGAATGTTAGTCTCTATCCATTCATGCGTGGTGTTCGCTTTTTCCCTTTTCCTACTGCCAAGAAAGATCCGTACATGCGTCAACTTTGGACGCAGCTAGTAAGACGTGGTGACAACTGGGATGGTCCAAAAAAACATCATCGCGTTTGCTCTAGACACTTTAAAGATGGAGAACCTAGCCCTCA…	638	sp|A4IGQ8|THA11_XENTR	THAP domain-containing protein 11 OS=Xenopus tropicalis	A4IGQ8	4e-07
Locus_198_Transcript_7/15	ATTGAAAAAAAAATAATTTCAGTAAATGAAGAATATATTTCAGGAGTGTGTGTGTACGAGTGAGTGAGTTGGCAGACGACAATTTGGGAAAGCCAAGCTAACCAAAAGCATAAAATCGAATTGAAAAAAAAATAATTTCAGTAAATGAAGAATATATTTCANNNNNNNNNNNNNNNNNNNNNNNNNNTCAAAGATGGTAGTTTTCTTTATCTGAGGGACAGATGTCAAAGATGGTAGTTTTCTTTATCTGAGGGACAGATGTAGTAGCAGCGATTAAAGGATTTACCTTTTTTTTTAAATCCGGTCACACTTGACAGAGGATCTACTTAACCAAATCATGAACAAGTGCAATAAATGTGGAAAACCAGTTTATTTTGCTGAGCGGAAAACTTCTCTTGG…	3728	sp|P63255|CRIP1_RAT	Cysteine-rich protein 1 OS=Rattus norvegicus	P63255	1e-19	hemopoiesis; heart development; response to organic substance; intrinsic apoptotic signaling pathway in response to DNA damage; immune response; regulation of gene expression; prostate gland stromal morphogenesis; cellular response to antibiotic; positive regulation of cell proliferation; response to zinc ion; cellular response to UV-B; muscle cell differentiation; T cell proliferation;	nucleus; cell cortex; extracellular matrix;	protein binding; zinc ion binding; peptide binding; AT DNA binding; DNA binding, bending;
Locus_200_Transcript_2/2	CCAGCTTTCGTATGTGAAGGTCGAGTTTACAGTGAAGATCCCACGGAAGCTGCAACATCAGTCTTATATCTAAATTCTATGAACGACACAGTTAATAATAGATTGTTTGAAACATAAAAAGCAAAAATGATCTTCCGGAATGTTTGGGGTGTGTTTATCCTGTTGCTTTTCAACATGGTCTATCGCAGTTCAGCAAAAGGCGGTAGCAATACCACCTTGTGTACCAAGAAACATCTAATTCTTCGTCCACTGAAGTTGTACTTTCAATGTGGTTATACGATGCGGAAAGACGAAACGAACAAAGCGCCTACTGTGTTTTATCCAGAAATTAAGGAGGAGCCATATGATGCATATATTCTGATTATGGTTGATCCAGATGCCAATTTAGATCCCCGTTTA…	829	sp|Q96S96|PEBP4_HUMAN	Phosphatidylethanolamine-binding protein 4 OS=Homo sapiens	Q96S96	5e-10	single-organism cellular process; positive regulation of post-embryonic development; photoperiodism, flowering; short-day photoperiodism; shoot system development; regulation of flower development; response to oxygen-containing compound; negative regulation of developmental process; regulation of cellular process; response to organic substance;	vacuole;	binding;
Locus_205_Transcript_2/10	GTTCAGACGAAAGCCATGAGATACAATATCACGTCACTTCCTGTCAACGCGTTGTCGTCATGATATTAAGTTGAGAGAAACATTAGCGGAGCATTGACTATTGTATGACTGGTTGATTATGTCACTCAAATCCAGTGTTCCACTTCTTAATAAAGCATCATGTCCTACTGTTGTCCAGTGCCCAACTGTAATTGCTATGGTAGGTCTTCCTGCTCGTGGCAAGACTTATATTTCAAAGAAACTTACTCGTTACCTAAATTGGATTGGAATTAAAACAAAAGTTTTCAATGTTGGTGAATATAGGAGAACAAAAGTTTTCAATGTTGGTGAATATAGGAGAGCAGCTACAGATAAATATAAAAGCCATGACTTTTTTAGACCTGACAATAAGGAGGCTCT…	2064	sp|Q91348|F26L_CHICK	6-phosphofructo-2-kinase/fructose-2,6-bisphosphatase OS=Gallus gallus	Q91348	2e-103	gluconeogenesis; response to glucose stimulus; lactate metabolic process; intracellular protein kinase cascade; response to insulin stimulus; carbohydrate phosphorylation; regulation of glycolysis; organ regeneration; response to glucagon stimulus; pyruvate metabolic process; energy reserve metabolic process; fructose metabolic process; response to glucocorticoid stimulus; positive regulation of …	6-phosphofructo-2-kinase/fructose-2,6-biphosphatase 1 complex;	fructose-2,6-bisphosphate 2-phosphatase activity; protein kinase binding; fructose-6-phosphate binding; identical protein binding; 6-phosphofructo-2-kinase activity; ATP binding;
Locus_206_Transcript_5/11	AGTACATGTGTTTATGTTATGTGTTGTTTCAAGTGCTTTCCATTTCCTTTGTTCTGTGTACAAGTAAGTACATGTGTTTATGTTATGTGTTGTTTCAAGTGCTTTCCACTTACTGTAAAGTTTCCACAAAATACTGGCTTTCTTTTAAGTAAAGCTTCAGGCTCTCGGGAATCGGTAGATTATCGATAAGGTCACGACGTACAAAGCCCAGTATGGAGAAGCGGCACAGATGCATGAGTGAGGAAATGGAGGAGAAGCGAGATACAGGATATAGCAAACGAATGGGAACCGGTGGCATTCCAGGGCCTGGTGCCTGTAAAAAATATAAAAATTTCCCATCCTCTGAATTCTGCATAGCCTGCTCCATGAAGTCCTTGATCATACACCTCTGATGAGATT…	3511	sp|Q8VHQ2|SOCS7_MOUSE	Suppressor of cytokine signaling 7 OS=Mus musculus	Q8VHQ2	5e-20	insulin receptor signaling pathway; negative regulation of T cell activation; proteasomal protein catabolic process; fat cell differentiation; negative regulation of epidermal growth factor-activated receptor activity; regulation of growth; protein ubiquitination; cellular glucose homeostasis; intracellular signal transduction;	immunological synapse; cytoplasm;	SH3 domain binding;
Locus_215_Transcript_9/17	GTTTTTTTATGGAATTCTCTTTTTTTTTTTCAATTAGTTTTGTTTTTTATTGTAGCATTTTGAAATGTTCCTCAACATTGTGAAGAACACTGATTACATTGATGAAAGAATTAAACTCTGATGGAATCACAGATTATATAAGATAAGCACTGTTATATGGTTGGATGCAGTCTTCATGTGGCCGACATGAATTCAGAATTACAAAAAAAAAAAAAAAAAAAATCCAAAGTATATCAATACAAAGAAATGGCTTGGAGTTTAAAGAGAAAAAAGCATGATAGAAGCTAGAATGGTGTTGGTTTTTATTCATTTGGCTGAGCATCGGGGGGTGGAGGCCTACTAGCGCCACCTTCGCTCTCGGCTTTCTTCACACCAGAGACAATGTCATCGATACGCAGT…	2182	sp|Q5NVF9|TCPG_PONAB	T-complex protein 1 subunit gamma OS=Pongo abelii	Q5NVF9	2e-54	'de novo' posttranslational protein folding; terminal branching, open tracheal system; trachea morphogenesis; mitotic spindle organization; binding of sperm to zona pellucida;	microtubule associated complex; microtubule; cell body; chaperonin-containing T-complex; plasma membrane; zona pellucida receptor complex;	ATPase activity, coupled; ATP binding; unfolded protein binding;
Locus_216_Transcript_1/9	CTTGCAGACCCAACGCAATACAAATTGCATTTTATTTCTCACACACAGAATGCCCAATTACAAAAGAAGAAAACCAATGATGAAGATCCGAATGAGAGATTGGTTGACCAATTTATTAGACAGCAAAAGTATTCCAGGCCTTGAGTGGCTAGACAAGAATAAACAGATATTCCGGATATTCCTTGGAAGCATGGATCTCGTCAGACCTGGAAAGTAAAAGTAGACGATGCTGATTTGTTCGTGAGGTGGGCAGAACATGGAGGTAAATACAACCAAACGCTAGGGAACCCAAACACAAAAAGGTACAAAGCCACTTTCCGGTGTGCACTAAACAGTTTACCAGACTGTGAAGAGCTGAAAAAAGAAAGTAGAAAAAGTGGTTTAAATGCTTTCAAAGTT…	875	sp|Q98925|IRF2_CHICK	Interferon regulatory factor 2 OS=Gallus gallus	Q98925	3e-21	cell development; apoptotic process; T-helper 17 cell lineage commitment; regulation of innate immune response; positive regulation of interferon-beta production; regulation of CD8-positive, alpha-beta T cell proliferation; protein methylation; histone H3 acetylation; CD8-positive, alpha-beta T cell differentiation; blood coagulation; interferon-gamma-mediated signaling pathway; positive regulati…	focal adhesion; cytosol; nucleoplasm; nuclear nucleosome; nucleolus;	sequence-specific DNA binding transcription factor activity; RNA polymerase II core promoter proximal region sequence-specific DNA binding; protein binding; protein-lysine N-methyltransferase activity;
Locus_218_Transcript_3/10	AAAGCAGATAGGGTGATATTGTTACAGTAGGGTATTGTGAAGACCGACGACATTCAGATGAAGAATAATCCAAAAAGGGACGACAAATGCAGTTACCTTTGTGTTTTTGTAATGTTTTCTGCTTATGTAGTCTGGCATCAGTGATATGATGATGATGATGATGATGATGATATAATCTCTATATTCTCTATTTGTATTTGGTAACTAGAAAACAGAAGATTTGGTGACAGATTCTTAATCATCCCACTTTCAATTGGTGAGAGGAACCACTTCAATTAAAGAATGAAATAAACACGCCTTGCTTCTTCCGGAAATATTGAGTGCTTTAATTGTGTATTGTAAAGCTTGTTGTCACAAACAAACAAACACAGAAATAGCCATACATGAAAGAGCATACAA…	830	sp|P24499|ATP6_TRYBB	ATP synthase subunit a OS=Trypanosoma brucei brucei	P24499	0.0008
Locus_219_Transcript_5/12	ACAGGTTTTCACGGCTTACATGTAATTATTGGATCAACTTTCCTTCTAATATGTTTGTTACGAATCTTAATAAATCATTTTTCCTCCTTCACACCATTTTGGATTCGAAGTGCGGCTTGATACTGACAATTTGTAGATGTAGTATGACTATTTTTATATACTTTTGTATATTGATGAGGTTCATAAAATAACTATTATTAACTTTATTAAGTGGCTGAAACCAAATAAGCACTAGACTTTTAATCTAGCTATGATTATATAATCCTTAATGGTATTATATTTTATATAAGAAAATTTAACTTGCAATTAAAAAGTAATAATCTAATTTATTTAATACCATTCAAGAAATGAATTTTCATATATGGTTTCGACCCATAATTAGGTAATATTTTACCCTTG…	2314	sp|O47476|NU3M_LOLBL	NADH-ubiquinone oxidoreductase chain 3 OS=Loligo bleekeri	O47476	6e-14	respiratory electron transport chain; respiratory chain complex IV assembly;	mitochondrial respiratory chain complex IV; integral to membrane;	cytochrome-c oxidase activity; NADH dehydrogenase (ubiquinone) activity;
Locus_220_Transcript_10/18	CAAATTTTCAAAAATTCTACAAATGCAAGAAAAAAAAATTAATTTTTCTAATCAGTTTTTATTTGCAAATGTATAATTTATTTCCAGTTCAAGAATGCTTTATAATATTCTTATGAAGAAAAAGGGAAAAAAGCTACTACAACACTCCAAATTAAAAATGACGGGGAATTATTGCGACGATGACCCCAACGCAGAAAAATTCCGCAAGCTGTTCATTGGAGGTCTCAATAATGAGACTACAGAAGATACTCTTCGCCAGTACTTTGAAACTTGGGGTGAAGTTGTAGATTGCGTGGTGATGAAAAATCCGACCAACAATCGTTCTCGTGGCTTCGGCTTTGTCACTTATCAGTCGGCTGCACAACTAGACAAGGCACAGGCACAGCGACCGCACACGCT…	3017	sp|Q5RBU8|ROA2_PONAB	Heterogeneous nuclear ribonucleoproteins A2/B1 OS=Pongo abelii	Q5RBU8	3e-47	mRNA transport; negative regulation of mRNA splicing, via spliceosome; regulation of alternative mRNA splicing, via spliceosome; compound eye morphogenesis; nuclear import; mitosis; alternative mRNA splicing, via spliceosome; neurogenesis; RNA export from nucleus;	chromatin; neuron projection; omega speckle; ribonucleoprotein granule; cytoplasm; nucleolus; intermediate filament cytoskeleton; polytene chromosome puff; catalytic step 2 spliceosome;	protein binding; pre-mRNA intronic binding; single-stranded telomeric DNA binding; single-stranded RNA binding; RNA transmembrane transporter activity; mRNA binding;
Locus_222_Transcript_17/17	AGCTGTCCCATTCAATCATCACCAAACACATCATTAAGCTGTCCGACACCTGTTATGCCAGCTAACTTGGCTAAATCACCACATCTCTGGACGAAAGATGAGGTAGGGGCTTGGTTAGCATGGTGTTCTGAGGAATATTCCATAGATTCTGTGAATCCAGAACGCTTCAGCATGAATGGTCGTGCTGTGTGCCTCCTAAACAGAGATGATTTCATGCAAAGAGCTCCAGAAGTTGGTGATCTCCTCTATAACACATTACAGATCCTTATCAAACAGTCAAGTAAAAATTTTATTCCATCCATCCCACAAGTTCATCCGTCACTCATCATTATGCCAAGCAGTCCAACACTTCAANNNNNNNNNNNNNNNNNNNNNNNNNNNNNNNNNNNNNNNNNNNNN…	2104	sp|Q0VC65|ETV6_BOVIN	Transcription factor ETV6 OS=Bos taurus	Q0VC65	3e-14	negative regulation of megakaryocyte differentiation; PML body organization; regulation of hemocyte differentiation; dendrite morphogenesis; response to interleukin-1; in utero embryonic development; positive regulation of cell proliferation; immune response; cell fate determination; skeletal system development; positive regulation of endothelial cell migration; gonad development; response to mec…	nuclear chromatin; cytoplasm; transcription factor complex; nucleolus; extracellular region;	RNA polymerase II transcription regulatory region sequence-specific DNA binding transcription factor activity involved in positive regulation of transcription; RNA polymerase II core promoter proximal region sequence-specific DNA binding; RNA polymerase II distal enhancer sequence-specific DNA binding transcription factor activity; protein domain specific binding; chromatin binding; protein heter…
Locus_223_Transcript_25/34	TTACCTAGTCTTCCTTCTTTCACTGGTGACGTCACGCTTTGGTTCGCGCAGTTGGAGGCGTATTTNNNNNNNNNNNNNNNNNNNNNNNNNNNNNNNNNNNNNNNNNNNNNNNNNNNNNNNNNNNNNNNTGTAGCATTCCTGCACCCCTTGCTACTTCAGTCAGGGATCTCATCACTGACCCTCATCCCGATGTGACTTACGAGGTAGTCATATCTGAGGTTCTCCGACAGCACGCTAAATCCGAGGAGTCTAATTTTAAGCAGCTGATGCAGGATGAGGAGCCGGGAGACAGGAAGCCGTCTCAATTCTTGTGGCATCTTTGTGAACTCAGCGACACGACTGAGGACAACTTGCTCTTATGGAAGCTTTTCTTCTCTCAGCTACCTCCCAATGTGCAAA…	3681	sp|Q8I7P9|POL5_DROME	Retrovirus-related Pol polyprotein from transposon opus OS=Drosophila melanogaster	Q8I7P9	1e-24	cellular process;		binding; hydrolase activity;
Locus_225_Transcript_12/19	CGTGAGCAGACGTAAATCTGTTGTCTCTCTCATCGTTTGGTATTTATTTATAACAAGGCTTCTTCACTCACTTTTTTACATACTAAGGCGGCGGCGATTAACTAATCAAATTTTTTTTCTTTTCCCGACAAAGACTGGTACACCATGTCTGCCAAAGCAATTTCTGAGGCAAAGGGGAAAGAGTTATTAAACCGCCATTTGAAAGATGAGGCTGCGAAGAACCGTGTCGTGACCATTACTGAGGATACTAACTGGGATGAAGTGGAACAGAATAACCGATGGCTTTTCTCTGAGAAACTAGTCGTTAAACCTGACCAACTGATTAAGAGACGAGGGAAGCTTGGTTTGATTAAAGCTGGTGTTGATTTAAATGGGGCTAAAGCATGGCTGTCAGAAAAG…	4444	sp|Q91V92|ACLY_MOUSE	ATP-citrate synthase OS=Mus musculus	Q91V92	0.0	root hair elongation; fatty acid biosynthetic process; regulation of embryonic development; long-chain fatty-acyl-CoA biosynthetic process; anthocyanin accumulation in tissues in response to UV light; positive regulation of cellular metabolic process; multidimensional cell growth; carotenoid biosynthetic process; cysteine biosynthetic process; citrate metabolic process; triglyceride biosynthetic …	cytosol; plasma membrane; mitochondrion; citrate lyase complex; nucleolus;	cofactor binding; succinate-CoA ligase (ADP-forming) activity; metal ion binding; ATP citrate synthase activity; protein binding; ATP binding; lyase activity;
Locus_227_Transcript_31/39	TTCCTGCTGAACCGCTCTTCCGATCTTTTTTTTTTTTTTGTTATTTTCTTATTTTCCGTCAGTTTTCCTTGTTTTATAAAACATAAATTAAGGAGCTGCATGGATGACCCACTGACCAAGACGCACAGACAGAATTAGCAAGAGAGAGAGAGAATGAGGGATTAAAAAAAAATTAGGAGAAAAAATAACAATGAAATGGTTTCTAATTTAATAATTATAATTATCAAATAATAAATTTTATTATTTAAAAATCAGAAACCATCAACATAAATATATTAATAATCTCTTAGAACAAGGCAGATAACCCCAAGAAACGGAGTTGTCTTCCCCTTGGCCAGTAAGCTTTGACACTTGTAAAAGAGAGAGAGAGAGAGAGAGAAGCAGAGATGGATATTAGTT…	6954	sp|A3KMV5|UBA1_BOVIN	Ubiquitin-like modifier-activating enzyme 1 OS=Bos taurus	A3KMV5	0.0	ISG15-protein conjugation; cellular response to stimulus; negative regulation of biological process; regulation of nucleobase-containing compound metabolic process; protein ubiquitination; regulation of macromolecule metabolic process; response to organic substance; cell death; response to cadmium ion; response to stress; chromosome organization; response to other organism; ubiquitin-dependent pr…	cytosol; plasmodesma; plasma membrane;	ISG15 activating enzyme activity; ubiquitin activating enzyme activity; ubiquitin-protein ligase activity; FAT10 activating enzyme activity; protein binding; ATP binding;
Locus_228_Transcript_1/2	TCTCTTTCTCTCTCCCCCCCTCTCTCTCTCTCTCTGTCTATAATACACACCACACTGGACACATCCTTACAGAGGCGGGAAGACACATACACACATCACCCGGGGCAGACTCATACATACCAAGGGCCATTCAGTGACGACGCCACAAGTTGTTGTTCCTCTTTGTTGTTGTAAGGTAAATGGTGTCACATTTAAAAAACTACCTGCAGTCACCTATTGTCAAGCCTTAGATTCCATTGATGGCAAGGTGATGGGTTGCTGTAACAAGGTGACCAACAGTCTGTTTCTGTTAGTACGGCCAGCCATCAAGATCCCGTTCATGGCAGTTTGTGAGTTCCATCGACAGTCTCTCNNNNNNNNNNNNNNNAAACAACACCAGTGTTGTCCTGGCTGTGGACA…	3029	sp|Q5DW34|EHMT1_MOUSE	Histone-lysine N-methyltransferase EHMT1 OS=Mus musculus	Q5DW34	0.0	Golgi vesicle transport; organ growth; organ morphogenesis; synaptonemal complex assembly; histone H3-K9 methylation; peptidyl-lysine monomethylation; positive regulation of cellular process; embryonic heart tube development; DNA methylation on cytosine within a CG sequence; pattern specification process; kidney development; regulation of DNA replication; regulation of biological quality; establi…	cell projection; nucleus; basolateral plasma membrane; cell-cell junction; sarcolemma; Golgi membrane; cytoskeleton;	protein binding, bridging; structural molecule activity; cytoskeletal protein binding; enzyme binding; p53 binding; histone methyltransferase activity (H3-K27 specific); histone methyltransferase activity (H3-K9 specific);
Locus_231_Transcript_2/2	CAGCTTTAATGAAGGATCCTAATACCATACTACTCTACCCTGTGACAGTCTGCTGGTGCCCGTATCTCCCACGAGAACCAATTCAACTTTCTACCACAGTTTATATTCTTCAACATCCATTTGAGGATAACCAATGTCTGCGTACAGTTCCTATGTTGTATCACAGCCTTCCACCTGGAAAATGCCATATTATTCGTGGTAAAAGGTTCTCACCTGAAAAATACCCGGAATTGGCAGCTTTAATGAAGGATCCTAATACCATACTACTCTACCCTGGATCTGATGCCATTGATATAATGGATCTTCCTAGTTGTCAAGGAACAGGATATAATCTGGTGCTGCTGGACGGTACCTGGTCTCAGGCTCGTGGCCTTTTTCACCAGAATCTTATGATGAAGT…	969	sp|Q9D0U1|DTWD2_MOUSE	DTW domain-containing protein 2 OS=Mus musculus	Q9D0U1	8e-68
Locus_235_Transcript_9/10	AACAACATCACAAGAAATAGACAGAAAGTGAAAAGAAGGAGGTGGGAGTAGAACCAACAGTGGTGGTAGTAGTAGCTACAGTAACAACAACAACAACGACGACGGCGGTGGTGGTAGTGGTGGTGCTGGTGGTGATGGTGGGAATGGTTCGAATGACTACTCTTCCTATATGTTTGGTGCCAGATCATCGCAGTCGACGTCCGGCGGAAGGTCAAGGAACAAGGGCACGTACCGACACCACCACCATCATCATCATCTGCATCATCATCACCACCAACATTCTCGACTACTCTTTGGCATTGATTATCCATCTTTCGCTAAAATGTCCAAATTATTTAATGAGAAACTCTATTGGCTGGGCCAGCAACTGTGGACTCTGTCTGTCACTACGATGGTCTT…	1728	sp|Q9D832|DNJB4_MOUSE	DnaJ homolog subfamily B member 4 OS=Mus musculus	Q9D832	2e-09	negative regulation of transcription from RNA polymerase II promoter; chaperone cofactor-dependent protein refolding; chaperone mediated protein folding requiring cofactor; response to heat; response to unfolded protein;	nucleolus; cytosol; plasma membrane;	ion binding; dopamine receptor binding;
Locus_239_Transcript_8/11	AAATATCAGGGAGTCCAAGGTTTTTCAAAACTTCAACCAACTGAAAACTACTCTCTAAACGAAATTTTGGCATATGTAATTCTAGACTCATCATTTTAAATCCTTTTCTGTCAACAATGTCTTTGAGAAATTGAGCATTAATCTCCTTCTCTAAAGCAGCAAGACCATTGATTTCATTGGGAAGAATTACAAACATACTAAATGCTTTCCCTATATAAGGTAACTCAACCACTTTATAGTTGTCGCTTATTTTTGTATTAAATCCTTCAGATATATACATAAAATCATGAGATACAGTCTTGTCAGAGCTTAAATAAAACTTTCTAGATGATGTTGCTTCTTCTGAGAATATTTCAGCCCACGTTCCTTTGAAGTATACAGCATTAATAAGAACTAGAA…	1594	sp|P29508|SPB3_HUMAN	Serpin B3 OS=Homo sapiens	P29508	2e-38	response to virus; hemostasis; negative regulation of endopeptidase activity; negative regulation of proteolysis;	extracellular space; cytoplasm; centrosome; protein complex; extracellular vesicular exosome;	serine-type endopeptidase inhibitor activity; virus receptor activity; protease binding;
Locus_240_Transcript_1/5	ATGATGGGTCTAGATTTACATATGCCAAAATTTCGTTTAGAGAGTAGTTTTAAGTTGCGTGATGTTTTGAAAAAGCTTGGACTCTCTGATATTTTTGATTCTCGAAAAGCAGATTTATCTGGAATGAGTGATGGTAAGAAGAATACNNNNNNNNNNNNNNNNNNNNNNNNNNNNNNNNNNNNNNNNNNNNNNNNNNNNNNNNNNNNNNNNNNNNNNNNNNNNNNNNNNNNNNNNNNNNNNNNNNNNNNNNNNNNNNNNNNNNNNNNNNNNNNNNNNNNNNNNNNNNNNNATTTTGAC	297	sp|B3RFC3|SPB10_SORAR	Serpin B10 OS=Sorex araneus	B3RFC3	4e-08	response to virus; negative regulation of endopeptidase activity; spermatogenesis; negative regulation of proteolysis; regulation of protein catabolic process;	protein C inhibitor-coagulation factor XI complex; acrosomal membrane; protein C inhibitor-PLAU complex; protein C inhibitor-plasma kallikrein complex; protein C inhibitor-thrombin complex; external side of plasma membrane; protein C inhibitor-coagulation factor Xa complex; protein C inhibitor-KLK3 complex; extracellular vesicular exosome; platelet dense tubular network; protein C inhibitor-TMPRS…	retinoic acid binding; serine-type endopeptidase inhibitor activity; acrosin binding; virus receptor activity; protease binding; phosphatidylcholine binding;
Locus_241_Transcript_1/10	TTTTTTTTTTTAATATTTTTCCTTTCTTTGATTTTGTATAATTTCAGGAAAAAAAAATCTCATCAAATTTTTTTTTTTTGTTATTTTTATTAAATCTAAACAAAGTATAATTTATAAAAAATATTAATACTGATAATAATAACAGCAAAAAAACAAAAAACAAAATGAAATTTTAAGAAATACAAATGTGTGCATGAAGTTGTTACTGAGTCCAGACACGACCATCTGGTTAAGGAGTTTATTTCATAACCATATGGTTTTGTATGTGATGCCATTGCACAGCAGCAACACCTTGGGCAAGTGTCTTCTACCACAGCCTCCAGCATGGCCTGTACCTTGTAAGTGAAATTTGGAAAAAGAAAATTGTGTGGGAGCTCATCGCGTGTGTATATGTGTGTA…	905	sp|Q69566|U88_HHV6U	Uncharacterized protein U88 OS=Human herpesvirus 6A (strain Uganda-1102)	Q69566	9e-07
Locus_243_Transcript_15/16	TTTTTTTTTTTTTTACATCAGAAAAGAGACCCAATCAGAAGTAAATCATTTGTATTGTACAAAACTTTTTTCTCTCTTTTCCTTTCTTTCATACTTTTTTCTTTGATTCTTTTTGTTTTTGTTATTTTTTTTTTTTCCTTTTACTTATCAAGTTCCTCATGAGATGAGACAGAAAGAAGGGAGAGAGAATGAGTGGGAGAGAAGAGAGCAAGAAAGACACAGAGAGAGAGAGAGTGTGTGTATGTGTGTATATGTGTGTATGTATGTGTGTGCGTGCGTGCGTGTATGTGTGAAGGTTGTTGAATTGCCCTTGTCTCAGACAGGTCCAGTTTGTACACACATGGGGATTCAGGATAGGGTGAATTTAGAAAGATGAATGATGATAATGAAAAAAAAACT…	3674	sp|Q6GLQ4|PP1RA_XENLA	Serine/threonine-protein phosphatase 1 regulatory subunit 10 OS=Xenopus laevis	Q6GLQ4	6e-42		intracellular organelle;	binding;
Locus_245_Transcript_5/11	ACCGCTCTTCCGATCCAACTACGCTTCTTCTTCTACAACAAGGGAGGAGTCTCACTCTCTCTCACTCGCTCGCTCGCTGATCGATGATCGGGATCGAAACCGGAGAAAACCGAAGAATGCCGGGCTGCCAGTCGTAACCGTGTTCGTCACTTTCCGCCGACCACCGCCACTGCGTACATCTCAGTTGTTGTTCGTAACGTCAGCCATCATCATCAAAGTTTTTCTTTTGGGACAACAAGGGAGGAGGAATTTCATTTAAGTCGTCCTCTGTTGGAGTATAAGATTTTCACCAGTCCTCTTGGTAGATAATGCCACTGGATAATGCCACTGTTTTTTGGAAAATCTCCCAAAAGTCCACAGGAATTAATTAAAAGTNNNNNNNNNNNNNNNNNNNNNNNN…	1756	sp|P91891|MO25_DROME	Protein Mo25 OS=Drosophila melanogaster	P91891	2e-63	response to misfolded protein; photorespiration; insulin receptor signaling pathway; hyphal growth; positive regulation of multicellular organism growth; positive regulation of locomotion; locomotion; proteasome core complex assembly; activation of protein kinase activity; ubiquitin-dependent protein catabolic process; cell cycle arrest; conidium formation; embryonic development via the syncytial…	cytosol; plasma membrane;	protein kinase activator activity; calcium ion binding; protein serine/threonine kinase activity; kinase binding;
Locus_246_Transcript_20/25	TATAAATAAAATTATAAGATTTCTTTGACACCATGAATGTTTGAAATATATGTTAAGAAAATTTTTCTTCAATTTACATAGTACAAAAATATAATTTTCTTAATAGTAAAGAGGTAAAATAACACAAATCTGAAATATTTATTAACAATAAAGAAAAATAATCAGAAATATCTAAGACAGAGTATCAGAAGGAAATGAAAAGATGCACATTTCCATTTAATATCTTGTTGCCCATAAAATTATTCCAAAGGAAATGAAAAGATGCACATTTCCATTTAATATCAATATATTCTTGTAAACCAGATACAGTTTTTCTTTTCCTTTGGAATAATTTTATGGGCAACAAGTCATTAGGACAAAGTTGCACTGTACATTATTGTAGACCTATGATCACAGGCA…	1891	sp|Q4QRB2|SYF2_RAT	Pre-mRNA-splicing factor SYF2 OS=Rattus norvegicus	Q4QRB2	3e-49	cell migration; positive regulation of growth rate; gastrulation; G2 DNA damage checkpoint; neurogenesis; growth; mRNA splicing, via spliceosome; hermaphrodite genitalia development; body morphogenesis; nematode larval development; regulation of cell proliferation; embryonic organ development; germ cell development; receptor-mediated endocytosis; morphogenesis of an epithelium; gonad development;…	U2-type post-mRNA release spliceosomal complex; precatalytic spliceosome; U2-type catalytic step 1 spliceosome; U2-type prespliceosome; U2-type catalytic step 2 spliceosome;
Locus_247_Transcript_11/16	GTCTATCTGTTTGCTTCTGTCTCCCTGTATAGATATATAGATAGATTGCTATACATACACATATTTAAGGATGCATCGCGGTGAAAAATATGAACTGTCTCCATCCGATTCTGGTCCGGCACCAAGTCAAAGGACGTCTTTCACGGAGAAGTTCGCCTCATANNNNNNNNNNNNNNNNNNNNNNNNNNNNNNNNNNNNNNNNNNNNNNNNNNNNNNNNNNNNNNNNNNNNNNNNNNNNNNNNNNNNNNNNNNNNNNNNNNNNNNNNNNNNNNNNNNNNNNNNNCTTTCAAGAAGGAGAAAGAAGAGGGACAACTTAGGCCACGTTAATGAGAATTTGTTCTCTGAAGAAGCTCAGCTAACAGCTTTCNNNNNNNNNNNNNNNNNNNNNNNNNNNNNNNN…	2495	sp|P23606|TGM1_RAT	Protein-glutamine gamma-glutamyltransferase K OS=Rattus norvegicus	P23606	2e-118	salivary gland morphogenesis; blood coagulation; peptide cross-linking; keratinocyte differentiation; tissue morphogenesis; positive regulation of cellular process; G-protein coupled receptor signaling pathway; single-organism transport; protein oligomerization; vesicle-mediated transport; organ morphogenesis;	intrinsic to membrane; plasma membrane; cell-cell adherens junction; intracellular organelle; cytoplasmic part;	metal ion binding; guanyl ribonucleotide binding; purine ribonucleoside binding; protein binding; protein-glutamine gamma-glutamyltransferase activity; anion binding;
Locus_249_Transcript_13/16	ATGTTTTCTATATATCCTCATTATACTGATTTTATTTTTGTTCTTATTTCTGGTGTTAATCATATTACTTTTCTGATTTCATTATTTTTTGCATGTTAAAATAAAATGGAATGTGGTAGTAAACAGAACAGGATCACATCAGATGTGCCCACAATAATTCACTTTTCTTGTTTAGTGATGTTTTCTATATATCCTCATTATACTGATTTTATTTTTGTTTTTGTGTTGAATCTTTTTTTGTTTCTTCTAGTTTATTTTTAGATTTCTCAGATGGGAGGTTCTCCTGTTAGTTATGAATGTCACCACGTTAGCATTCAACACAAAAACACTTAACACACAAACATACACACAGATACGTGTGTGTGTGTGTGTTAATGTGTGCTTAATGTCATAGGCTTT…	2287	sp|Q90744|NAGAB_CHICK	Alpha-N-acetylgalactosaminidase OS=Gallus gallus	Q90744	2e-108	oligosaccharide metabolic process; negative regulation of nitric oxide biosynthetic process; gastrulation with mouth forming second; bone mineralization; glycosylceramide catabolic process; galactomannan catabolic process; negative regulation of nitric-oxide synthase activity; response to drug; small molecule metabolic process;	Golgi apparatus; extracellular region; lysosomal lumen;	receptor binding; alpha-galactosidase activity; alpha-N-acetylgalactosaminidase activity; protein homodimerization activity;
Locus_252_Transcript_14/18	CTATTTACAATAAAACAAAAAAAAAAAAGGTGCCCCCTTAATAGCAATATACTGTTACATTAGAAGACTAAGGTACTGATAACTTGGGCTAAAAAGAAAAAAAAAAAAAAGAGGTTAAAAGGAGAAAGTGAGCAAGGCTTGAAGTAAGGTTGTTTTACTTCACTTTTTATCAAACGACTGAGGATAAATTTTACTATTTTCAAAACATTCCTATATCAAGTTTGATGTGGAAAGACAAAGAAATAAAATAAGGAAAAAAAAATGAAACACTTGAGCTAATTTAAAAAACGTCTTTAATCAGGACAGCCAAAAATCAAATGGCTAAAGTGAGAAACACATTAAATCATTTACATTTATATATATATATATGTATATACATAAAGGTTGGTTTGGGTTTTT…	2394	sp|Q5ZLY8|ARP19_CHICK	cAMP-regulated phosphoprotein 19 OS=Gallus gallus	Q5ZLY8	5e-15	positive regulation of Ras protein signal transduction; transport; response to glucose stimulus; regulation of transport; G2/M transition of mitotic cell cycle; response to nutrient; positive regulation of gluconeogenesis; negative regulation of catalytic activity; mitosis; dopamine receptor signaling pathway;	nucleoplasm; cytoplasm;	protein phosphatase type 2A regulator activity; protein phosphatase 2A binding; potassium channel regulator activity; receptor binding; phosphatase inhibitor activity; ion channel inhibitor activity; protein kinase binding;
Locus_255_Transcript_12/15	CCTAAAATTTATCTGGACTGACTACTTTATTAGGTTAACTGTTTATTAGGTTAACTGTCCAGCTGTAACATGTCTGTTATGGATGAGTATGTCTGTTATGGATGAGTATAACAACCAAGCGAGTGAGAGTTTCTGGGAGATAGGAAAATACAACCGGTCTGTAAAACGGATTGAAAATGGCAGTAAACTTTGTGACAGTTTAAGGCAATTAATTGAAACAAGAAGTGATATAGAAAAATCTTACGCAAAGCAGCTTTCACAGTGGTCTAGAAAATGGAACGACTTCCTTGAAAAGGGTCCTGAATATGGTACCACCCAGACAGCATGGAGAAGTGTCTTAACAGAAGCAGACAAGTTGTGTGAACTACATACTGAAGTAGCAGAACGATTAATGACTCA…	2382	sp|Q9DDA9|PACN2_XENLA	Protein kinase C and casein kinase substrate in neurons protein 2 OS=Xenopus laevis	Q9DDA9	8e-82	cytoskeleton organization; caveolin-mediated endocytosis; neuron projection morphogenesis; caveola assembly; positive regulation of membrane protein ectodomain proteolysis; negative regulation of endocytosis; positive regulation of dendrite development; membrane tubulation; negative regulation of calcium ion transport; establishment of protein localization to plasma membrane; synaptic vesicle end…	trans-Golgi network; ruffle membrane; axon terminus; cytosol; extrinsic to membrane; perinuclear region of cytoplasm; caveola; COPI-coated vesicle; synapse;	phospholipid binding; cytoskeletal protein binding; calcium channel inhibitor activity;
Locus_257_Transcript_7/16	CTCTTTCCCTACACGACGCTCTTCCGATCTAAGAAACTGAAGTTTGTGGTACAGAAAACAAGAACTACCCCATCAGTACCCGCAACCTACCTGCTGGATGGAGACGATGTGTTGTCCAAAGAACAAATGGAAAAAGCGCCGGAAAGTTTGATGTTTACTTTTACAGTCCTGAAAATAAAAGATTTCGGTCATTTCGGTCAAGAGTAAAACTAATGGAATTTTTTACTGAGAAGAGCCTCAACTTCAATATTGATGACTTTGAGTTTAATTCAAAGAGTTCTTCATCGTTTACAACACAAGCAAAGCCCAAAAAAAGTTCCAAAGTTGTGGCAAAGCCACCACAACCTATAAAGAAGAGTTCCAAAAAGTTGCCAAAACTGGTTATAAAATTGGCATTCC…	2187	sp|O95243|MBD4_HUMAN	Methyl-CpG-binding domain protein 4 OS=Homo sapiens	O95243	8e-59	cardiolipin metabolic process; negative regulation of neuron apoptotic process; histone methylation; cellular protein complex assembly; neurological system process involved in regulation of systemic arterial blood pressure; inositol metabolic process; positive regulation of Wnt receptor signaling pathway; mitotic G2 DNA damage checkpoint; behavioral fear response; maternal behavior; phosphatidylc…	nuclear chromatin; histone deacetylase complex; cytosol; heterochromatin; nucleolus;	sequence-specific DNA binding transcription factor activity; unmethylated CpG binding; satellite DNA binding; protein N-terminus binding; siRNA binding; methyl-CpG binding; mRNA binding; transcription factor binding; transcription corepressor activity; double-stranded methylated DNA binding; C2H2 zinc finger domain binding; four-way junction DNA binding; endodeoxyribonuclease activity; enzyme bin…
Locus_263_Transcript_19/19	AATATCTGCAAGATGGCTCAACTTCTTGCCCAACCAGGTGCTGGGGAATTGCAGAGAATTCATTCCTCTCCCTTTGGATTGCCTGGTTCTGGTACTCAGACAAATGTTGGCCTTTCACAACAACTTCAGGCAGCTTGTGCCAGATCACAACTGGAACACATGGTTGCTTTGGATATTGATTCTGAGCCTTGTCATGTGCGTATGAGTGGAATTGTCTGTACTATAGGCCCAGCTTGCAAAGATGTTGATTCTCTAAAGAAGATGATGATTGAAGGAATGGATGTTGCCAGACTTAATTTTTCTCATGGATCATATGAATACCATGGTGAAACTATTAAGAATGTGAGAGAAGCTACCCAGAAGTTTGATAAACCGAAGATAATTGCTGTTGCACTGGAT…	2706	sp|P52480|KPYM_MOUSE	Pyruvate kinase isozymes M1/M2 OS=Mus musculus	P52480	0.0	filamentous growth of a population of unicellular organisms in response to starvation; response to gravity; positive regulation of cellular metabolic process; response to nutrient; response to glucose stimulus; skeletal muscle tissue regeneration; response to muscle inactivity; filamentous growth of a population of unicellular organisms in response to biotic stimulus; glycolysis; liver developmen…	cell surface; hyphal cell wall; extracellular vesicular exosome; cytosol; plasma membrane; lipid particle; mitochondrion; cilium; yeast-form cell wall; nucleus;	potassium ion binding; magnesium ion binding; protein binding; ATP binding; ADP binding; pyruvate kinase activity;
Locus_264_Transcript_6/11	ACGCCATGAGAAAGCTGACAAGTTTGAGCGCCATGAGAAAGCTGACAAGTTTGAGCGCCATGAGAAAGCAGACAAGTTTGAGCGCCATGAGAAGCCAGACCGTTCAGAGAAATTAGAGAAACCAGAACGTACTGAGAAACAAGAGACTGATGATTTTGATAAATATCTTCATGATAAGAAAAACTTCAACAAGATTGATAAATCAGAAAAATCCAAAGTGGAAAACGGCAGCTCGTTTCCTCCAGCATCAGAGAGTGGTGCCAAAGAGCTAAGTGTTAGCCCTTACAGTGCTGATGAATCAATGAAACCAGGTAAAATGAGTGAGGTCAATAAAAGTACTGGTGATTGTTGCAACTCCGAGCCAGTTAGAGGTGACAAACAGGAGCCACGCAAGAAGAA…	1185	sp|Q54PM6|Y8605_DICDI	Uncharacterized protein DDB_G0284459 OS=Dictyostelium discoideum	Q54PM6	2e-10	organic substance metabolic process; single-organism process; cellular metabolic process; primary metabolic process; regulation of biological process;	intracellular part;	heterocyclic compound binding; organic cyclic compound binding;
Locus_268_Transcript_3/5	GATGATGATGAATATCAGAAAACCTTGAAAGCAAAGATACCTAACTATGTGATTCATGGACGTGACAACTATGTGATTCATAGACGTGACAAGATTTTAGAAGCTTACATCCAAATGCCAATCGATGAATCATTGAAACTTGAAAGGGAATATCAGAAAACCTTGATAGCAAATATGTTTGGGTATGAATCATTGAAACTTGACAAGAGTGAAAAAATTGAGATACTTCATGGAGTGCCAAAACCTGGTGATCTATCTGATGAACTGAAACTGAGAACAGCCCTGGGCATGCCAGCTGGGCATGCCAGTCGGTCCAAAATCAAAGAAAGTTCGCTCGGTCCAAAATCAAAGAAAGTTCGCCCGCCATGGTTTATTGCTATGCAACGATATGGACCTCCT…	639	sp|Q13435|SF3B2_HUMAN	Splicing factor 3B subunit 2 OS=Homo sapiens	Q13435	2e-10	RNA processing;	spliceosomal complex; nuclear lumen;
Locus_269_Transcript_18/25	GGACCACCACAACCACCATTACCACAACCTCCACCGCCTCCAAAAAAAAAAGCCCTCCGGCCCCAACGCATCACCTGCTGGTACAACCTCCACCGCCTCCGCCCTCCGGCCCCAACGCATCACCTGCTNNNNNNNNNNNNNNNNNNNNNNNNNNNNNNNNNNNNNNNNNNNNNNNNNNNNNNNNNNNNNNNNNNNNNNNNNNNNNNNNNNNNNNNNNNNNNNNNNNNNNNNNNNNNNNNNNNNNNNNNNNNNNNNNNNNNNNNNNNNNNNNNNNNNNNNNNNNNNNNNNNNNNNNNNNNNNNNNNNNNNNNNNNNNNNNNNNNNNNNNNNNNNNNNNNNNNNNNNNNNNNNNNNNNNNNNNNNNNNNNNNNNNNNNNNNNNNNNNNNNNNNNNNNNNNN…	3452	sp|Q13435|SF3B2_HUMAN	Splicing factor 3B subunit 2 OS=Homo sapiens	Q13435	4e-27	mRNA splicing, via spliceosome; modulation by virus of host morphology or physiology;	nucleolus; nucleoplasm; U12-type spliceosomal complex; catalytic step 2 spliceosome;	nucleic acid binding;
Locus_272_Transcript_1/1	GATTCTTTCTTCTTGTTCAAGTCAACTGTATTTCCATGGGAGTTCTTCTTGTTCAAGTCAACTGTATTTCCATGGGAGGGCTTTACTTCAGCACATTTATCTTCAAGGTCTTTTAATCGCTTCACAGCAGCTGTGAATGCAACTTCAACATTAGTGGAATCTTTTGCACTGGTCTCAAAGTATGGAACGTGCCCATTTTTCTCACACCATTCACTGGCAGTATTATAAGAAACCAGTCTTTGTCCAACGTCTATTTTGTTGAGTCTTTGTCCAACGTCTATTTTGTTGCCAATAACTACAAAAGGAAATGTGCTTTCATCATCAATATCAGCATAATAGAGAAATTCTTTCTTCCACATTGAAACATTTTCAAAACTTTTTACATCATCAACAGCATAT…	815	sp|P51151|RAB9A_HUMAN	Ras-related protein Rab-9A OS=Homo sapiens	P51151	1e-63	cellular response to stimulus; bone resorption; response to salt stress; GTP catabolic process; positive regulation of exocytosis; Golgi to endosome transport; response to oxidative stress;	vacuolar membrane; phagocytic vesicle; lysosome; Golgi apparatus; late endosome; endomembrane system; plasma membrane; nucleus;	protein binding; GTP binding; GDP binding; GTPase activity;
Locus_275_Transcript_509/518	CACACGCACACACACACACACACATACACAAGGCTACCCCCCGCCCCCCATCTTGCCTTCCCCTCCTTTACCCCTAAAGAAAACGCTGTATTTTTCAACAGAGGGTAGAGCTGGGAGCATGTCGGGTCCCTCCCAGCCCCCTTCGTTTATATCCACTTCCTACTCAAGAGTCCCCCTTTCCCTCCCATTCTCCCTCAGCAATCGCTGTAGTACATCATACATATGGACCCCTTAGTCACCTTGCCTGCTAACATATATGGACCCCTTAGTCACCTTGCCTGCTAACATATACTCCCTCATCGCCCCAACTTCATTATGTCTTCCGCTACCACCATTTACGTTCCCCTTGTTTNNNNNNNNNNTACCCTCGTCTTCTCCTCCTTTCCCTGTTTCTTTTTT…	6407	sp|Q8JHZ8|PALD_CHICK	Paladin OS=Gallus gallus	Q8JHZ8	4e-49	Golgi organization; bone development;	Golgi apparatus; plasma membrane; nucleus;	enzyme binding;
Locus_277_Transcript_9/16	ACTACTTTGTTCCCGGTTTTCTCTACTGTAGCAGAGACATGAAGAAAGAGCTTGTTTTTTTCAACACATTCATCTCACTACTTTGTTCCCGGTTTTCTCTACTGTAGCAGAGACATGATTAGCCGAAAATGAGTGCCATAAAGGTTAAGTCCTATGAAGATGATGCTGGTGGGGATTTTATGGTTGGCTCATTCCAAGATTTTGGATATGGTACAGTTGATCAGGAGAATGAAGCTACAGCTTCAAGTTCAGATGAAAAACCACGGATTCTGTTGATGGGCCTTCGAAGAAGTGGCAAGTCCTCCATACAAAAAGTTGTGTTTCATAAAGTATCCCCTTCATAAAGTATCCCCAAATGAAACCCTGTTCCTTGAAAGCACTAACAAAATAGTCAAAGAT…	2180	sp|Q9HB90|RRAGC_HUMAN	Ras-related GTP-binding protein C OS=Homo sapiens	Q9HB90	1e-155	transcription, DNA-dependent; cellular protein localization; GTP catabolic process; apoptotic process; small GTPase mediated signal transduction; positive regulation of TOR signaling cascade; RNA splicing; cell growth; cellular response to amino acid stimulus;	lysosome; nucleus;	GTP binding; protein heterodimerization activity; magnesium ion binding; GDP binding; GTPase activity;
Locus_278_Transcript_7/15	AACAAGAACTGTTCTGCACACTGAAGACTTTTTTTTTGTTTTTTGTTTCCAGTTGAAAAAAAAAAAAAGTTACAACTAGCAATCGCCACTGGTGATAAGGGCATAGTATCCAACGATCCAATATTTCTACGAAGAAAATATGCAATTCTGCTAGTGACTGTTCAAGTGAAATGACAGAATTTCCTTTTCATCTCTTTTATAGATTGGATAAAAGAAAGAAATTGACAGATAAGTTAATTTTAACAGATGATCAGAGTAAACCAACAAGAACTGTTCTGCACACTGAAGACTTTTTTTTTGTTTTAAAAAAACCAATATGCTGATAGTTATTCAACTGGTTTTATTTGTCATCTGGGTTTTATTTAACTGGGAGTGGAAAATTTTTTTTTAAATAAAGAG…	2346	sp|Q5R9L3|G3BP2_PONAB	Ras GTPase-activating protein-binding protein 2 OS=Pongo abelii	Q5R9L3	2e-86	axon guidance; positive regulation of translation; negative regulation of cellular metabolic process; negative regulation of macromolecule metabolic process; regulation of pole plasm oskar mRNA localization; pole plasm oskar mRNA localization; border follicle cell migration; RNA transport; lateral inhibition; mRNA splicing, via spliceosome; negative regulation of canonical Wnt receptor signaling …	cytoplasmic stress granule; spliceosomal complex; protein complex; nucleoplasm; nucleolus;	single-stranded DNA binding; mRNA 3'-UTR binding; protein binding; helicase activity;
Locus_279_Transcript_20/27	CCCGAGCTAGCAGCAGTTGGAAAGTCTGTTGGATGCTAACGAGAAGTGGTAAAGGGTTATCACCGCTTTTACACGAACAGGAAAAACAGTATCTTAAGTAAATACATTAGTAGCTGGTGACTAAAATACTATCTTATTGCGAATGAGGATCTACTTAACGTGAAAACATCTCACCGATTCACTGATGACCATCAACATAGACTCACACAATATAAACAGAAACAAATGAAACAAAATAGGTTTTACCCCCAAATAAAATAAAAAGATGCAAAGCTGTTAGTGATCCCAGGTAGCAACGAAGGTTTTAGGATCTTAGTTGGTACTAACATGCTTAAGACAAAGCTTGAGATTAAAAACTACAGTGTTGATCATGATAGGAAGTCTCCATGTAGTCATGTG…	4323	sp|Q5JS13|RGPS1_HUMAN	Ras-specific guanine nucleotide-releasing factor RalGPS1 OS=Homo sapiens	Q5JS13	1e-134	activation of Rac GTPase activity; cell proliferation; regulation of neuronal synaptic plasticity; neuron projection development; signal transduction; positive regulation of Ras protein signal transduction; neurological system process; regulation of Rac protein signal transduction;	membrane; growth cone; cytosol;	Ras guanyl-nucleotide exchange factor activity; protein C-terminus binding; protein kinase binding; glutamate receptor binding;
Locus_284_Transcript_13/18	CTAATGAGCAAGATTCAAAACTGAAATTTATCCTGTGAAGGTAAACTGAAATTTATCCTGTGAAGGTTCAGAGGATCAGAGGAGCAGCGATCCGACGATCCGAACCTTCAAAAACAAACAACACACAAAAACAAAAAAAAGAAAAAATTGACACCTGTTATTACTATAACACAAAATATACGTTAAAGGTACTCACAAAGATATATCAAAGAACACACCCCCTATATTTCTCTCTCCCTCTCTTACATATACGCATACGTAGGTTTATGTATATAAATATATATTTATATATGCAACAATGCCACAATAAAATACCTTTTGAAACCGAATTAGACTTCAAGAGACGCGGCATCATAGCACATATGTTGAAAATATTGAACCCTTGCTGATTTGGCAATA…	4971	sp|Q01414|ERG_LYTVA	Transcriptional regulator ERG homolog (Fragment) OS=Lytechinus variegatus	Q01414	2e-28	megakaryocyte development; dendrite morphogenesis; chorio-allantoic fusion; potassium ion homeostasis; skeletal system development; positive regulation of endothelial cell migration; potassium ion export; synaptic transmission; neuron maturation; regulation of angiogenesis; cardiac muscle contraction; regulation of heart rate by hormone; defense response to bacterium; signal transduction; trophob…	cell surface; ribonucleoprotein complex; cytoplasm; voltage-gated potassium channel complex; nuclear envelope;	sequence-specific DNA binding transcription factor activity; protein homodimerization activity; voltage-gated potassium channel activity involved in ventricular cardiac muscle cell action potential repolarization; double-stranded DNA binding; ubiquitin protein ligase binding; inward rectifier potassium channel activity; RNA polymerase II distal enhancer sequence-specific DNA binding; transcriptio…
Locus_285_Transcript_7/10	CATCTACAGTAGTTCAGTAGTTGCCAATAATAGTAACAGTATGACCATCACAACTGTCTCATTGAACATCTACAGTAGTTCAGTAGTTGCCAATAATAGTAACAGTATCAACTGAGCAGTCTTTATATTTGTGTTTCGGGAAATATCTTTTTCTTTCACACACTCTCTCTCTTTAAAACTGTACAATCAACCATTTCAATATGTTGATGCGGTATCTTTGCATGTTGGTGGTGCTGTTGGTACTGTGTCGGGTTCAAGCCGAGCCAGAGTCTGTCAACAGCGATCTTGTACTAAACAAAGTAGAACGTGGTATAGACGTGTCCAGTCATTTGATTAAGATTTCTACTTCGATTACGATCGAGAACACGGGCAAGACGACAGCCAACCACTTCGTTTATG…	2479	sp|Q9GMB0|RPN1_PIG	Dolichyl-diphosphooligosaccharide--protein glycosyltransferase subunit 1 OS=Sus scrofa	Q9GMB0	3e-52	translation; protein N-linked glycosylation via asparagine; post-translational protein modification; peptide transport; SRP-dependent cotranslational protein targeting to membrane;	oligosaccharyltransferase complex; rough endoplasmic reticulum;	dolichyl-diphosphooligosaccharide-protein glycotransferase activity;
Locus_286_Transcript_4/9	TGTAAAATGAAGTGTCTTGCTCAAGAACACCACACATCACCTGGTCCAGGAATTGAAACCACAATCTTACTCCAACATTCTAACCACTAATGCCGCACACCCGCACACCCTCACTTCACACACATACATATACAGGCATACATATATTACATATATGTGGCACAGGTTACATATATGGACATGTTGTGAAAATGGCTTTTCTGTTCCAGATGAGGCAGGTGTGGGGGACAGCCCCCAAAACATCAGGTGATTCTTCTCCTGTATAACACACGTACTTATCTGAACTCACAAATATATACATATACACACACCTCCATCCACACACACTTACAGAATCACACACACACAGTATTTACACAAACATATACACACGCACACAATTATACATATGAGAGAGAG…	672	sp|Q6ZRP5|YD019_HUMAN	Putative uncharacterized protein FLJ46204 OS=Homo sapiens	Q6ZRP5	6e-06
Locus_288_Transcript_35/37	CATCATCACAATCAACCAGAGAAAGTAGTAATCAGCAGCAGCACCTTCACTATCATCATCATCACCACTATTACTATCAGCCAGAGAGAGCAGTAATCAGCAGCAGCGCCTTCACTACCATCATCATCATCACCACTATCACTATCAGCCAGACAAAGCAGTAATCAGCAGCAGCGCCTTCACAATCACCATCATCACCAACACTACTACCATCAACCGGAGAAAGCAGCAGTAATCAGCAGCAGCCGCTGGTTCAAATACTAATCAGCAGCAGCCAGTATAAATAGCAATCCCGTTCATCAGCAGCAGCCCACAGTGACGGTCGCCGCCATTAAATCCTTATTTCATTTCTATTCAGTAAAATTTTTTTTGACTATGTCTGACTGAAACAGTTGGTGT…	2348	sp|Q99615|DNJC7_HUMAN	DnaJ homolog subfamily C member 7 OS=Homo sapiens	Q99615	2e-130	proteolysis involved in cellular protein catabolic process; negative regulation of protein kinase activity; chaperone cofactor-dependent protein refolding; activation of signaling protein activity involved in unfolded protein response;	endoplasmic reticulum lumen; endoplasmic reticulum Sec complex; nucleolus; cytosol;	chaperone binding; ion binding; heat shock protein binding; protein kinase inhibitor activity; misfolded protein binding;
Locus_289_Transcript_11/19	CGAAGCTAGCTAAGGCATTCCCCGCTCTCACTCGGGTCGACTAACCCAGCAGCTGTGTGTGTATGTGTGTGTGAAAACGAGTACCTTGTTCTCTATGTGCAGACCAGTCACAACGAGGCTGGGTGTTCAGCAATCAACAGATTGCTTGTCTTTCTCTTGCTCAGTCTCCTCTAACTCTCTCTCTCTCTCATTTACTGACACTTAATTAAAGTGGTCTTTACTGACACTTAATTAAAGTGGTCAGTCGAGTTTTTATATACTTCTAATTACACCTATTTCTTTAAATAAGTTAACTACCTGAATATAAAGTACCAGTGCATCACTTTCACAGCCGGATCGGACTTTAATTATTACTGAGATTACCTTTAGAAGTTTATCCTACAACCATTAAGTAATAAT…	4075	sp|O46037|VINC_DROME	Vinculin OS=Drosophila melanogaster	O46037	1e-93	cell-matrix adhesion; regulation of signal transduction; apical junction assembly; negative regulation of cell migration; platelet activation; epithelial cell-cell adhesion; morphogenesis of an epithelium; organ development; muscle contraction; platelet degranulation; embryo development ending in birth or egg hatching; reproduction; neuron projection morphogenesis; protein localization to cell su…	fascia adherens; focal adhesion; striated muscle dense body; costamere; actin filament; cytosol; sarcolemma; stress fiber; Z disc; mitochondrial inner membrane; extracellular region;	dystroglycan binding; alpha-catenin binding; structural constituent of cytoskeleton; beta-catenin binding; Rho GTPase binding; cadherin binding; actin binding;
Locus_290_Transcript_19/25	TTTTTTTTTTTTTTTTTTTTTTTTTTTTTTGTTTTTTTTTTCACTGATTATATAATCTTTTATTACAAATACATTTTGTTGCTGATATAGGGCAAGTGTTAACAATACTGGACAATTAGGATCAAGGATTATTTCTTTTGATTGGTGCAAAATAATACCTGTTCAGAATGGCAAGAGAATTTTAATTCAGGAGGCCAGATGTAACTTTGTCCACTCCCTTCCAGCTCGGATATTTAAAGTTATAAAATAGTCCTGAACTGAACCCAAAAGAAAATTTAACTTTTATTAAATCACTTTTGCACATATACCAAATCTGGCCTAACTTTACTGCAGCAAGCTGATGTGACAAGGGAGGTAAAAATTATTTACTTCAATTTCTGTGAAAATTAATTCAGAAAG…	4047	sp|Q8T5C6|RXR_BIOGL	Retinoic acid receptor RXR OS=Biomphalaria glabrata	Q8T5C6	2e-113	positive regulation of apoptotic process; visceral serous pericardium development; inflammatory response; modulation by virus of host morphology or physiology; secretory columnal luminar epithelial cell differentiation involved in prostate glandular acinus development; in utero embryonic development; midgut development; peroxisome proliferator activated receptor signaling pathway; response to sel…	nuclear chromatin; growth cone; nucleoplasm; axon; cytoplasm; integral to membrane;	retinoic acid-responsive element binding; vitamin D response element binding; double-stranded DNA binding; retinoic acid receptor binding; 9-cis retinoic acid receptor activity; thyroid hormone receptor coactivator activity; steroid hormone receptor activity; protein complex binding; protein domain specific binding; zinc ion binding; retinal binding; vitamin D receptor binding; protein heterodime…
Locus_291_Transcript_4/11	ATTTAACTGTATGCAGAAGGTGGTGTGTGTGCGTGCATGCATGTGTGTACGTATGCTTATATGTATATATACACACACACATACACTTGAAGAATATCAGTATAAAAAGATGTATGTATGTGACTGTGTGTACATACATATAAAAATCTAGACATATGCACACACACAAATATATATACAAGTTCATATAATATATATTCACACACCCACACATATCAATCTAAATACACATATACATACATGTACAAAATACATGTGTGTATATGTGTGTGCACATTTTATATATCTGGTCACAGCTACAGGCACATTACATATGAAAATATACACAAATAAACATATATATCTACACAGATACATACATACATATATAATATATATATACATACACACACATACATA…	1693	sp|Q69566|U88_HHV6U	Uncharacterized protein U88 OS=Human herpesvirus 6A (strain Uganda-1102)	Q69566	0.0003
Locus_292_Transcript_29/31	GATGACAACTTTCAGAAAGTTCTCTTTCTTAATAATATTTACACAACCGCTGTCAACGAACTACAGATGACAACTTTCAGAAAGTTCTCTTTCTTAATAATATTTACCACGTTTGTTTCATTGGATGTGTGATCGTTAACGAAGGAAAGTTCAGCTTTGAAGATAACTGACGCAACTGCTTTATGAGACATCATCCTCAACAACCATGAATACCACCAACAACTTCAACAATCTTCCTTATGAACAACAACTGTTAAAAATCAATGAAGAAAAGGTTCATGATTTTTTACTTGCCTTTATTTATCTGTGTGTTGCCATGATAATGGGTGTTATTGGCAATGCCTTTGTCAGTTACATTTACCATTACAAACTGAGGCAAACTCCAGCCAATTTGTTTGT…	3548	sp|P32251|ADRA2_CARAU	Alpha-2 adrenergic receptor OS=Carassius auratus	P32251	6e-10	regulation of transport; feeding behavior; secretion; neurological system process; response to organic substance; cell-cell signaling; G-protein coupled receptor signaling pathway; regulation of biological quality; response to stress; single-organism developmental process; system development;	cytoplasm; neuron part; membrane;	G-protein coupled amine receptor activity; neuropeptide receptor activity;
Locus_293_Transcript_9/17	AAACCTACAGCAGTTGTTGATGCATAGAGATGAGAACTTGTGAAATAATTAAGAAGTTGATTATGAAACACTGAATAAGATTAAAAGAAAGTTACTGAACATAAGAAACATTGCCCAATATATAAAATATTGTTTATTACACTGTATATACACTTGTTTAACCCTAGGTCAATTTCCATTGAGGAGACCAATGACAAAAGTCATTCCAGCTGTAAACATCCTGTCTTAACTTCATACAGTGTATTTGTGGCTACATTACTATTTTACAAAAAGATAAGTTTTCCTGGCAGATACTGTATTATCTCTCAAATTGGTTTAGATGCTGGTTATCCACAACGGTCCAATATTCATTATCAACATTATTTTACAAAAAGTTAAAACACATTTGATAAAGTGTGC…	5140	sp|Q5ZL35|ARGL1_CHICK	Arginine and glutamate-rich protein 1 OS=Gallus gallus	Q5ZL35	5e-16	transcription, DNA-dependent; regulation of transcription, DNA-dependent;	nucleus;
Locus_297_Transcript_6/12	TACATGTATGTAGCATAATACATATGTAAGAATGTATTAAATGTAAGAATGTATTAAATATTAAACATGAAATCATAGGAACATAAAGATTAGATGTCTTATTCTAAGACAACACAATGTCTCAACTGAATTGAGACTCACAAATGAGCAGTCAGTAGCTTACCAACTGCTCTTCATATAATTTTTTTCTTTTTTTACAGATGACAATGCAGTCTACAAACAGAATATGACATCCCAGATCATCCAAAGAGAAACTGGCAATGTCTTCTTTTTAAGACAAACAGTTTTAAACAGAAAACAAAACCAATTTAGAGCACAAGTTTACTGAGAATTTACCTGCAGTAAACTGACAATCAAAAGAGGGAAAATAATAAGACTAAAAACAATGTATCAACAATC…	8137	sp|Q0VA61|HYOU1_XENTR	Hypoxia up-regulated protein 1 (Fragment) OS=Xenopus tropicalis	Q0VA61	2e-106	cellular macromolecule metabolic process; response to chemical stimulus; response to endoplasmic reticulum stress; response to abiotic stimulus; primary metabolic process;	vacuolar membrane; chloroplast; Golgi apparatus; endoplasmic reticulum;
Locus_298_Transcript_7/14	TTTTTTTTTTTTTTTTTTTTTTTTTTTTTTTTTTTTAATCCAGGAGAATTGGATTTATTAATAAAAATACCCTAAAATTTTTTGCCACCAAGATGTCTTCTCCTGGCTTCCTCATGGTCAAGGATCCCTCCTGAGGTGGTTAATACCAAACACCCAAACTGCCAATGTCTGGTGCCAGTAGTCCTACCATTGTGATACTAGGCAGCACCAGCACACACCGACGACTACTGCTACCAATATCTCTGTAACGTAGGGTGGTGGTAGGACAGTGTTGTGTCGGGGGGTGGTTAGCTTCCCCTGCCACTCTAGGAAACGGATTGCAAGAAGAACATCAGCTGAGTTAGCTCAAAGCCCCTCACTGTGTGTAGAGTATCCTGTGTTTTAGGGAGATCTTTCCTG…	3386	sp|Q9UPT9|UBP22_HUMAN	Ubiquitin carboxyl-terminal hydrolase 22 OS=Homo sapiens	Q9UPT9	1e-54	transcription, DNA-dependent; histone H4 acetylation; positive regulation of mitotic cell cycle; ubiquitin-dependent protein catabolic process; histone ubiquitination; histone deubiquitination; embryo development; positive regulation of transcription, DNA-dependent; cell cycle;	SAGA complex; cytoskeleton; endosome; extrinsic to membrane;	protein binding; zinc ion binding; H4 histone acetyltransferase activity; ubiquitin-specific protease activity; ubiquitin thiolesterase activity; ligand-dependent nuclear receptor transcription coactivator activity;
Locus_300_Transcript_9/11	AGACAGTGGTCCCCAGCTATTGTTATCTTAGCGTCAAACCCTTACATCATTATTAGTAATACATGGAAGGCAATGTAGAAGGGTTAGCCCCTCTAACAAAGGCGTTGCTTACAAAAGAAGCTCCTGTTGTGGTTTCAAAAGTTTCAGATAATGAAATAATCAGGTTAATCACCTTAACTTGACTTTAAGACATGTTTATAGAGGTGGAAATAATCATTGACCACAAAGGTTATTTAGATACTATTCAGTCAAAGAACACTTCAGTTACATAGAACAGATGCTAAGCTGGATCATAAATACTCATGAAAAACTCTGGCAATATTAGATAACATAACAGACACAGACACTGCTTTAAGAGTCATGTGAACAAGTCATGTGAACAACACCAGGTCCTAGAAC…	1059	sp|Q5BJH2|TM128_HUMAN	Transmembrane protein 128 OS=Homo sapiens	Q5BJH2	8e-18
Locus_302_Transcript_5/11	GACAGATGATCAGAGAATCAAACACGAACTTCAAACCCAGAACTTCAAACCCAGAAATAAAAGAAAACAAAGAGAAAATCAAAGTGAAGACAAAATAAAAGAAAACAAAGAGAAAATCAAAGTGAACAAAACTTTGCCGTATCTGGTATCGAATGTTATTGAGTTACTGGATATGGATCCACAGGATCAAGGAGAAGAAGATGGTGCTAATGTTGACTTGGATTCTCAACGCAAAGGCAAATGTGCTGTTATAAAAACTTCCACTAGACAGACTTACTTCTTACCTGTTATTGGATTGGTTGATGCTGAAAACCTTCATCCAGGTGACCTTGTGGGTGTAAATAAAGATTCCTATTTGATATTAGAATCTCTTCCTCAAGAATATGATTCTCGAGTTAA…	1328	sp|O42586|PR6AB_XENLA	26S protease regulatory subunit 6A-B OS=Xenopus laevis	O42586	6e-102	gene expression; negative regulation of ubiquitin-protein ligase activity involved in mitotic cell cycle; blastocyst development; modulation by virus of host morphology or physiology; apoptotic process; antigen processing and presentation of exogenous peptide antigen via MHC class I, TAP-dependent; G1/S transition of mitotic cell cycle; toxin catabolic process; protein unfolding; DNA damage respo…	proteasome regulatory particle, base subcomplex; cytosol; nucleoplasm; proteasome-activating nucleotidase complex; plasma membrane; perinuclear region of cytoplasm; cytoplasmic mRNA processing body; nucleolus;	CTPase activity; transcription corepressor activity; TBP-class protein binding; transcription coactivator activity; endopeptidase activity; DNA binding; ATP binding; chromatin binding; ATPase activity; calmodulin binding; GTPase activity;
Locus_303_Transcript_13/14	AAACAGATTTTTATAGTCAATCAGAAACTGCTGAGAAGATGGATTACTTTTTCCATTTTCTCGTCCGAAAAACAGATTTTTATAGTCAATCAGAAACTGCTGAGAAGATGGTGATGGAGAAATTTAATTATTACAAAACTAAGAGCACTTACTATCAAGATGAAAAGAAACAAAAGGCTGAAGAGAAGAGGAGAGCTGCTGAAGAGAAAAAGAGGGCCGCTGAAAAGAAGGCTAAGGAGGAGGCAGAAAAAGCAGCAAGGGAGTCAAAAGTGCAAGAAATCACTGATGAAGAAGCAGAACAACTACAGAAAGAAATAGACAATCAAAAGAACAAAGTAACAAATGGAGACGAAAGCAAAGCTGATGAAAATGATGATATGGATGGAGAAGATGGAGAAG…	2460	sp|O35685|NUDC_MOUSE	Nuclear migration protein nudC OS=Mus musculus	O35685	2e-35	mitotic cell cycle; nuclear migration along microtubule; cytokinesis; fungal-type cell wall organization; response to peptide hormone stimulus; multicellular organismal development; cell proliferation;	cytosol; spindle pole body; nucleoplasm; Golgi apparatus;	protein binding;
Locus_304_Transcript_10/11	ACTCAGATATTGTACACCTTTAGTAACATCAAGATAAAGATTGGGTCCTGTACCCTCAGGTCCAAAATTGTTTTTCATTTTTTCTCAAACTCAAAAATATTTTTCTCTATACATTCGAATTTATAAAACGACATGGACGATTTACAAGGTTCTGAAGAAAACACATTTGTGGTTGATGATGTTACTAACATAATTAAGGAGTCTGTAGAAAATGTTATTGGCTCCAATGCTTACCAACACAATAAAATCAATCAGTGGACATCAAATGTTGTTGAACAGTGCCTGAGTCAACTCACAAAATTAAACAAACCTTTTAAATATATCGTTACCTGTGTAATAATGCAGAAGAATGGTGCTGGACTTCATACAGCAAGCTCATGTTTCTGGGATAACACCACA…	2445	sp|Q9Z336|DYLT1_RAT	Dynein light chain Tctex-type 1 OS=Rattus norvegicus	Q9Z336	1e-57	regulation of Rac GTPase activity; determination of adult lifespan; viral entry into host cell; intracellular transport of viral proteins in host cell; neuron projection morphogenesis; microtubule-dependent intracellular transport of viral material to nucleus; regulation of cytoskeleton organization; establishment of mitotic spindle orientation; cell division; positive regulation of retrograde ax…	axonemal dynein complex; Golgi apparatus; microtubule; kinetochore; spindle; cytoplasmic dynein complex; plasma membrane;	microtubule motor activity; ATPase activity, coupled; protein homodimerization activity; dynein intermediate chain binding;
Locus_306_Transcript_21/24	AAAGAAGAGAGGGTCAGAGGAAGAAAGAAAAGAAAAGGAGAGAGGGTGAGAGGAAAGAAAGAAAAGAAAAGAAGAGAGGGTCAGAGGAAGAAAGAAAAGAAAAGGAGAGGGTGAGAGGAAAGAAAGGAAGATTGAGTGTTTATAATCGTTGCAGGATTTCCTTGCTATCATTTCTAGATTCCAGTTGGCCACACTCAGTTATCAAGTCTCTCTCTGCCGTTTTGTAGGTTTTAAAACTGAACACTTAATACTGTCATTATTTCTAACACCTTTTTTGGTTGACTTGATTAATTAAAACTAACAGTTTTAATTAATTGACTATCTCCAATAATTACTGTGAAGCCACCCCACAACACATCTCAATTAAACTAAATTTCCACAACATGGGAGCACGTACGT…	4462	sp|P61023|CHP1_RAT	Calcineurin B homologous protein 1 OS=Rattus norvegicus	P61023	2e-71	positive regulation of NFAT protein import into nucleus; positive regulation of protein insertion into mitochondrial membrane involved in apoptotic signaling pathway; lung epithelial cell differentiation; positive regulation of cell proliferation; fungal-type cell wall organization; response to endoplasmic reticulum stress; heart development; protein dephosphorylation; pathogenesis; positive regu…	endoplasmic reticulum; cytosol; nucleoplasm; Golgi membrane; sarcolemma; transport vesicle; microtubule cytoskeleton;	enzyme regulator activity; transporter activity; potassium channel regulator activity; kinase binding; Hsp90 protein binding; protein domain specific binding; calcium-dependent protein binding; phosphoprotein phosphatase activity; calcium ion binding; microtubule binding;
Locus_307_Transcript_5/7	AAAAACAATGGAAATAATAAATAATTCTTTACTTCGTAAGGAAGGACTTCACCAGGTTCCTGAGAAAGCTTCAAATTTAAACAACTTCATAACCTGATCATTTTCACTTGATGATCATTTTCACTTGATGGACGAACGAGTTCTGATGAATGTAATACTCCCTGTTTTGTAATNNNNNNNNNNNNNNNNNNNNNNNNNNNNNNNNNNNNNNNNNNNNNNNNNNNNNNNNNNNNNNNNNNNNNNNNNNNNNNNNNNNNNNNNNNNNNNNNNNNNNNNNNNNNNNNNNNNNNNNNNNNNNNNNNNNNNNNNNNNNNNNNNNNNNNNNNNNNNNNNNNNNNNNNNNNNNNNNNNNNNNNNNNNNNNNNNNNNNNNNNNNNNATTGAGTGAGGTTCTTGATAG…	1167	sp|Q9VTF9|UFD1_DROME	Ubiquitin fusion degradation protein 1 homolog OS=Drosophila melanogaster	Q9VTF9	5e-88	positive regulation of growth rate; determination of adult lifespan; growth; skeletal system development; nematode larval development; locomotion; positive regulation of proteasomal ubiquitin-dependent protein catabolic process; ER-associated misfolded protein catabolic process; embryo development ending in birth or egg hatching;	cytosol; proteasome complex; Cdc48p-Npl4p-Ufd1p AAA ATPase complex; nucleus;	protein complex binding; receptor binding; ubiquitin-specific protease activity;
Locus_309_Transcript_9/10	TCTGTCAATCAAATCAACTCCAGTAATAGATGGGGTCTTTATACAGTTTACTATTTGTCAGAGTAAGAACTGAGATTGGTCAGACATTGGGCTTCAAAAAATATATTTGAAATATAAAACAAGATCAGTGTTCGAAATTTGTAAAAAGTACATCTGAAGATCCCACTGGTTGAAATATATCAAGAAAAATAAATTCTCTAAGAGCCTCATATTATAAACAAGATTGTCTCGAAATATTACATATGTATATCTTTGGGTAATGGTGAATTTTAAAACATGAGGAAAGGACAGGTTTGATATTTTCTTCCCCCTCTAGCAATTTTGGCAGAGCAATTTATCCCCCCCCCCAATAGAGTTAGCTTCAATCAGATATAGACTGAATATGTGCATTTCACTGCA…	1825	sp|Q5NVQ1|HIG1A_PONAB	HIG1 domain family member 1A OS=Pongo abelii	Q5NVQ1	9e-15	mitochondrial respiratory chain supercomplex assembly; cellular response to hypoxia; negative regulation of release of cytochrome c from mitochondria; cellular response to glucose starvation; negative regulation of apoptotic process;	protein complex; mitochondrial inner membrane; membrane part;
Locus_311_Transcript_8/10	GACAGTGTAGACACACAAAAACCGGAGAATTTTGATAAACAAACCCTTTTAGCTGTTTTACAATTCTTGCGGAAAAGCAATTTAAAGAGTACAGAATCCCTTCTTCGCCAAGAAGCTAACATTAAAGATGAAGATGTTAAAATCGAAAGTGCTGAACCAAGTGAGTCTGAAGTGTCCCATGCTTTGGCTGCCTATAAAAGTGAGGATGATCCAACCCTCTATGATGATTATTATACAGATCTGATGAATTTTATTGAATCTTGTTTAGATGTTCATAAGGTTGAAGTGTCAGTTATATTGTACCCTATCTTTGTTCACATGTACCTTGAGTTGGTCTACAATGAACATGAAGCACATGCTAAAGAATTTTTTGACAAATTCTTCAAATATCAAGAAAAA…	2809	sp|Q15542|TAF5_HUMAN	Transcription initiation factor TFIID subunit 5 OS=Homo sapiens	Q15542	2e-54	transcription initiation from RNA polymerase II promoter; regulation of transcription, DNA-dependent; viral process; transcription elongation from RNA polymerase II promoter; histone acetylation;	actin cytoskeleton; nucleolus; transcription factor TFIID complex; transcription factor TFTC complex;	histone acetyltransferase activity; protein dimerization activity; transcription regulatory region DNA binding; sequence-specific DNA binding transcription factor activity;
Locus_312_Transcript_4/5	ACACGACGCTCTTCCGATCTTAGAGATGAAGTTGGGGGTAAAACATCAACAAACAATACTGAGTAACTTAGAACTACTTAAGGTTTCAAACAAATACTTTTTATTCACTGATGATGGAAAACTAGAGAGGATAAAAGAAAGTAAAAATATACAATGGAAATTCAGAACTTACTAGTAGATATTTCATGAATTATGGAAAGAAACAAAATGTACTATTAGGATAGTAATAATAATTGTAATAGTAGTAGTCATAATAAATAATAGAATTTTTTTATGAGGGCATAATTACTTTAAGAAATAATAATTTTTATGATTTCTTAATTTGGCATGATGCCTTAAACGAGTTAAGTTGACTGTCTTTGTTTAAGGACATAACGCTTACTGACGAGTGCAAACTGA…	2706	sp|P21522|ROA1_SCHAM	Heterogeneous nuclear ribonucleoprotein A1, A2/B1 homolog OS=Schistocerca americana	P21522	1e-54	female germ-line stem cell maintenance; mRNA transport; negative regulation of mRNA splicing, via spliceosome; regulation of alternative mRNA splicing, via spliceosome; compound eye morphogenesis; nuclear import; positive regulation of translation; mitosis; oogenesis; alternative mRNA splicing, via spliceosome; neurogenesis; RNA export from nucleus;	chromatin; neuron projection; omega speckle; ribonucleoprotein granule; cytoplasm; nucleolus; intermediate filament cytoskeleton; polytene chromosome puff; catalytic step 2 spliceosome;	mRNA 5'-UTR binding; protein binding; pre-mRNA intronic binding; single-stranded telomeric DNA binding; single-stranded RNA binding; RNA transmembrane transporter activity;
Locus_313_Transcript_2/10	GGCCCTTTCTTGCCAGTGGAAGTAACAAAGGGCCCCTCAATAGCGTCATACAATCTGCATTTCACTCTGAGAGGCCCTTTCTTGCCAGTGGAAGTAACAAAGGGCCCCTCAATAAGGGGAAAATGCCTTGTGGTATTTGTTCCTGTTCCATCGTTCATCCTACTAGGGTTGATATAATCATAATTTAACTTACGCTTTCCATGTTGGCATGTGTTGGACAGTTTGACAGGACTGGCAAGCCAGAAGGCTGTAACCAGGCTCCAATCTGACCTGGCAAGGTTCCTTCCTAACGCCAACCACTACAAGAGTGTAGCGGGTGCTTTTTACGTGCCATCGGCACGAGGGCGTCAAGCGGTACTGGCATCGACCACGTTTGAATGGTGCTTTTTACGTGCTACT…	1293	sp|P86221|TBB2C_MESAU	Tubulin beta-4B chain OS=Mesocricetus auratus	P86221	8e-21	centrosome organization; natural killer cell mediated cytotoxicity; cellular component movement; GTP catabolic process; spindle assembly; protein polymerization; cell projection organization; 'de novo' posttranslational protein folding; G2/M transition of mitotic cell cycle;	cilium; tubulin complex; myelin sheath; cytosol; microtubule; neuronal cell body; internode region of axon; pericentriolar material; plasma membrane; nucleus;	GTP binding; MHC class I protein binding; unfolded protein binding; GTPase activity; structural constituent of cytoskeleton;
Locus_314_Transcript_24/30	GATTTTTGTTAAAAAAATATGGTCTTATTAGATGAAGGGAGTTGTATATGCCTCTCTTAGGATGTGGCGTAATGTGGCCTTTTTAGTTTTGGTGATGCCACTGCTGTATGTCAGTGGTGATTACATTGTAAGCAGTTTCCAAAGCTCTAAAAATGGTTCCACCATGAATCATTATGTGGTTAATAAAAATACCGGCAAAATCTATGTTGGTGCCGTTAACAGACTCTATCAACTTTCTCCCGACTTAAAGGAGGAAATTAATGTGTCTACCGGACCAATAAAGAGCAGTCCGCAGTGTCCACCACAAAAATATTCCTGTGAGTCTGGACAATTTACTGATACTTATAACAAAGTTCTCGTTGTGAACTATGCATCACANNNNNNNNNNNNNNNNNNNNN…	8150	sp|Q9UIW2|PLXA1_HUMAN	Plexin-A1 OS=Homo sapiens	Q9UIW2	0.0	morphogenesis of a branching structure; semaphorin-plexin signaling pathway; neural tube closure; regulation of protein phosphorylation; regulation of neuron migration; neuroblast proliferation; positive regulation of axonogenesis; sympathetic nervous system development; centrosome localization; regulation of axon extension involved in axon guidance; axonal defasciculation; postganglionic parasym…	integral to plasma membrane; intracellular; semaphorin receptor complex;	semaphorin receptor activity; protein binding;
Locus_316_Transcript_17/20	ATCGGCGAATTGGAAGATGGCGACTCAATTGCTTCCAATACTATTTCACACCTTTCAGGATCTGGTGCATTGGAAACATACTAAATAACTATCGGCGAATTGGAAGATGGCGACTCAATTGCTTCCAATACGTTTTCAAGAGCATTTACAGCTCCAAAATGTTGGCATTAATGCCTCCAATATTGGGTTTAGTACCCTTACTATGGAATCAGATAAATACATATGTATAAGAGAAAAGGTTGGAGAAACTGCTCAGGTTGTCATTATTGATTTAAATGATGCCACCAACCCAATTCGCCGGCCTATCTCCGCTGACTCTGCCATCATGAACCCAGCAAGTAAAGTTATTGCATTAAAAGCTGGCAAAACTTTACAGATTTTCAATATTGAAATGAAAAG…	7817	sp|P49951|CLH1_BOVIN	Clathrin heavy chain 1 OS=Bos taurus	P49951	0.0	synaptic vesicle coating; post-Golgi vesicle-mediated transport; apoptotic process; nematode larval development; secretory granule organization; positive regulation of endocytosis; positive regulation of glucose import; spindle assembly involved in mitosis; positive regulation of Notch signaling pathway; dsRNA transport; determination of adult lifespan; signal transduction; sperm individualizatio…	extracellular vesicular exosome; clathrin coat of synaptic vesicle; apical plasma membrane; clathrin coat of coated pit; vacuolar membrane; Myb complex; clathrin coat of trans-Golgi network vesicle; cytosol; T-tubule; plasmodesma; internal side of plasma membrane; trans-Golgi network membrane; lipid particle; perinuclear region of cytoplasm; mitochondrion; secretory granule; melanosome; spindle; …	signal transducer activity; ankyrin binding; protein C-terminus binding; structural molecule activity; peptide binding; heat shock protein binding;
Locus_317_Transcript_11/12	GTTTGTTTTCATGTAGTTTGAGATATTGGTTATCGAATGGTAGTTTGAGATATTGGTTATCGAATGGTACGTAAAGCTGCAACAAAAATCTGCATCTTGTGAGCCCAAAACTAATCAACAGTAAAACGTTTAACTATACATTAATGTAAAGATCTCACTTTAATGAATATTTTGAGAAATAAGCCTACAGTTTTCTTTCCTTGCAGGCCTACAAAGTTTATTTGAAAAAAAAAAAAAAAGGCTCATTTTTTTTTGTTTAAAAGAAAATATTCTATAACATAATTAGTTGCTTACAATGCCCAATTTTGTTTCAAGTTAGTTACAATGAATATATTATAACAGTAGAAATCTCAACAGCAAAAATATATTATTTTAGCAGTAATTGATCAAATCCACTAA…	4386	sp|O43760|SNG2_HUMAN	Synaptogyrin-2 OS=Homo sapiens	O43760	1e-12	regulation of neuronal synaptic plasticity; protein targeting;	synaptic vesicle; membrane;	protein binding;
Locus_318_Transcript_7/10	GAAAAATTATACAGAGTGTGACTAACCAGTAATTTAGGGAAGAAAGCAACCTAATGAACATTTTATTTTCATTAGACTAAACTAATTACTATGAAGATAATATTTAACCCCGTTTCACTATAGAAAGCCAGGGGTCAGTTTTTTTTGTTTTCTAAGATCTCAATTATTTGTATGTTTCTGGATTTTCTACCTTGTCACCAATGAATACTCTTATGCCCAGTACTGCTACTTTGATCCATTGTGATGTGCAGGATTTAGAAACAGCTGCCACTATAGTTCACCTGAATACAACTGCTTCCACTGCATCTGTCACTGATAAGACAGCAGTATGCAANNNNNNNNNNNNNNNNNNNNNNNNNNNNNNNNNNNNNNNNNNNNNNNNNNNNNNNNNNNNNNNNN…	1362	sp|A6NK21|YI017_HUMAN	Putative zinc finger protein LOC730110 OS=Homo sapiens	A6NK21	3e-28	negative regulation of cytokine-mediated signaling pathway; negative regulation of transcription, DNA-dependent; negative regulation of molecular function; negative regulation of MAPK cascade; signal transduction; regulation of JNK cascade;	transcriptional repressor complex; nucleolus;	protein binding; nucleic acid binding;
Locus_319_Transcript_15/19	GGATGAGACATTCTTTAGACTCAAACACATTAAATTTTTCCTGAGACAAACGAAGCGGATGAGACATTCTTTAGACTCAAACACATTAAATTTTTCCTCTACGGAACCTGGATATTTTGCCCACCGTGTATACATCTGCTGATACAAGCCGAATCACCATGGCATTTTTCACTTTGTCCGGGTTAGATCTTTTGAATTCACTATCATCAGTTGAACATAAACAACAGATTATTAACTGGATTTATTCCCATCAAGTTGTTCCTAATGAAGACGAGTCAAACCTTAATGAGTGTGGATTTCGAGGATCAAGTTCAAATGGAAATCCTTTTTGTCCAGAAAAGGGAAATGACCAAAATATTCCTTTTGATAGTGGACATATTGCAATGACATACTGTGCAC…	3473	sp|P53609|PGTB1_HUMAN	Geranylgeranyl transferase type-1 subunit beta OS=Homo sapiens	P53609	3e-52	wound healing; rhodopsin mediated signaling pathway; response to inorganic substance; positive regulation of fibroblast proliferation; positive regulation of cell cycle; positive regulation of nitric-oxide synthase biosynthetic process; negative regulation of nitric-oxide synthase biosynthetic process; regulation of rhodopsin mediated signaling pathway; negative regulation of cell proliferation; …	cytosol; microtubule associated complex; CAAX-protein geranylgeranyltransferase complex;	CAAX-protein geranylgeranyltransferase activity; drug binding; peptide binding; zinc ion binding; protein farnesyltransferase activity; farnesyltranstransferase activity; protein binding; isoprenoid binding;
Locus_320_Transcript_9/15	ATGCCTCTTGACACCTCACACCCAAGCTCAGTGGGATGAAGTGGGAAGAGAGAGAAAGAAAGAGAGAGAGAGTAGCAAAGGTATGTCCAGCTCATCTACACTTGACACAAAAGCACAGCACAGACACTCTTTCCCCACCATCCTCACAGCTGACCTCTCACTCACATGCACTCTGTTATGCTACAATCATTGCACCCCCCCTCCTAATCTACTAGCCACCAAACAAACCAACCCAGCCCTCCCACCCACACAAAGCCACAGGATTTTATAAGACTGTGGTTGATACTACAGTTGCATGCTTGCAAAAATATTGTCAGTTTTTCAGGCAGTGGCCGGTTGTGCTCCGGGGATCTTTCCAAGCACCTTAGATATATCGACACCAGTCAGAGCACTGACTGC…	2210	sp|O61492|FLOT2_DROME	Flotillin-2 OS=Drosophila melanogaster	O61492	2e-101	axon guidance; epidermis development; regulation of Rho protein signal transduction; cell adhesion; methotrexate transport; protein localization to plasma membrane; endocytosis; folic acid metabolic process; folic acid transport; melanotic encapsulation of foreign target;	COP9 signalosome; cell surface; centriolar satellite; endocytic vesicle; sarcolemma; flotillin complex; endosome; integral to plasma membrane; acrosomal membrane;	structural molecule activity; ionotropic glutamate receptor binding; folic acid transporter activity; methotrexate transporter activity;
Locus_322_Transcript_1/1	TCCACCAGCAGTTCTTTGGGTGCCCCTCCAGAAATGAAAAAGAAGAAATCGAATCCTATCCCTCCCAGCATTGAAAAAGAAGAAATCGAATCCTATCCCTCCTCTTTCTTCCGCCAGTAGAAAATGAAGAACTAGAAGATCCAAATATGACAACAACAGAATATGTTGAGAGAATTCCAATTTTTAAAGATCCTAATTTTGTGCATTCTACAAAAGGAGCAGCTGGTGCCAAGAAAAGAGGATGGAAAAACCTGAAACAAATAGTAGCATCTGAGCGAGCTGTACAATGGCCAGTCAGTGCTGTCACTTACAGTAGCATAGAGGGACCACCATCATTCAAACCTGCAAAAAAATATTCAGATATATCTGGTCTACATTCTGATTACAGAGATCCACAAA…	546	sp|Q6PI98|IN80C_HUMAN	INO80 complex subunit C OS=Homo sapiens	Q6PI98	8e-37	cellular macromolecule metabolic process; nucleic acid metabolic process;	Ino80 complex; MLL1 complex; nucleolus;
Locus_323_Transcript_33/33	AGCTCCATTGTAAGGTCCGCCATTGTTCAAAAGCTAACAACACAACATGCAAAGCCCAAACAGGCAGTCGAATGCAAAGCCCAAACAGGCAGTCGAGTAACAGTGATTAGTAACAGTGATTACAACTCGGTTAATCTTAATCACCAGTCTGGTCTGGTGATGCTTCGAGATGCTTCGAACTCAAGCAAGCGTCAACCAGGACCAAGCGTCAACCAGGACGGCTTACAAATCAACTACAATATTTACTTAAAGTTGTAGTGAAAGCAGTTTGGAAACATCAGTTTGCCTGGCCTTTCCATCAGCCAGTTGATGCAGAGAAGCTTAACTTACCAGATTATCACAAAATTATTAAGTTCCCAATGGATCTGGGGACTATAAAAAAGCGCCTTGAAACAAATT…	5549	sp|Q8K2F0|BRD3_MOUSE	Bromodomain-containing protein 3 OS=Mus musculus	Q8K2F0	1e-53	negative regulation of transcription, DNA-dependent; positive regulation of G2/M transition of mitotic cell cycle; regulation of RNA splicing; positive regulation of I-kappaB kinase/NF-kappaB cascade; histone displacement; modulation by virus of host morphology or physiology; histone H4-K12 acetylation; chromosome segregation; terminal region determination; transcription, DNA-dependent; spermatog…	nuclear chromatin; cytoplasm; condensed nuclear chromosome; nucleolus;	protein kinase activity; p53 binding; transcription coactivator activity; DNA binding; chromatin binding; histone acetyl-lysine binding;
Locus_324_Transcript_4/4	TTTGATATATTTTTTTTTGTTTATTTTGCTTTGTTTTTTTGTGAAAATCAATGGCAGACAGCAAAGTGGTTCATTAGTTTTTATTTTTTTTTTTTTTTCAATTTGCATAATAAAGAATTTCTTACACAACACTTAAATTAGAGCAATGGATAAAAGACTTTTTAATTTTGAGATTTATTAGATATTTTTTTACCACCGTGGATGGTTGCTATAACGTGTCGGTGTTTGTCCTTGAACAGCTTGAGATACTTCTTCCAAAAAACTTTTCGAATTATGTACAGCTGTACCACCGATAACAATACGCACACCAGTTACAGATCTGTTAATGCAGTGCACAGTTAGAGCCTCTTCATATGTTGTTCCACCAATCATAAATACTATAATGTCTTGTGGACGATC…	1829	sp|O08700|VPS45_RAT	Vacuolar protein sorting-associated protein 45 OS=Rattus norvegicus	O08700	0.0	regulation of ion transport; amino acid import; regulation of plant-type hypersensitive response; synaptic vesicle transport; negative regulation of programmed cell death; blood coagulation; basic amino acid transport; protein targeting to membrane; protein targeting to vacuole; ER to Golgi vesicle-mediated transport; response to nematode; regulation of cellular localization; nucleotide transport…	trans-Golgi network; plant-type vacuole membrane; Golgi membrane; integral to membrane; secretory granule; endosome membrane;	protein transporter activity; SNARE binding;
Locus_325_Transcript_14/20	AGAGCATGATGGAATGTAGAGCAGGAGGTGGGAAGAAGTTTGGACTCTGTTTATTGTCTCTGTCGTTCTCTCTCATCCGCCAAGTTAAAGAAAAAAACCTGCCATCATGGGGAATGTGTTCGCCCACCGTGTTTAAAAATTTATTTGGGAAAAAAGAAATGAGAATCCTAATGGTTGGGCTTGATGCCGCTGGAAAAACAACAATTTTGTACAAGCTCAAATTAGGCGAGATAGTTACCACTATACCTACTATTGGATTCAATGTAGAAACTGTAGAGTATAAAAATATAAGTTTTACTGTTTGGGATGTTGGTGGACAGGACAAAATTCGACCTCTATGGCGCCATTATTTCCAAAACACTCAAGGGTTAATTTTTGTTGTGGATAGCAATGATAGAG…	5207	sp|P61210|ARF1_LOCMI	ADP-ribosylation factor 1 OS=Locusta migratoria	P61210	6e-99	production of ta-siRNAs involved in RNA interference; post-Golgi vesicle-mediated transport; leaf senescence; methylation-dependent chromatin silencing; regulation of lipid storage; ARF protein signal transduction; N-terminal protein myristoylation; apoptotic process; nematode larval development; synaptic vesicle endocytosis; protein ADP-ribosylation; compound eye development; DNA methylation; ph…	Golgi stack; sarcomere; endoplasmic reticulum; cytosol; Golgi membrane; plasma membrane; Golgi-associated vesicle; perinuclear region of cytoplasm; vacuole; nucleus;	sequence-specific DNA binding transcription factor activity; GTP binding; copper ion binding; transporter activity; phospholipase activator activity; protein binding; DNA binding; GTPase activity; receptor signaling protein activity;
Locus_328_Transcript_43/52	TTGCTGCTGCTGCTGTTGATGAAGTTATTAGATAAAAACTTATTTGTTTATTCAAACTTCGCTCCTCTGCATCTATTTTTTGGCAAAAGCGATACTTGCCAACCAACCAGCCAACCAGTCAGCCAACCATCCATCTAACCATCAACCGCAGCACCAGCAGCAGCAGCCTACTACAGTTTTGCTTTTCGTAACTTACTTTTTCCCCATGTTATTAGATGGGCCAATTTGAGTATTTGTTGTTCAAAAGACAGACAAGAAGCAGAGGAGGATGGCGAGCGAGGCAGGGATTGCTAGCTGGGATTGCTAGCTGGGATCGTTCCCCGTTAGGCCCCGCTGTCGCCGGCGACAACGACGCGAGCATTTGTAACCCGTCGCTATTGTCTCCAAGTTTTTCCATGG…	7919	sp|Q5TZA2|CROCC_HUMAN	Rootletin OS=Homo sapiens	Q5TZA2	5e-82	Golgi vesicle transport; regulation of primary metabolic process; regulation of cytoskeleton organization; tissue morphogenesis; cell projection organization; regulation of macromolecule metabolic process; regulation of developmental process; cellular component movement; centrosome organization; cardiac muscle tissue development; protein localization to organelle; retrograde transport, endosome t…	spindle; ciliary rootlet; contractile fiber part; centriole; plasma membrane; neuron projection; myosin complex;	protein kinase binding; nucleoside-triphosphatase activity; kinesin binding; structural molecule activity; ion binding;
Locus_329_Transcript_8/11	CCCTCTCTTGCTCCTTCTTGTGTCTTTACACCCACACTGAGCCTATCACGGTTGTTCATACCCAATAATAGACAAGGAAAAAAAACAAACAAAAAAGAGAAAGCTACTCGGAATGAAGGTGTAAATGAAGGTGTGTGTGTGTGTGTATGTGTGTGTAGTTGACCCAGGGAAACTGCTCCTGAAGGTTGAGTGGAGAGGAATATCTTGATGATTTCCTTACAGTTGGAGAAAGAGAGAAGAAAATATAATCTACATTCCCCGCCAAATAAAAACGTTAATTTTTTGTTTAAATTCTTAGGAAAAAAAGATCCTAAATAAAAAAAGAAAAAATTTTTTCAGTCAAATAAATCATCTTTTAATTCTGTTAATTTGATATTTGGGACGGTCTGATCTGTTGTC…	2949	sp|Q92519|TRIB2_HUMAN	Tribbles homolog 2 OS=Homo sapiens	Q92519	8e-35	sugar mediated signaling pathway; negative regulation of smooth muscle cell proliferation; neurotrophin TRK receptor signaling pathway; negative regulation of transcription, DNA-dependent; detection of nutrient; abscisic acid mediated signaling pathway; negative regulation of lipopolysaccharide-mediated signaling pathway; regulation of MAP kinase activity; positive regulation of protein binding; …	cytosol; plasma membrane; nuclear ubiquitin ligase complex; nucleolus; cell cortex;	protein serine/threonine kinase activity; ubiquitin protein ligase binding; transcription factor binding; transcription corepressor activity; ubiquitin-protein ligase regulator activity; ATP binding; mitogen-activated protein kinase kinase binding; calcium ion binding; protein kinase inhibitor activity; non-membrane spanning protein tyrosine kinase activity;
Locus_332_Transcript_4/13	ATTGGAGCAAGACCCGAAAGAGGAGGTAGTCTACATTCGGAGAGAACGAACTTAATTAATCAAGAGGTTTCCACTATGTCAGAAAACGGATTAAACGGACACAGGAATAACTTGACGAGCCTTCAGTGGAAAGTTGGATTTATTAATTCAGAGCAGAAATACTTAACAGCTGAGACATTCGGTCATAAGATAAATGCTTCTGGAACGGGTTTAAAGAAAAGACAAGCTTGGACATTGGAGCAAGACCCGAAAGAGGAGNNNNNNNNNNNNNNNNNNNNNNNNNNNNNNNNNNNNNNNNNNNNNNNNNNNNNNNNNNNNNNNNNNNNNNNNNNNNNNNNNNNNNNNNNNNNNNNNNNNNNNNNNNNNNNNNNNNNNNNNNNNNNNNNNNNNNNNNNNNNN…	1995	sp|Q24524|SING_DROME	Protein singed OS=Drosophila melanogaster	Q24524	5e-78	positive regulation of histone deacetylation; mesodermal cell fate determination; dendrite morphogenesis; ventral furrow formation; Malpighian tubule morphogenesis; compound eye development; mesodermal cell fate specification; imaginal disc-derived wing hair organization; asymmetric neuroblast division; liver development; establishment or maintenance of cell polarity; muscle organ development; po…	invadopodium; growth cone; lamellipodium; filopodium; plasma membrane; cytoplasm; filamentous actin; stress fiber; dendrite; microvillus; nucleus; neuronal cell body; ruffle;	repressing transcription factor binding; RNA polymerase II transcription corepressor activity; drug binding; actin filament binding; RNA polymerase II regulatory region sequence-specific DNA binding;
Locus_335_Transcript_21/27	ACAACGTAACGGCAGACGAAATACCGCTAAGCATTTCGCCCGCCGTGCTAACGATTCTGCTAGCTCGCCACAAGTTACCTCCCCTTAACTAGCTAACCTCGTTATCTCGCTCTACTTCGATTATTCATTTATCATATTGGTCACATTAACAACGACTAATAACATTCCAAATGTCATTCCTGCTTTTAAAACTATTTTATCAATCTTTTATCTTTTCTAAGAAGCTGGTACTTTAATGCCCGCGTAAACGCTACTACTCATACAAGGGAAACAATTCAGTCATACCTGTAGCTCTTCAATCTGAGTTTTCTCCCTTATATCAACTTTGCCGTGATTGAATATGTTGTTTCAGAGTTTAACTTTAATTTATGGTAAGTTGATATCACGCCACCCCTTAAT…	6223	sp|Q8BMJ7|CGRF1_MOUSE	Cell growth regulator with RING finger domain protein 1 OS=Mus musculus	Q8BMJ7	2e-09	regulation of multicellular organismal development; apoptotic process; regulation of Wnt receptor signaling pathway; sensory organ development; protein ubiquitination; localization; anatomical structure morphogenesis; regulation of cell proliferation; cellular process involved in reproduction in multicellular organism; regulation of apoptotic process; regulation of primary metabolic process; regu…	intracellular membrane-bounded organelle; cytoplasmic part; membrane;	small conjugating protein ligase activity; metal ion binding; protein binding;
Locus_337_Transcript_7/10	CGCTGTTGAGGTGGATTATTGAATGACTGACTTCACATATCAGTCAACCTAAAAAAACATCGTAGCAGACTCATCTTTTTCTTTTAATTATTGTGATCAGTATTTGAAATAATTTATATCTTTCTAAATAACAAGAAGATTGTTTTAGATGATAGCTAGACTGAACAGCGATTATTTTAATTAAAAAAAAAAGAAGAAAGAAACACAGGCCCTTGAGTGGATTTCATCATCTGTAGTGTTCTACCAACAACTCGTACTGTCTTCACCTTACATTGAATCATTCATACTTAACTACGAGTATTTTTTGTGCCTCCTTTGGTTTCTGACGACTGCAAAACGTTATGAAACTGCTATCTCATCTTTTCAGTTCATCTTTTCAGTTACTATTTCATTTTAACA…	7186	sp|P98156|VLDLR_MOUSE	Very low-density lipoprotein receptor OS=Mus musculus	P98156	9e-99	regulation of synaptic transmission; positive regulation of dendritic spine morphogenesis; cellular response to glucose starvation; low-density lipoprotein particle clearance; transcytosis; ammon gyrus development; hemoglobin import; response to X-ray; negative regulation of smooth muscle cell migration; reelin-mediated signaling pathway; positive regulation of CREB transcription factor activity;…	early endosome; late endosome; endocytic vesicle membrane; neuron part; protein complex; apical plasma membrane; Golgi apparatus; endosome membrane; external side of plasma membrane; brush border membrane; nucleus; membrane raft; extracellular space; perinuclear region of cytoplasm; coated pit; integral to plasma membrane; lysosome;	PDZ domain binding; glycoprotein transporter activity; reelin receptor activity; protein complex binding; apolipoprotein binding; lipoprotein transporter activity; very-low-density lipoprotein particle binding; calcium-dependent protein binding; calcium ion binding; glycoprotein binding; hemoglobin binding; low-density lipoprotein particle receptor binding; low-density lipoprotein receptor activi…
Locus_339_Transcript_38/43	ATTTTCTTTATCGTCTCCCGTCTCGCATATAGTGTGACAAAAACGGATGTTAAAGAGGAGTGGATTTTATCGGAGTTAAGAAGTACAGTTCTATAGTTTTGGTTTTCAATCACGATCATACGGTGATGGCTTTTGAAGAAAGTTACGATAAGTGGAAAAAGATGTTTAACTGGACAGAAACACAGTGTGATTATCCATTGCAAAACGTTTTGCGTGTGTCCTCCAGGAAACAACTTGCTAGACATATAAACATAAAAAGCGAAATTCTCAGTCATAACGGACAATGTCCCGATTTTCGTGGTTTGGCAGAATTGATTGGATTTGATTATCTTGATGTTAAGCAGTTTGAGACAGCTTCCGATCCAACTTCGGTCTTGCTGGACGAGTGGAATTCTACTT…	7136	sp|C8BKC7|MYD88_SHEEP	Myeloid differentiation primary response protein MyD88 OS=Ovis aries	C8BKC7	2e-55	positive regulation of interleukin-6 production; defense response to Gram-positive bacterium; positive regulation of I-kappaB kinase/NF-kappaB cascade; positive regulation of interleukin-17 production; response to interleukin-1; lipopolysaccharide-mediated signaling pathway; Toll signaling pathway; positive regulation of NF-kappaB import into nucleus; 3'-UTR-mediated mRNA stabilization; cytokine-…	postsynaptic density; protein complex; cytosol; plasma membrane; nucleus;	interleukin-1 receptor binding; TIR domain binding; identical protein binding; Toll binding;
Locus_342_Transcript_7/16	ACATATAAACCAACTTTATATATTTTCTGAAATGTCTTCGTTTCGTCAGTTGACAGCACAGTTGACAGCAAGATGGACCTGAAGGCTGGACATCCACCTGCAGTTAAAGCAGGAGGCATGAGAATTGTCCAGCATAAACGACCAACAGATTCTAAGGTATCAGATACGCAACTCACTGCTGAAGAGCTGGAGCAGTACGGTGTTAGTCCTAAATCTGACAAGAAAAATCAAACACTAATTGTATCAGGTGCAGTGATAAAGGGTGATCGTGACTTTCCTGAAGTTACCAAGACATTCCATGATAAACCTCTACCTATACATGAGAAACGTCCTATGCAAACACAGCATCCGATTCAACAGCCAAGAAAGTAGAGGACTGTGAGCAGATTTGTGATGAGA…	2603	sp|P51397|DAP1_HUMAN	Death-associated protein 1 OS=Homo sapiens	P51397	4e-14	organic substance metabolic process; negative regulation of NF-kappaB transcription factor activity; cellular response to amino acid starvation; negative regulation of autophagy; activation of cysteine-type endopeptidase activity involved in apoptotic process; apoptotic signaling pathway; negative regulation of transcription, DNA-dependent; cellular metabolic process;		death domain binding;
Locus_347_Transcript_7/12	TTGATGTTAACTGCTTTACAAGCTCAAAGACAGTGTACAGTTGGCAGGCTCCGCTCCTTGTTTTGGTTTTACCGCCACCACAGAGCTCTGTCTCGGCCCTTGGTCTTCAGCGTAAGAAAGAGGACCTTCTCTCTGAGAAAGTTCAACAGATGATGGAATGGAATACCAAAAAAGTTGTATTACGTTTAAATGGTGATAAATTCCGTCAATATGTCAAAACTGCACCAAGAAATTATTCCGTTATTTTGATGTTAACTGCTTTACAAGCTCAAAGACAGTGTACAGTTTGCAGGCATGCAAATGAAGAATTTACCATTCTTGCCAATTCTTGGCGATATTCACAACAATATTCAAATCGACTGTTTTTTGCAATGGTTGATTATGATGAAGGATCTGACG…	1751	sp|Q13454|TUSC3_HUMAN	Tumor suppressor candidate 3 OS=Homo sapiens	Q13454	9e-91	magnesium ion transport; protein N-linked glycosylation via asparagine; apoptotic process; cell redox homeostasis; growth; cognition; hermaphrodite genitalia development; molting cycle, collagen and cuticulin-based cuticle; post-translational protein modification; nematode larval development; receptor-mediated endocytosis; ion transmembrane transport; oogenesis; embryo development ending in birth…	oligosaccharyltransferase complex; mitochondrion; integral to plasma membrane;	magnesium ion transmembrane transporter activity; dolichyl-diphosphooligosaccharide-protein glycotransferase activity;
Locus_349_Transcript_14/15	TTTCCGTTCCTTCATAGTGTTTTTTTTTTCATATCTCTCAGTTTACTCCTTAGTTCCGACGCGAAGTGACGGCTATTTTACCAGCAAAACTGTGGATACTTAGGAACTAAGGAAACAAACGTGCATTAATATTTATTATTATCACTATCTTAATAATCAATACGCTCTCTTTTCTACTTTATTTCAAACACAGCGGAACACAAAAGGCAAACTTGAGCTAAGAGTAGGATTACGTACCGTACTAGAAAATTCCATACAAGTCCTTGATGAGAAATTGATATTCCAGTTGAGCCAAATTCATGACGACCACCATGTCTCCAACGGTTACCAGAATCCTTCTGCTGCTCCTATTCACTGGCACTGTCTTATCAATTGACATTGATTGCAGTTCCATGGCAC…	3057	sp|Q6INU7|FRRS1_XENLA	Putative ferric-chelate reductase 1 OS=Xenopus laevis	Q6INU7	2e-08
Locus_350_Transcript_18/25	TGTTGTTGCCACTACAGCTGTTTCGAACACGCTTTCCAATAGTAAATGCAGTTACAGGAGAGAGAGAGAAAAAAAAAAGGCAAGGGTGGCACCACACGGGGAGCCACTGCCACGGTTAATTTAACAATGGACTAACTGACACTCCGACCGGGTGATCCGTCCAGCTGGAGCAACAGGGAACATAACAACATAATACATAACAACATAATATCAGTTTGAAGAAGGAAAAGAGATGAGAAAAAAAAACAAGTAAAAAGGTGGTAGTAGTTGTAGCAGTGTGAGTAGTAGTAGTAGTAGTAGTAACAGTAGTTGTAGTGGTGGTGGTGGTGGGTAAACTCCTTATTTCCTGTTCCGATTTCTTTTTTTTTTTTTTTATTAAAGTATTATTAATTATTACGT…	2711	sp|O70439|STX7_MOUSE	Syntaxin-7 OS=Mus musculus	O70439	1e-16	response to gravity; post-Golgi vesicle-mediated transport; vesicle fusion; synaptic vesicle docking involved in exocytosis; single-organism metabolic process; cholesterol efflux; intra-Golgi vesicle-mediated transport; positive regulation of exocytosis; regulation of multicellular organism growth; retrograde transport, endosome to Golgi; cellular metabolic process; synaptic transmission, choline…	synaptic vesicle membrane; BLOC-1 complex; synaptobrevin 2-SNAP-25-syntaxin-1a complex; late endosome membrane; basolateral plasma membrane; endomembrane system; phagocytic vesicle; membrane raft; axon; synaptobrevin 2-SNAP-25-syntaxin-1a-complexin II complex; perinuclear region of cytoplasm; integral to membrane; Golgi apparatus; secretory granule; lysosomal membrane; actomyosin; dendrite; synap…	chaperone binding; myosin head/neck binding; protein N-terminus binding; SNARE binding; calcium channel inhibitor activity; protein complex binding; protein domain specific binding; SNAP receptor activity; glycoprotein binding; calcium-dependent protein binding; protein heterodimerization activity; protein binding, bridging; ATP-dependent protein binding;
Locus_351_Transcript_12/19	GCAGAAACAGCTGTAAGCTAATGGAGTTTATAAGATAATTGCTTATTCCTTTGTCATCTTATTTACAGCTCTGTACTTGACTAATGCTTCATTCTGAAGCATATGTATATTGAGTTCTACACCAGCTGAGGAGAATTGCAATAAATGGAATCATCATCATCCAAAACACACACACACACACACACATTTATATATATATTGTTCACTGTTCCCTCACCTTACCTTTCAGTCCCTGTAAAGTGGTTGTTGTCTGGTCTAGTGGACAAGGCAGACAACAGAGGGACAGTCACTGAAAAAAGCAAGGACTGTCGTTTTGTCTTTGACACACCATTGCACACACTTGTCACTAAATTAAAACCCCAACACAAAACAACACATACTCTACTAATAAGCTATTCC…	3148	sp|Q05209|PTN12_HUMAN	Tyrosine-protein phosphatase non-receptor type 12 OS=Homo sapiens	Q05209	5e-65	regulation of immunoglobulin mediated immune response; regulation of growth; leukocyte migration; regulation of protein kinase B signaling cascade; T cell differentiation; response to wounding; negative regulation of T cell receptor signaling pathway; axonogenesis; positive regulation of cell migration; T cell receptor signaling pathway; cell proliferation; regulation of chemotaxis; innate immune…	podosome; cell projection part; cell junction; cell surface; neuron projection; nucleus; cytosol; cell leading edge; perinuclear region of cytoplasm; internal side of plasma membrane;	protein kinase binding; SH3 domain binding; receptor binding; protein tyrosine phosphatase activity;
Locus_352_Transcript_20/28	ATATCCTGACATGTCGTGGCTACCTTCAACGCTATCATGTTTCTTGCCTGTCGGGAGCTATTGTTGCTTCCACTGGTCTTAATGTTTACTTATCTATTCAAAATCTCATTATAGAATCCTTTTTTTTTTTTTTAAAGTAGTTCACTATTTTTGTGTATTCTTCATCTCTTAGCCTATATAGATATACTTCTGTAATTGTATTTCCAATGCACTCTCTACATATTATAATTTCGACCCTGGACACACTCTGACCACAACGCTGCTGTGATTTTACAAATCATTAATCTTTACCTCCTTAATACAAACTCATTTTATGCAGCACATTCAATCAATTTTGTATAAGTTCTCATATAATAACCAACACATTCAAAGTATTACAAACACATCAGTTTATATAAC…	10120	sp|Q5JWR5|DOP1_HUMAN	Protein dopey-1 OS=Homo sapiens	Q5JWR5	3e-148	single-organism cellular process; transport;
Locus_356_Transcript_2/11	CGGCATTCCTGCTGAACCGCTCTTCCGATCTGTTTAATGAAGGTACATGATTGTCTTTCCATGTTATGTCTATAAACGGCCACTTAGTTTCTAGGCAAGTCTTTATAGGTGTGCTCTCAACAACTATTTGCATATCGTACTCTTCTTCAACCAGCAATGTAATGGAACCTTCTTGGTAGGCAACCTTTGTTTGTGGACATGATTGAGAAAGTCCATTGTAATGAAACACTATAAAGCGATTTGGACAGCCTTGACTTCCTTCTTCAGGATAAAATTCTTGCATAAAACTGCTTAGCGTGATGATTCCAAGGTTCTCTGAATCCAATTTGTTCCGCACCACATCAACAAATTCCTTTTCTGAACCCAGATCTAATTCCTGTAAAAGCTGTCCCAGAGAAG…	1592	sp|Q9CV28|F188A_MOUSE	Protein FAM188A OS=Mus musculus	Q9CV28	4e-49		nucleolus; nuclear membrane;	metal ion binding; protein binding;
Locus_357_Transcript_16/17	TCGGCATTCCTGCTGAACCGCTCTTCCGATCTTGAAAACTAACAGTTATGAAAATATGTTTGGAATTCAGTGATTTATTGAAATTATTTCTCCAATTTTGCAATACCAATTACTCCACAGGCAAGTCTTTTCCCGGCGTTTCCAGTAGTCTTGCTATCTTTATGACCACCAACGCCTAAGTCGTCAATGTCTTCATGGACCACCAAGGTTCTTCCAACGATGCTGTTTGGTCCATTCAAGCTTATTACGCTGTCTTCTATATTAACCTTTGCTACACCCTGACCAGACTCAACATTGCCAAGGTCGCCAACATGCCTAATTTTATCAGCAGGAGCTCCATGTTCTTTACTCTCTGGGTTGAAATGTCCACCAGCACTCACACATCCATTAGTATTATCT…	730	sp|P82205|SODC_BOMMO	Superoxide dismutase [Cu-Zn] OS=Bombyx mori	P82205	4e-50	positive regulation of apoptotic process; anterograde axon cargo transport; negative regulation of neuron apoptotic process; positive regulation of intrinsic apoptotic signaling pathway in response to oxidative stress; retrograde axon cargo transport; regulation of Rac GTPase activity; ovarian follicle development; response to hydrogen peroxide; positive regulation of superoxide anion generation;…	cytoplasmic vesicle; peroxisome; protein complex; cytosol; mitochondrial matrix; extracellular space; dendrite cytoplasm; plasma membrane; nucleolus; neuronal cell body; extracellular matrix;	chaperone binding; protein homodimerization activity; copper ion binding; zinc ion binding; superoxide dismutase activity; protein phosphatase 2B binding; Rac GTPase binding;
Locus_359_Transcript_29/35	CAGGGGGGCGTTTTGTTGGTGTGTCTGCTTTACCTGCAGCTCTCTAATATTTTTCTTTTATTGTTTCTTACATATTTTCAGAAAATAGAAAATTGGTTGTGACAATATTGTTGGATCTGGAAAAGAATTCGATCGATGTGGGGTATGTGGGNNNNNNNNNNNNNNNNNNNNNNNNNNNNNNNNNNNNNNNNNNNNNNNNNNNNNNNNNNNNNNNNNNNNNNNNNNNNNNNNNNNNNNNNNNNNNNNNNNNNNNNNNNNNNNNNNNNNNNNNNNNNNNNNNNNNNNNNNNNNNNNNNNNNNNNNNNNNNNNNNNNNNNNNNNNNNNNNNNNNNNNNNNNNNNNNNNNNNNNNNNNNNNNNNNNNNNNNNNNNNNNNNNNNNNNNNNNNNNNNNNNNNNNN…	7481	sp|Q3UTY6|THSD4_MOUSE	Thrombospondin type-1 domain-containing protein 4 OS=Mus musculus	Q3UTY6	5e-83	anatomical structure morphogenesis; reproduction; multicellular organismal development; locomotion; localization; elastic fiber assembly; positive regulation of cellular process; single-organism developmental process; protein metabolic process;	microfibril;	protein binding; metallopeptidase activity;
Locus_360_Transcript_8/11	GAACGTGATATAGCCGAAATCACTAGATACCTTAGCAATAAACAATATTCACCGATGTCTTTGGAATGATTACGCGTTAGACGGACACGTGTTAGACCGATGGAACGTGATATAGCCGAAATCACTAGATACCTTAGCAATAAAGATATAGCCGAAATCACTAGATACCTTAGCAATAAAACAGACCTAGAGAGTCACGCTGCCTAACCACCGACTGTTGACAACTTAGAGACGGCGGAGGTGGGAACACCATTCTACAAGACTGCCTACCCGCCTTGTTCTCTTTATCCGTCCGTCATCCTACTGTCGCCACCAAACCAAATACTGCCAGGTGTATTTTCCCTCAATCCGACTTCATTCTTCGGTACACCCACCACCACCACCACTACCACCAACACT…	5135	sp|Q8K386|RAB15_MOUSE	Ras-related protein Rab-15 OS=Mus musculus	Q8K386	8e-57	establishment of neuroblast polarity; endoplasmic reticulum tubular network organization; protein import into peroxisome membrane; polarized epithelial cell differentiation; positive regulation of corticotropin secretion; cellular response to antibiotic; establishment of protein localization to endoplasmic reticulum membrane; positive regulation of cell projection organization; basolateral protei…	extrinsic to plasma membrane; tight junction; trans-Golgi network; insulin-responsive compartment; recycling endosome; phagocytic vesicle; primary cilium; cytoplasmic vesicle membrane; peroxisomal membrane; perinuclear region of cytoplasm; Golgi apparatus; mitochondrion; endosome membrane; exocyst; endoplasmic reticulum tubular network; cell tip; endoplasmic reticulum membrane;	GTP binding; GDP binding; receptor binding; TPR domain binding; myosin V binding; GTPase activity;
Locus_361_Transcript_26/26	TAGAATCTCTGAAGTAAATGAAGAATTTTAATATGGTTTTCTAATTCATGTCAACTTTTTGTTCCTTTGAAAAATTTGGAAATTGGTCTAAACTGTTGGAATTGTTAAAGAAGGGCAGTTAGAATCTCTGAAGTAAATGAAGAATTTTAATATGGTTTTCTTTATACTGCTAAGAAATTTAAAAAAAAAGGGAATCATTTAATAAAATAGGAAGAAAGAAATAGTTGAGGAATGGATGGTTAAACTAAAAGAGCAAGACATCAAATTCCCAAATTTCTCACAACAGATTTGTTCTTTTTCATTACAGGGGAAGAGAATAGAGAGACAGGTGGGTGTAGAAATAAAATGAACATGAGTTTATAACTAACAAGCTTTGTAAAAGTGAATACTTTAATACAC…	4251	sp|Q8BJ64|CHDH_MOUSE	Choline dehydrogenase, mitochondrial OS=Mus musculus	Q8BJ64	0.0	fermentation; glycine betaine biosynthetic process from choline;	mitochondrial inner membrane;	choline dehydrogenase activity; flavin adenine dinucleotide binding;
Locus_362_Transcript_1/1	CCAAAGCAGATGGCAGAAAGTGGAATTGAATATCTGGATGTTCTAAACCAGGTCTACTACGAATGAAACCTCCTGTTTCAAAATGAGATGTAGCACCATCACCTGTAGATGTCAGAAACCATTGAAGTCCAATTTTAATCATGACATGTGGAAACTTCCATTGCGCTTTGTACAATGTGATTGGTTTAAGACATTTCTGTTGAATATAGACTTCAAGATGATCCTGAAGATTTGA	235	sp|Q8BJ64|CHDH_MOUSE	Choline dehydrogenase, mitochondrial OS=Mus musculus	Q8BJ64	4e-28	oxidation-reduction process; glycine betaine biosynthetic process from choline;	mitochondrial inner membrane;	choline dehydrogenase activity; flavin adenine dinucleotide binding;
Locus_367_Transcript_14/16	CGCTCTTCCGATCTCAAACATGGTGGTCCTGTCCTCAGCGAGCACTCAACATCTGTACATCCACTCAACATCTGTGCACCAAACATGAAACATGGAAATAAGTCTTAGCGCAAAGCAGTTTTGTAATGGCTAGTGATAGTGACTGCATCGTGAGCAATGTCTTTGAATTGGCAACTCAACAGAAAAGGATCCGTCATTTGAAAAGTGTCTCCTTGCGGAATCTAGTGTACAAAGACGAACTAGGGACAGACAATAACAAATTGTCAACATTTTTTACACTACATACCGATGCAAAATCACCAGCCTTTTATACCAGTGAAAAAATTTCTGGGTCTTTAAATCCAACATGGCAGGCCTTTGATCTCACAACTAAATCTGAAGAGGTTGAGACAAGCAAAA…	3005	sp|Q9P2Y5|UVRAG_HUMAN	UV radiation resistance-associated gene protein OS=Homo sapiens	Q9P2Y5	3e-49	DNA repair; positive regulation of biological process; regulation of cellular process;	lysosome; late endosome; early endosome;	protein binding;
Locus_369_Transcript_1/2	AAAAGATACAATTATGGATTCTGTGAATGATGTTCTCCCTCAACATAACTGACAAAATAATTGAGACATTATTTAAACACTCCAATGATTAGCAGCTAATTGACAGAATCTAATGAACAAATAATACATTATGAGGCATAGGAATGCACACACACACACAAACACACACACACAAACATAGATATGCATAAAATATACATACACATATCTATATACAGCTTGAATATAAATTTATACAGATAAAGGTATGTATACAAACAAGACCAAACTTATGCATTATCGTTAAAATATATTGCACATACATTTACATATAAAAGCACATTCATATGAATATATATATACATACACACACATACATACATACATACACACGTACACACATATATAGTATGTGTGTGT…	2253	sp|Q9ZCN5|Y688_RICPR	Uncharacterized protein RP688 OS=Rickettsia prowazekii (strain Madrid E)	Q9ZCN5	5e-08
Locus_370_Transcript_9/12	CGCTCTTCCGATCTGGCGAGCCTCGCTGTGGTGTGAGATTATTTAGGGCGACTGCTATGGCGTTTATTTAGGGCGATGAACATTTCTGAACATTTCTGGTCCAACTTGTTTCACATCGATTCAACTACAACAACTACAACAACAACATCAACATCAACATCATCTTCTGTAGACACAAGAAAGATGTCGAGAGCTTTGGTACCCAGTCAGCAGAAGATTGCTGAGAAACTCACCATCCTAAATGATCGCGCAAATGGGATGCTTATTCGGATCTACAACATCAAAAAGACTTTACAAAATGCAGATAAAAAACCTGCTTTCTTTAGTGACAAAAATATGGAACAAGTAACTCGTAATATCATAAGACGTTTCCCGAATATCGACCCCAAATCTAATACG…	4231	sp|B0S6R1|NCKP1_DANRE	Nck-associated protein 1 OS=Danio rerio	B0S6R1	8e-175	basement membrane disassembly; apoptotic process; nematode larval development; negative regulation of interleukin-17 production; positive regulation of JNK cascade; paraxial mesoderm morphogenesis; positive regulation of T cell proliferation; regulation of transcription from RNA polymerase II promoter; mesodermal cell migration; negative regulation of myosin-light-chain-phosphatase activity; embr…	axon; SCAR complex; cell junction; cytosol; lamellipodium; integral to plasma membrane;	receptor signaling protein serine/threonine kinase activity; protein complex binding; JUN kinase kinase activity; protein kinase activator activity; Rac GTPase activator activity;
Locus_371_Transcript_12/20	CATTTTGTTTTTGATAACTTGTCATTCACACAACAGAAATACCTGCCTGAGTGATTCCAAAGAAACTACAAAGGAGTATGTAGTTTCTTATTTCATTCTCTGGGCCTGTGGAAGGATTTAAAGCATAAACATTGTCGGTTAATGACACTTTCATTAATCTCAGCAGTAAACCATTTTTATTGTTTTATGTTTACCTAGGTAGACTGTGTCATTGAAAGTTGAGTGTCTTCCCCAAGAATTCAGTGCACACTGATGAAATATAAACTATCATTTGGCCAACAAACTGGCACAAATAAATGCAACACTAACTTCATTTTGTTTTTGATAACTTGTCATTCACACAACAGAAATACAAATGAATATATGATTTCATTCATTCATATAGAACAGAACAAATTT…	3043	sp|Q69566|U88_HHV6U	Uncharacterized protein U88 OS=Human herpesvirus 6A (strain Uganda-1102)	Q69566	0.0005	activation of signaling protein activity involved in unfolded protein response; transport; cellular protein metabolic process;	endoplasmic reticulum-Golgi intermediate compartment; centrosome; endoplasmic reticulum membrane; Golgi apparatus;	protein binding;
Locus_376_Transcript_1/1	CCTTGCAACCCATGTTAGGACACATACTGGTGAAAAATGTTTCCCTTGTACGATGTGTCCTAAATCTTTTTCTCACTCTGGTAACCTCACCGAACACATCAAAACACACACAGGAGAAAAACCATTTGAATGTGAATACTGCAACAAGAAATTTTCACAGTCAGGCCATCTTACCAAACACCTCAGGATTCACAAGGGAGAAAAACCCTATACATGTAACTTCTGCTCAAAAGCATTTTCCCAGTCAAATAACCTAACTGTACACTTGAGAATCCATACTGCAGAACGACCGTTTTTATGCAACTTTTGTTCAAGCACATTCCCACGTTCTGACTCTTTGCACATTCCCACGTTCTGACTCTTTAAAGAGACATTTACGTGTGCATTCTGGAGAACGTA…	928	sp|P18729|ZG57_XENLA	Gastrula zinc finger protein XlCGF57.1 (Fragment) OS=Xenopus laevis	P18729	5e-59	cytoskeleton organization; regulation of cell morphogenesis; negative regulation of type 2 immune response; positive regulation of myeloid cell differentiation; inflammatory response to antigenic stimulus; regulation of cytokine biosynthetic process; negative regulation of T-helper 2 cell differentiation; positive regulation of transcription, DNA-dependent;	intracellular;	binding;
Locus_377_Transcript_16/23	TTTTAGTTAAGATCACAACACAACGTCTAGGAGAGAATTTGGATAGGATATACTCTGGGTGGTATGTACACTGGGTAGGATGTACTCAGGGTGGAATGTACCCAAAGTAGAATGTACAGTGTGTGATATGAACCAAAGGTGGAATGTACCCAGGGTGAGATGTACACTGAAGGAGATATACACAGGGCTGGATGTACACAGGGTGGGATGTATATGTTTAAAGTAAAGTGTTTTAGTTAAGATCACAACACAACGTCTAGGAGAGAATTTGGTACCCCGTTATTTCAGACAATAGGGTACCATGCTAGGAGTGGAGAGAGTCAGTAGAATTATGTCTGGTACCTACTGACATATCATGGCATAGAGATGACACTGTTAGTTACATAGACTATGTCATGT…	3278	sp|P23610|F8I2_HUMAN	Factor VIII intron 22 protein OS=Homo sapiens	P23610	7e-53		nucleus;
Locus_378_Transcript_4/8	TACAAATAAATCTAGAATGAATTCATTCTAGATTTATTTGTATGTCCTAAAAATAATGTCATGATGTCAAACTGGCATAGAATGACAAGTCCTTGTGGCCATGTCCACACAATTGATACTACATTCAGTGGTATGTTCAAATGAGCAGTGAATGCATAGAGAAAACAAATACAGTATCAACATGTCATCAATGAATGATTGCCTAAGAGCAGACTGTGTTATAGCAGACTGTCAGTAATGACACTACACTGTCTTGTCTTCAGAAAATATTGCTTTTCATGAGGGTCGTTAATTGTCCAGACAAACACTCGTACACCACGCTTCTTCCAAAAATTATGGTATAACCCAGAATATGTGTCCCTATTCATGAGAAATGCTGAGTTACCGCAGAGATACCAT…	1801	sp|Q9NZC3|GDE1_HUMAN	Glycerophosphodiester phosphodiesterase 1 OS=Homo sapiens	Q9NZC3	8e-69	organic substance metabolic process; primary metabolic process; single-organism metabolic process; regulation of timing of cell differentiation; neuron projection development; cerebral cortex neuron differentiation; spinal cord motor neuron differentiation; positive regulation of neuron differentiation; negative regulation of Notch signaling pathway;	integral to membrane; cell part;	glycerophosphodiester phosphodiesterase activity; protein binding;
Locus_379_Transcript_4/4	TAGATGATTTGTTGAGAGAAGAGTATTTAATGTGGAACTCGTATTTGATAAATAATGTAGTAGAACTTCTGATAGCTATCAGAACTCCATGTCCCAACACTGGCAAAACTTAAGGAAACTATGAAGAGGAGTTACCTTAGACAAGTTGTATAAAAATTGTAATCCTGATTGTAATCAAATATATTTGAAGACAGAAGAATCAATTAAAAATTAAGCTCTACAGATTGTTTATTAAAAAAAAAAAAAATTGTCCTAGATGATTTGTTGAGAGAAGAGTATTTAATGTGGAACTTGTCCTTTCCACCAGATTGCAATACAGCTTGGTCAATGGTCGAAGTTGTTATCGGCTATTGAGAGATGTAACGAGTGATAATGTCCTGTATGGTTATTTCATTATGC…	757	sp|Q5RE79|ODPB_PONAB	Pyruvate dehydrogenase E1 component subunit beta, mitochondrial OS=Pongo abelii	Q5RE79	9e-51	response to fructose stimulus; determination of adult lifespan; response to glucose stimulus; response to sucrose stimulus; acetyl-CoA biosynthetic process from pyruvate; regulation of acetyl-CoA biosynthetic process from pyruvate; positive regulation of growth rate; defense response to bacterium; tricarboxylic acid cycle; glycolysis; embryo development ending in birth or egg hatching; response t…	vacuolar membrane; apoplast; mitochondrial matrix; Golgi apparatus; nucleolus; cytosol; pyruvate dehydrogenase complex;	pyruvate dehydrogenase (acetyl-transferring) activity;
Locus_380_Transcript_6/15	TTTCTTCTTTTCCTTCTTCTTTTTCTTCTTTTCCTTCTTCTTCTTCTTCATTTTTCGTGTCTTTTTCATTGTCTTCATCAACACTCGTATTTCCATCTGCTCTTTCACTTCTCATCTCTCCTTCTTCCACTTCTTTCTCTTCTTTATCATCTCCTTCTCCTTTAATTTTCTCATCTCCTTCTCCTTTCATTTTCTCATCTCCTTCTCCTTCTTTAATTTTCTCATCTCCTTCATCTTGTCCCTCTTTACTCTCAACCACATCTTTGTGCTCTTTAACTATTTCATCTCCTTCTCCTTNNNNNNNNNNNNNNNNNNNNNNNNNNNNNNNNNNNNNNNNNNNNNNNNNNNNNNNNNNNNNNNNNNNNNNNNNNNNNNNNNNNNNNNNNNNNNNNNNNNNNN…	2392	sp|Q9W4E2|NBEA_DROME	Neurobeachin OS=Drosophila melanogaster	Q9W4E2	9e-157	negative regulation of Notch signaling pathway; apical protein localization; mushroom body development; negative regulation of vulval development; olfactory learning; protein targeting; endosomal transport; neuromuscular junction development; compound eye cone cell differentiation; signal transduction; post-Golgi vesicle-mediated transport; positive regulation of endocytosis;	trans-Golgi network; cytoplasmic membrane-bounded vesicle; lysosome; integral to membrane; Golgi apparatus; cytosol; postsynaptic membrane; neuronal cell body; endomembrane system; perinuclear region of cytoplasm; endoplasmic reticulum; plasma membrane;	protein kinase binding; protein kinase A binding;
Locus_382_Transcript_1/1	AATGATTTACCACAAATCTCACAGTGATAAGGTTTCTCTCCCGTATGAATACGTTTGTGAATAGCAACATCATCTTTTCGAGAGAATAACTTACCACAGATATCACAGTGATAGTATTTCTCTCTGCTATTAGCACGTTTTTGAGTAGCTAGGTTACTTTTTGTAGTGAATGAATCTTTACTAGTATTACAATTGTATGATGTTGTCCCTTTCAGTTTCAAATCCTCATCAGGAAAATCAATCACCCGG	249	sp|A6NK21|YI017_HUMAN	Putative zinc finger protein LOC730110 OS=Homo sapiens	A6NK21	1e-17	regulation of biological process;		binding;
Locus_383_Transcript_2/10	CTCTTTAGTCGGGAAATCCTGGAAGTTTCTATTCCGAAATATTTATGAGATATTTATGTCGGAAATTTCCTGTTATATTTCTTTGTCTCGTCATCTCAGTGTAAAATGGAACAACAAACTTCGGTGAAAGTTCTCAGCGCCACTCCACAGCCATTTATCATTCCGGCTTATGTTTTAGATGACTTATGCAGTCGCTTCATCATCAACATCCCTCAAGAAGAACGACTTAATCCCATCCGAATATTCTTCCAGATAGAACTTGCTCACTGGTTCTATTTAGATTTCTATTGTATAGAGAATCCAGATTTGCATACATGTGGAATCAAAGACTTTTCCTCACAAATATTTCGCCACTGCCCATTTCTCAATCAGTACAGTATGCCGAAGAAGTGGACAAAC…	1897	sp|Q9CYC6|DCP2_MOUSE	m7GpppN-mRNA hydrolase OS=Mus musculus	Q9CYC6	2e-46	deadenylation-dependent decapping of nuclear-transcribed mRNA; gene expression; histone mRNA catabolic process; embryo development ending in birth or egg hatching; nuclear-transcribed mRNA catabolic process, nonsense-mediated decay;	RISC complex; cytoplasmic mRNA processing body; P granule;	m7G(5')pppN diphosphatase activity; protein binding;
Locus_384_Transcript_18/26	TTTGTATGTAAAAATATTTTAATCTTTGGATTTTTTTAATATAATATTTTAATCTTTGGATTTTTTTAATATGCTAGGCCACTCTCGTTTTAATTGATTAATATCAATTTCATTAATATCAATTTCTACCCTTATTCAATTTTTATATATATATATACACATATATATATATACACACACACACATNNNNNNNNNNNNNNNNNNNNNNNNNNNNNNNNNNNCACACATATGTATATATCTGTGTGTGTGTGTGTGTGTACACATGTATATTTACAGTTGTGTATATGTATATATCACATCAGTAACCATTATGCACAAACCTTCTAACTCCATACACACTAGCATCCAACACCTAGTACCCACACTGCGCACACCTATGCACACTCAAATGCACATGCA…	1180	sp|Q69566|U88_HHV6U	Uncharacterized protein U88 OS=Human herpesvirus 6A (strain Uganda-1102)	Q69566	7e-09
Locus_386_Transcript_35/44	AATAATTTTATTGAAGGGAAGCAGCAAGCAAATCTAGAAATTTTGTACAATAATTTTATTGAAGGGAAGCAGCAAGCAAATCTAGAAATTGAAGCTGCCACTATAGAATAGTTTCTTTCTCAGTATAGTTTCTCTTTTTATCTTTTTTTCTTCATTTTTTAAAAAATCAAAACATCCACTCTAAACACTTCCAAATCAGTTTGAAAGCCATTTTTACTATGAAAGGTTTAGAGCTTGACACAAGTGATAGAATTTTCTTTGGATCCTAGAGAAAGCTTCCATTTTAAATCTTAAAACTAGTTGTACTTATCTTACATGTAACTATGTTCCAGGGAAAATGTTTAAATCAGTCTGATTATAAAATGACCAATTATTATTGTTATATAGATTTTTTTTTCT…	6056	sp|Q8CGI1|F193A_MOUSE	Protein FAM193A OS=Mus musculus	Q8CGI1	8e-27		cytoplasm; plasma membrane;
Locus_387_Transcript_28/35	CTCTTCAAAAGATAAGAGACCTTCAATTGAAGATCTAAAGTTTATCACACTCTTCAAAAGATAAGAGAACATTTTATCACACTCTTCAAAAGATAAGAGACCTTCAATTGAAGATCTAAAGTTNNNNNNNNNNGTGTACAAAATATTTAGGTCAGCCAAAACAAAATCTTCACCAACAACAGTTCAAAACTGAAACAATTTCAGTTGGCCAATTTTGCTTGACCATCCTAAATGTGCTTTAATTGTGTTAACAGTTTGTTTTTTTGCACCTTCCTTCATTTCAAACAACAATGTTGAAAGAACAGAAATTTGGTGAAAATCTGACAAAATATCAAAGGAATTGCATTAATTTCATTCCTTACAACATTGAAGTCGTCTGTCTTAAATAAAATGCAGAGA…	3343	sp|Q9UKV3|ACINU_HUMAN	Apoptotic chromatin condensation inducer in the nucleus OS=Homo sapiens	Q9UKV3	3e-41	apoptotic process;	nuclear lumen;	binding;
Locus_388_Transcript_4/10	CTCGGCATTCCTGCTGAACCGCTCTTCCGATCTATAATATATGCTGCCTAGACCCCATCACAGCATCACTTTGATTTTGATGATGCGCTGGAGCTGTCCTTTTTGTCAGAGTCCTTTTTCTCTTTGTCGTTGTCCTTCTCATCCTTTTTCTCTTTCTTCTCTTTGTCTTTCTCCTTGCCTTCGCTCTTCTCGGCGTCACGGTTCTGGATTTTGTTGTTGATGAGATTGTGCAGCGCAATGATGCTGCGTATGAGAGCAGCGACATATACGACCAGGTATTGGTCGTTAGTTTTAACGTACATTGCTTTCACAAACTCAAGCAGGTTGACGTCAGGCAGCAGGTTAAAGACATCTTGGAGGTGGTATATGATCTGATGGTTAATTGGTAGTTGTCCGGAG…	1553	sp|P51665|PSD7_HUMAN	26S proteasome non-ATPase regulatory subunit 7 OS=Homo sapiens	P51665	3e-99	gene expression; negative regulation of ubiquitin-protein ligase activity involved in mitotic cell cycle; leaf morphogenesis; apoptotic process; antigen processing and presentation of exogenous peptide antigen via MHC class I, TAP-dependent; regulation of unidimensional cell growth; G1/S transition of mitotic cell cycle; DNA damage response, signal transduction by p53 class mediator resulting in …	proteasome regulatory particle, lid subcomplex; cytosol; nucleoplasm; dendrite;	endopeptidase activity; protein binding;
Locus_390_Transcript_4/4	GACACTATACATGCAGTACTGCTACCTACTAATGGTTGCTTCTGTTCCAGTAATTCATAATAACTATCTGCAATGATGCTAGCAGGTGCATGTGGCTGAAATCTGTTCTCTTTTACCATGCGTTCACAAGTGGACATGAGTGAAAGGGGAAATTTGGAAGGATCCACTCCATAGCTCCGCCACCCGCCTACTCCATCGGCTACACCTATAACATCAGCTACTTTATTCCTAGCAATAAAGAAAGCGTCATCGCCAAAAGTCCATTTGCGTAACAACTCAGATTTGGGCCTCGTAGATTTTGAAAAACCAGAAGCACCCGTTACTAAATGAAGTTCTTGTGGTTTCTCACGAGCCTTCCTTCAATTGGTACTCATTGTGAAAACCAGTAATAAAAGCTCT…	765	sp|Q5U3N5|PPTC7_DANRE	Protein phosphatase PTC7 homolog OS=Danio rerio	Q5U3N5	1e-25	metabolic process;	mitochondrion;	phosphoprotein phosphatase activity;
Locus_393_Transcript_19/25	ATATACTTTCAATAAACAAATTCCATTAGGATTATTAGCAATAAGTAACAGTATCAACAAAGACACAGCTATTTATTTATACCGATAGCCAGAAGAGTCAACCTCAATTCATTCTCAAAGACAATTCTTTGTATCATGAGAGTGTCAACAAAAACAACCTATGCAATGTTTCTGTAGAAAACACCAGTAGGCATAGGCATTAGGCATGAGAAATACAGACCATCTTTAACAAAAGCCAACAACTCCAGAACAATGTATAGCAGTGGTAGTGTGAATACTAAATGGTCAAAGCATTCTTCCTACAAAATGCAGATGGAACATTGCGTAGTGTCAGGATGATTTTCAAATCAAATATTTTACAATTCTACCCAGTGTCAGTGTTAAGAATTATGTTAATAA…	3531	sp|Q5ZK33|LETM1_CHICK	LETM1 and EF-hand domain-containing protein 1, mitochondrial OS=Gallus gallus	Q5ZK33	6e-94	cellular response to hypoxia; mitochondrial calcium ion transport; cristae formation;	integral to membrane; mitochondrial inner membrane;	calcium:sodium antiporter activity; calcium ion binding; protein binding;
Locus_395_Transcript_1/9	CACGAAATAAGTTAAAAAAAAACTCAACTAATAAAATAATACAATATATATATATGATAAAAATGAAAAATAAACATTTGAAAATAAGTGAACACGAATTTGAAATGTTTCAAATAAAGTGATGCCAGTTCGTTAATGGAAAGGTATCTGAGCAATGTCTAAGTTAATGGAACCAGAGAATAGAACTAGTAAAACTCTTCTTCAGATTCATCCTCCTCAAAATATTTGACAGGCGCTCGGGAACGACCAGTTGTGGTACGAGCCTGTATGTCATTGAGTTTATGCACTTCTTCCTCAAATTCTTCTTCCTCGGGCTTTGGCGGAACTTTCTTGGCTTTAGTTATTTTAGGTTTCTTAGGGACAAAACCACTGTCGGAATCACTCTCTTCCTTCTTTTTG…	4000	sp|Q64511|TOP2B_MOUSE	DNA topoisomerase 2-beta OS=Mus musculus	Q64511	0.0	positive regulation of apoptotic process; cerebellar granule cell differentiation; mitotic G2 DNA damage checkpoint; cytokinesis by cell plate formation; mitotic spindle organization; DNA repair; DNA methylation; resolution of meiotic recombination intermediates; DNA ligation; mitotic recombination; forebrain development; ATP catabolic process; histone phosphorylation; response to parathyroid hor…	WINAC complex; viral integration complex; ACF complex; cytosol; heterochromatin; nucleoplasm; CHRAC; DNA topoisomerase complex (ATP-hydrolyzing); centriole; nucleolus; synaptonemal complex; chloroplast; nucleoid;	ubiquitin binding; protein kinase C binding; protein homodimerization activity; satellite DNA binding; protein C-terminus binding; rDNA binding; mRNA binding; magnesium ion binding; drug binding; ATP binding; chromatin binding; four-way junction DNA binding; protein heterodimerization activity; DNA binding, bending; DNA topoisomerase type II (ATP-hydrolyzing) activity; histone deacetylase binding;
Locus_396_Transcript_8/10	AAGCCTGAAGGAAAACCATGGCTTTTCTCGAAACGTTCGTCGCGGTACGGCTCATGTCTTCAGCTGTTCGGCACTAAAGTCTTTTCTCCACCGGAACAACTTGTCACACGTTATCAGAGCTCATGAAGTGCAACAAGTTGGATTTCAGGTGCAACAGGAGGGGAAGCTGTTGACCGTGTTTTCTTCATCAAGATATTGTGGTGGCTCCAATGAAGCCGCCTGCGTCTTGGCAGATAATTCCAAATTAAGACTAATTCGACTGGACACCAGTTGAGCGTTGACCCTTCCAGCTCAGTGACAACTAGTTTTAATGCTCCCTGCAGCTACCTGACCCCTAACCTCTTGTCTGCTCTCCGACAGCGTCACCAGTTCAATCCCCACCCCCAGTCCAGCCTCTCA…	2067	sp|Q69566|U88_HHV6U	Uncharacterized protein U88 OS=Human herpesvirus 6A (strain Uganda-1102)	Q69566	1e-08
Locus_397_Transcript_7/12	AAAAGATCGAGAAGTCAATAAAAAAGAGAGATATAATCCACAATAACACACGGTTTAATCTGAACCCTTTCAACTCTGAAAAAAATAAGGAGATTCTACAGCAGGTAGCATCTGAAAAGGCCCACGCCAATTTGGGCAAAATCGGTCACGACGGGAAGGAAGTGCATACTGGGTTCTCACCGATGATCAATGGATATGGTTTTGTGAAGACCCCGTCACCAGTACCTGGGATGGGAAATGAGTCACCTTTGATGACATGGGGTGAAATTGAAGGTACACCGTTCCGGTTAGATGGCACTGACAATACACCGTTGCCCAAAACACCTGGTCCGACATTTAAGATACCTGAATTACCTAAGCGGGACCGAATTGCTCTGGAACTGGACTGGCAGAAAGGGA…	1022	sp|O70279|DGC14_MOUSE	Protein DGCR14 OS=Mus musculus	O70279	1e-36	mRNA splicing, via spliceosome;	catalytic step 2 spliceosome;
Locus_398_Transcript_9/11	CTCATTTCCCATCCCAGGTACTGGTGACGGGGTCTTCACAAAACCATATCCATTGATCATCGGTGAGAACCCAGTATGCACTTCCTTCCCGTCGTGACCGATTTTGCCCAAATTGGCGTGGGCCTTTTCAGATGCTACCTGCTGTAGAATCTCCTTATTTTTTTCAGAGTTGAAAGGGTTCAGATTAAACCGTGTGTTATTGTGGATTATATCTCTCTTTTTTATTGACTTCTCGATCTTTTCTTCAGAGGTTAATTCTGAACCGTCTGGAACATACATAAGGCTGTTCTTGGCACTGTACTGCCAGGAGTGCAAAGCAGGAGGTGGTTTCTCTTGGATAGCTTGTTTCTCAATACTTGGTAATGCCAACTTCTCTTCTTGTTCAATGTTTTGTCTTTC…	1233	sp|Q96DF8|DGC14_HUMAN	Protein DGCR14 OS=Homo sapiens	Q96DF8	1e-59	RNA splicing; mRNA processing;	catalytic step 2 spliceosome;
Locus_404_Transcript_14/18	TCCGAGAAGGAAATTGAACGGGCATTCTGCTACTATGGCCCGATGCGTCCGAGAAGGAAATTGAACGGGCATTCTGCTACTATGGCCCGCTGAGGAACGTCTGGGTTGCTCGCAACCCTTCTGGTTTTGCCTTTGTGGAGTTTGAAGATCCCAGGGATGCAGAAGATGCTGTCCGAGCCCTTGATGGAACAAATGTTTGCGGTGCCAGGGTCAGAGTGGAACACTCAACAGGGAAAGTTCGTCCGAAACCCTGGATGAGAGGTGGTCGCGGATCATCGAAGAATAGGAGACCATNNNNNNNNNNNNNNNNNNNNNNNNNNNNNNNNNNNNNNNNNNNNNNNNNNNNNNNNNNNNNNNNNNNNNNNNNNNNNNNNNNNNNNNNNNNNNNNNNNNNNNNNN…	1967	sp|Q02427|RBP1_DROME	RNA-binding protein 1 OS=Drosophila melanogaster	Q02427	6e-26	leaf senescence; mRNA export from nucleus; nematode larval development; negative regulation of vulval development; gonad development; defense response to fungus; negative regulation of mRNA splicing, via spliceosome; regulation of DNA-dependent transcription, termination; regulation of cell cycle; defense response to bacterium; morphogenesis of an epithelium; positive regulation of growth rate; t…	cytosol; plasmodesma; vacuole; nucleolus; interchromatin granule; nuclear speck;	nucleotide binding; zinc ion binding; RNA binding; phospholipase binding; calmodulin binding;
Locus_410_Transcript_3/7	GTCGGACTGCCTGGCTAAATCGTCCTCTAGATATGGGACATAGCCAGTCATGTTGTGCCTACTCCAGTCCCAAACAGATCCGGATCGGTCAACAGAAACGGAAAGAAGACATCTACCAACCTGCCCGGACAGAAGAGACCGGGGGTTCGAGTCACGGAGGTGCAGGGGCTGCGACTGGATTGTCCAGTTCGGGACGACATCACAGTCATAGTAATTTACAACATATCAGTGACAGAGAACCTGAAGATATTGATGGCGATCCATCAAACAATCCAACAACCAGAACCTTATTTCTAACACGTTCCAAGACCAACTTCAAAAATAATAAAATTCGCCGAAGAAGCCAGTACGATCTTCATCACCATAATTCAGAGTATGGTCAGTTATGGTCAGTTGAAG…	1818	sp|Q8ND76|CCNY_HUMAN	Cyclin-Y OS=Homo sapiens	Q8ND76	2e-91	Wnt receptor signaling pathway; regulation of canonical Wnt receptor signaling pathway; positive regulation of cyclin-dependent protein kinase activity; cell division; G2/M transition of mitotic cell cycle;	cytoplasmic cyclin-dependent protein kinase holoenzyme complex; dendrite; axon; plasma membrane; nucleus;	cyclin-dependent protein serine/threonine kinase regulator activity; protein kinase binding;
Locus_411_Transcript_17/18	TAGTTAATTTTTGTTTATTTTCAGATCATTAAAATGGAATGTGAAGTTAAGAAAAATGAGCATTTTTGACACCTCCTTCTTTTTGCTTTTAATCAAGGTTCTTAAGGCCGCAAAAGTTGCTCATGACATTTGTGCTGTGTATGGAGAGGATGCCATAGCTGAAAGAACCGCTCATGATTGGTATGCCAAGTTCAAAAATGGAAATTTTGACCTCAAACCGTCCAGGTGAGTTCGATGAAGAGTGATTAAACCAACTTTTGCATGAAAATTCTCATCAAATGACTAGGGAAATGGCAGAGAAAATGGAATGCTCCTACACTGCTATAGAGAAGCATCTTCACTCGATGGGAAAGGTTCAGAAGTATGGAGCATGGGTTCCGCATGCTTTAAGTGACAACA…	2888	sp|Q7JQ07|MOS1T_DROMA	Mariner Mos1 transposase OS=Drosophila mauritiana	Q7JQ07	3e-14	DNA catabolic process, endonucleolytic; negative regulation of chromosome organization; negative regulation of cell cycle arrest; transposition, DNA-mediated; positive regulation of double-strand break repair via nonhomologous end joining; DNA double-strand break processing;	nucleus;	endonuclease activity; transposase activity; protein homodimerization activity; structure-specific DNA binding;
Locus_414_Transcript_39/41	CCCTACACGACGCTCTTCCGATCTCGTGTATATATTTTTCCTATTAGTACATTTTCGTACTTTTAAATAATATTTTGAGGAAAGAAAAAAGTGAACAAAAAAATGCCGTCATCCGTGCTTCTTCTCATTGGTTGGTTAATAAGCTTCTCTGGTCGAGCGACCGAATGCGCTGATTGGCTGAGTTACCATGAATATTAATGACACTACAAGCCCGGCTGGAAATATCAAATATTAACCAATAAGACTTGGCTTGTATATACCATTGATTGATCAACCCGCGCGCTCACTTGCCTATTAAGCTACCAGTAAGCAAGGACCGCTTGCGAAAGGCATACACACACATATGTATACATACATATATATCTTACCCAGTTAAACGTTGCAGGCCTTAGCACTACT…	7928	sp|Q7ZUP0|AN32A_DANRE	Acidic leucine-rich nuclear phosphoprotein 32 family member A OS=Danio rerio	Q7ZUP0	2e-46	transcription, DNA-dependent; palate development; regulation of cell proliferation; microtubule-based process; nucleocytoplasmic transport; vasculature development; regulation of transcription, DNA-dependent; ventricular system development; inner ear development; S phase of mitotic cell cycle; G1/S transition of mitotic cell cycle; mRNA metabolic process; intracellular signal transduction;	nucleoplasm; cytoplasmic membrane-bounded vesicle; microtubule associated complex; nuclear matrix; perinuclear region of cytoplasm; endoplasmic reticulum;	cell adhesion molecule binding; protein C-terminus binding; microtubule binding; phosphatase inhibitor activity;
Locus_417_Transcript_8/14	TTCACTGGAAAAACCCATGATAGAAATACCGCTTAGTAAAGTTTTGGAATGAGACCACCCATCAAAAGGGATATAATAATTTTAAACAATAACATCCGTGAAGACAATATTCAGTCTAAAACAGGGAAAAAAATAATTTTGGTTCTTATAGTCACAAGTCATTGNNNNNNNNNNNNNNNNNNNNNNNNNNNNNNNNNNNNNNNNCCGGCTGGTGTCTGTAGTTAAGTATAATTTTATCTAACATGGAGGATGACGTGTTACATCAACTCAATTCAGATGAAACCTTCAACCCATTCCTGGATGATAAGTTTGATGTCAAAGCTCATGCTAATAAAACTATCCAAGGAATTGCTATAGGAGAACAACTTGCAAAACTTACAGATGGCATGGCCATATTGG…	2979	sp|Q9UP83|COG5_HUMAN	Conserved oligomeric Golgi complex subunit 5 OS=Homo sapiens	Q9UP83	1e-136	actomyosin contractile ring contraction; male meiosis cytokinesis; meiosis I cytokinesis; intra-Golgi vesicle-mediated transport; meiosis II cytokinesis; meiotic spindle stabilization; spermatid nucleus elongation; inter-Golgi cisterna vesicle-mediated transport;	nucleolus; Golgi transport complex; membrane;	protein binding;
Locus_421_Transcript_94/98	ACTCTTTCCCTACACGACGCTCTTCCGATCTCAGGCAGACGCTAGTGTAGGCTTGTGGTTAAGGAGTCAGCAACAATATGGCTCTGTGTTTCATTTACCTGTGTGCTACATTGGCCAAGTGTCTCCTCCTCTTGTACTTCCCTTTGTAGATACAATTTAATAACTGGAAACCATGCAGAAGCTTGTCACATGTAAGTGTGGGTGTATTTAATGCATCTGCCTGTACAAACGCACAAAGTATTCACACAGAAACAACAAGTCCCATTTTGATGTGATATGAAACAATTTAAAAATAAAACAAAAACAATAACAACAAAAATCTATTGTCTGAAAGTGAATTCAGGAGTTATTCTACTAAGGTGTCTATACAAATGACACATTCTGTGTTCCAGAAAGTTC…	5513	sp|Q8CGE9|RGS12_MOUSE	Regulator of G-protein signaling 12 OS=Mus musculus	Q8CGE9	6e-58	cell development; generation of neurons; response to abiotic stimulus; cell division; positive regulation of GTPase activity; cytoplasmic transport; spindle organization; learning or memory; glial cell differentiation; G-protein coupled receptor signaling pathway; regulation of multicellular organismal process; response to stress; negative regulation of G-protein coupled receptor protein signalin…	intermediate filament cytoskeleton; dendrite terminus; plasma membrane part; synapse; spindle; cytoplasmic part; nucleolus;	GDP-dissociation inhibitor activity; GTPase activator activity; microtubule binding;
Locus_424_Transcript_5/10	ACTATTCTGTTATTCGGATGGCTGTGTTTGTATGACATACATATATGTGTGTTTGTATGACATATATATATGTGTTTGTATGACATATATATATGTTTTTGTATGACATATATATGTGTTTGTATGATATATATTTGTGTTTGTACGACACACATATATATATGTATTTGTATACATATATATGTAAGTGTATATGTTTTTTATGTATTGTATGTTAAATGCACACACACATTAAAAACAAAGAAAATGTTTTGAGAATTCTATTTATGAATAAAAGGAAGAAAATATATTTTTATCAAAATATGCTACCGGTTTCAATTGTTTAAGCTAACTTAGTAATGCTATAAGAGAAGGGAAAATAAATTGAATAAAATAAATATTTCATGATAATATATACAC…	943	sp|Q8IIG1|YK213_PLAF7	Uncharacterized protein PF11_0213 OS=Plasmodium falciparum (isolate 3D7)	Q8IIG1	0.0008
Locus_430_Transcript_21/28	GCCTGGAAGAAAACGTCGCAGAACTTCCTATATATATAGATCTATACACATATATATATATATATATATATATACCATGACTCGTCAGACGAGATATCATTCTCTATTAATGTCTGTATGAATATATATATAAGGCTTACACGAACTGGTCGCGAACAGTTATACATTGTTAAGCAACAAGGAAGGCCCGCTGACGCTGTTCTTTCCTTCCTGGAAGGAAAATCTGAAATTTTTCATTTATAAATATTCACACACAGACACACACACAGACAAATCTCTCTCTCTCTCTCTCTCTCTTATAATTCCTTGTAGACGTCGTAGAAGTAAATTCCGACCTCGCTTCTCTGCCTTCTTCTCTCACAGACGTGGACAACACTTGGGGTTTTTTTAAGCTTTAAC…	1564	sp|Q9QX82|MUC24_RAT	Sialomucin core protein 24 OS=Rattus norvegicus	Q9QX82	8e-07
Locus_432_Transcript_11/14	CACATACATTGTAGCAAATCAGATTTTTTTTTGTTTTATCTTTTTTTTTTTCAAACAAATGTTTTATTTTGGTTTCCAATTACAATACACATACATTGTAGCAAAGCAGGTTTTTTTTTGTTTTTCTTCTTCTTCCAATATTGTTTTAAAGGTTTTCTCAGTATGAAACCCCCTGTGGAAAGATAATGACCTTTCCATCACATTTCTGGTATAAATGGAAATTAGAGATGGTACTTAATATGAAGCCAGTAAATATTTTTTTTTCTTCTTTTTAAAAAAAAGGAATAAATAATGCAACCTATTATACATGATAATGAATGCTTGGTATAAATGAAAGTTAATGAGATTAATCTTCATCCCAGTCTTTGGTCTCTCGGGTCTTGGGACCACCTGCAGGTT…	2026	sp|P42932|TCPQ_MOUSE	T-complex protein 1 subunit theta OS=Mus musculus	P42932	1e-132	'de novo' posttranslational protein folding; positive regulation of growth rate; growth; hermaphrodite genitalia development; binding of sperm to zona pellucida; nematode larval development; inductive cell migration; receptor-mediated endocytosis; embryo development ending in birth or egg hatching;	aggresome; microtubule; cell body; chaperonin-containing T-complex; intermediate filament cytoskeleton; centrosome; zona pellucida receptor complex;	ATPase activity, coupled; ATP binding; unfolded protein binding;
Locus_433_Transcript_29/29	TGACGAGAATATACTGGAGGCTTGGCACGATGTTCTCACAAACAAACTCCTCAGGAACCTGATGAGGAATCTGATGGAGATGAACCCTTACTGAGTGGTTCTGGAGCTGTAAGTAAAGATGTTACTGACGAGAATATACTGGAGGCTTGGCACGATGTTCTCACAAAANNNNNNNNNNNNNNNNNNNNNNNNNNNNNNNNNNNNNNNNNNNNNNNNNNNNNNNNNNNNNNNNNNNNNNNNNNNNNNNNNNNNNNNNNNNNNNNNNNNNNNNNNNNNNNNNNNNNNNNNNNNNNNNNNNNNNNNNNNNNNNNNNNNNNNNNNNNNNNNNNNNNNNNNNNNNNNNNNNNNNNNNNNNNNNNNNNNNNNNNNNNNNNNNNNNNNNNNNNNNNNNNNNNNNNN…	7501	sp|Q5RAN1|RBGP1_PONAB	Rab GTPase-activating protein 1 OS=Pongo abelii	Q5RAN1	0.0003	cellular response to insulin stimulus; megakaryocyte development; cell proliferation; vesicle-mediated transport; regulation of protein localization; positive regulation of Rab GTPase activity; border follicle cell migration; cell cycle;	Golgi apparatus; cytosol; centrosome; early endosome; microtubule associated complex; nucleus;	Rab GTPase binding; DNA binding; tubulin binding; Rab GTPase activator activity;
Locus_434_Transcript_3/11	ATTTCAGATATGTAATGTTGGTCTTTAATACATTTATATTGTACAATGGCAGAATGTGATGAGCTAAGTAATAGCAACATGTCAGGTTTACCTGTAAATGATGCTCAAAGTGAACTGGCCAAACAGGCCTGGCAGGAATTTAATAAACAACAATATGACAACTGTATCAATATACTAAATAAATTATTGGTCAACCGATCTACGGACTCAAAAGTTATTCACAACAAAGCAGTAGCAGAATTCTATCAGTCCAAGTTTACCAAAGTCTCAGAATTTAAACAGAGTCTTGCCACAGTTTGCCAACTTGAACACATCAATATAGATAGCCTCAGTAATTTAGATGATGTTGACCACAGTGCTGTTCTTTACAACCAAGCTGTTGTACTTTATCATCACAGA…	3096	sp|Q6DE97|CNOAA_XENLA	CCR4-NOT transcription complex subunit 10-A OS=Xenopus laevis	Q6DE97	5e-30	regulation of gene expression; nuclear-transcribed mRNA catabolic process, deadenylation-dependent decay; gene expression;	CCR4-NOT complex; cytoplasm;	protein binding;
Locus_436_Transcript_11/12	GAATATTAAGTCGAGAAAAGCTAGAAAAATCAAGCAAAAATATAAAATCAAAGATCTCATAAACCTCCCTGCAACTAAGGAACTGTTGAAACAACGGATACAGTTGAAAGCCCAACGGCTTAGAAGGTATGACAAAAGAAACAAATTTTATCGACAAAATAAATTTTTTAAGACAGATGCAAAGAAATTTTATAGGGAAATTGGCAAAAATAAAATACACATAGAAGATCCACCTAAGATTGAGGAAGTGGAGGAGTTCTGGAAGAAGGTATGGAGCAACGAAAAAGAGTTTAATGCTGAGGCTGACTGGATAGAACGTGAGAAAGAGAGACTGGATGAACTTGAAGAACAGAAATGGGAAGCAATAGGAATAGAGGAGCTAAGGTGTGTCCTTAGGAA…	2856	sp|P16423|POLR_DROME	Retrovirus-related Pol polyprotein from type-2 retrotransposable element R2DM OS=Drosophila melanogaster	P16423	1e-21			catalytic activity;
Locus_437_Transcript_6/10	TGAACCGCTCTTCCGATCTCTGAAACCTAACAGAACAGAGAGAGAAAAGAAAAAAAAACAGTAAAGAAAGAAGGAAAATATGTTGTACAACTCAGCTACTTTGTAATCACTGAAAAACAAACTGATTGAGTTCAAGATTAAATCAAAAAGTAAGTGATAACAAAAAAAGGTGTCTACTTCAAAAGTTCAGTGAATATCATTGATAAAAACTGGTCATGTGTTTATAAAGTTTTAAACAAAAGAGTGAGTGTATGGGAGTATATGTGTGTGTGTGTGTATGTGATTGTCTGTGTGTGTGTGTGAGTGAAAACATGGAAGTATCTAATGTAAAATATAACCAATGGAAAAATAAATTTATTTTTAAAGGAAAAAAAATAAAGAAACAAAAACAATAAATTC…	2249	sp|Q9BXS5|AP1M1_HUMAN	AP-1 complex subunit mu-1 OS=Homo sapiens	Q9BXS5	0.0	axon guidance; negative regulation of epidermal growth factor receptor signaling pathway; growth; positive regulation of growth rate; receptor-mediated endocytosis; protein secretion; neurotrophin TRK receptor signaling pathway; positive regulation of necrotic cell death; melanosome organization; protein targeting; positive regulation of Wnt protein secretion; epidermal growth factor receptor sig…	clathrin-coated endocytic vesicle membrane; secretory granule; trans-Golgi network membrane; lysosomal membrane; cytosol; coated pit; synaptic vesicle; AP-1 adaptor complex; plasma membrane; mitochondrion;	protein binding; transporter activity;
Locus_439_Transcript_11/20	AATTCCATCACTGATGCACTGAGAGTGTAAATGTCAGTTTTATATTACTGGTAAAATATTTATTTACTGTATGAAAAAACAAACTATTTCCTTTGAAAGTAATGACGTAATTAATCACATGACCGTCAGTGATGAAGAAGTAGAACTTAACAGCAATTCCATCACTGATGCACTGAGAGTGTAAATGTCAGTTTTANNNNNNNNNNNNNNNNNNNNNNNNNNNNNNNNNNNATTCTTCCACAGAACGGCTAGTGAAGCTCTATTTCTAAACTGCAGTTATTGACGTGCTAGAATCTTGGGAAATATAGACGGCAGCTATTTACAGAAGCTACAAAACATAAATCTTCCACCAGCAAGTTGCTTGTACACTCATTTACATACTCCTTCTTGAATTTCTTT…	7222	sp|O00308|WWP2_HUMAN	NEDD4-like E3 ubiquitin-protein ligase WWP2 OS=Homo sapiens	O00308	0.0	negative regulation of alpha-beta T cell proliferation; transforming growth factor beta receptor signaling pathway; inflammatory response; negative regulation of protein transport; negative regulation of JNK cascade; modulation by virus of host morphology or physiology; apoptotic process; negative regulation of transforming growth factor beta receptor signaling pathway; regulation of cell growth;…	cytoplasmic vesicle; cytosol; nucleoplasm; plasma membrane; ubiquitin ligase complex; cell cortex;	Notch binding; CXCR chemokine receptor binding; transforming growth factor beta receptor binding; RNA polymerase II transcription factor binding; ubiquitin-protein ligase activity; identical protein binding; ribonucleoprotein complex binding; SMAD binding;
Locus_440_Transcript_1/2	CCCAGATGCAGCAGCAGCAACAGCAGCAACAGTCACAGCAGCTTAATTTTGATAATTATGAAAGCAGAGAACCCAGAGGAAATGTTTTCCAATCCAATAATCGCCAGCAGATGCAACCACAGCAACAGAACAAATTCAAATGGGTTGCCCCACACTTGTCAACTGGTTCCGAAGCTGCGCCCCAGATGCAGCAGCAGCAACAGCAGCAACAGTCACCACAAGAGATTATTTCAACTTTGTCTCGAGAAATTTCAAATTGGGAAGTTGGCAAAATGTGGCTGTTATCATGTATTAGTTTTGGCAAGTCAGGACCTTCCATTCCAGGAATGGTCGACATGTCCCCTCCCCCGATGAGTTACGGTGTGAAGCTTATAATGCATTGAAGAATGAACAGTTTCA…	2219	sp|Q8CIC2|NUPL2_MOUSE	Nucleoporin-like protein 2 OS=Mus musculus	Q8CIC2	0.0005	single-organism cellular process; multicellular organismal development; organic substance transport;	nucleus;
Locus_441_Transcript_28/30	TCATGAGTGAATGCGGCAGCGGCGGCGGCGACGTTTAAAAATCCGGAGTGGAGCTGTTGGCCTCTCGTCGCTTTGCTACTCGTTTGTTGGTTGCTTCTCACTTCCTGCATTAATCTCTTGTTTTGTTTTTCCTTATTTTTCCCACTCCTTCTGGTCTTTTTCTTTCTCCCCTTTCTTGTTGATCCCTTCATCATCGTCACAATAATTAGCTACTTTCCTTTCTTTCCTCGGTGGTGTCTTCCCCTCCTCTCATTTCCCCCATCATAAACTCTTTCATGAGTGAATGCGGCAGCGGCGGCGGCGACGTTTAAAAATGTAAAAACTGGTGGCCTCTTCCACAACTGCTGTCAGTTGTGTGTTACCGCCCTAACTCAATATATACACTCTCCACTGTACTTA…	3508	sp|Q5RBD3|RBMS3_PONAB	RNA-binding motif, single-stranded-interacting protein 3 OS=Pongo abelii	Q5RBD3	2e-74		intracellular membrane-bounded organelle;	nucleic acid binding;
Locus_443_Transcript_3/10	AACAATAATAATAATCCCATCAACTGACTGAAAACGTTGGTTTAGAAAGAAAAAATACAGCTGTAACAATAATAATAATCCCATCAACTGACTGAAAACGTTGGTTTGATTTGCTGAAGTTGTTACAAAACAAGGATATTTTTTGTTTGTTTTTTCCTCTTCGGGTTTCTTTCCTGCTTCCATTCAGTCTTGAGTTTCTTAGTAATGAGACACTGAACTGTTTTTGGCATTGTTAGCAACATGTGTGCCGAAAGATTAAGTCGTATTTTAGCGAAATGTCAGGCCTGTGTGGATGCTAACAACTTCTATGAGGCTCATCAGATGTACCGGACTTTATACTTCAGATACAATGCTCAACATAAATATGAAGATGCCCTGGAACTACTTTATAAAGGGTCA…	3137	sp|B5KFI0|GET4_TAEGU	Golgi to ER traffic protein 4 homolog OS=Taeniopygia guttata	B5KFI0	2e-88	tail-anchored membrane protein insertion into ER membrane;	BAT3 complex;
Locus_446_Transcript_11/12	ATGAAAATATTTATTGGCCTAGGAGGGACTATACAATGACGAGCAATAGTAATAACCCAGATGTATTTACTCTCGTGGTTTTGGCCGAAAAAAAGAATTCTACAGAAATGACCATAATTGGGAAGTAAGTGACTGAGATTTATGAGAAAAACAGCAGAGACCATGAAAATATTTATTGGCCTAGGAGGGACTATACAATGACAATAATTTGTGAAAGAAGTCTCCATCTGGGCCACAATTTAACAGTATTTTAATACAACTTGTACATACTTATGTTGGTGAACAGCACATATCTACATTGGTGAACAGTACATACCTATGTTGGTGAACAGCACATTCATGTGCTGGTGAACAGCACATACCTATGCTGGTGAACACTACCTACATGTGCTGGTAACC…	2766	sp|P97471|SMAD4_MOUSE	Mothers against decapentaplegic homolog 4 OS=Mus musculus	P97471	2e-106	somite rostral/caudal axis specification; nephrogenic mesenchyme morphogenesis; apoptotic process; regulation of cartilage development; organ growth; palate development; reproductive process; embryonic organ morphogenesis; regulation of response to external stimulus; positive regulation of multicellular organismal process; response to oxygen-containing compound; positive regulation of SMAD protei…	nucleoplasm; cytosol; nucleolus; activin responsive factor complex; centrosome; SMAD protein complex;	transforming growth factor beta receptor binding; protein homodimerization activity; structure-specific DNA binding; metal ion binding; RNA polymerase II transcription factor binding transcription factor activity; activating transcription factor binding; filamin binding; transforming growth factor beta receptor, common-partner cytoplasmic mediator activity; sequence-specific DNA binding transcrip…
Locus_447_Transcript_9/12	GNNNNNNNNNNNNNNNNNCACACACAGAATAAGGAGACTTACAGGCAACGGCAGCAAACAAAGCCAGTAAATCAAGCTATAACAAATAAGATATTTTCACTGATACATAAATTTTATGGAACTTTCTAGAAGACCCCGAAACAAATCTCTAAAGACTGTATATAACTTAGCAGAAAAGTAGGGAAAATATATTTCTCGTTGACGCAGAGCTCCTCCTTTTATGATGGCCATAGCAGCATCTTCTGGTCGGGCAGGTTTGACCAGATCCAGAACAGTTCCTCTTCCAAACTCCTTCAACTTGGAAACAGCATTTTCAGTTCCAATGAGACCAATGACACACAATGTCACTGAAACATTACATTTCTTCAATTCTAATTCCATGCGTAATCCACTGAAGAA…	1452	sp|Q6PUF4|DHI1L_CHICK	Hydroxysteroid 11-beta-dehydrogenase 1-like protein OS=Gallus gallus	Q6PUF4	1e-60	regulation of pentose-phosphate shunt; lung development; glucocorticoid biosynthetic process; glucocorticoid catabolic process; phthalate metabolic process; oxidation-reduction process; cellular response to estradiol stimulus; response to nutrient levels;	nuclear membrane; endoplasmic reticulum membrane; apical part of cell; rough endoplasmic reticulum;	NADP binding; steroid binding; 11-beta-hydroxysteroid dehydrogenase [NAD(P)] activity;
Locus_450_Transcript_7/7	ACACCTCTCTCTCTCTCTCTTTCTCACCTACAAACACACATATATATATATACATATACACACACATACAGTTGACACACACACACCCCTATATATATATCTTTCTACATATATACATACATACACCCATATATACATCCAGGGTTAGCAATGCCGAAATGTTACAACAGGACGTGTGGCCAGGATTTCGATCCGGCTTCTAATTCTGATGATGCCTGCCTCTATCATCCTGGAGAACCAATATTCCATGAAGGGATTAAGAAATGGTCCTGTTGTAACAAGTCAAGCGTGGATTTCACCGTTTTCCTTGACTTCCCAGGATGCACCAGAGGCAGACACAACTCGACCCCCCTCCCGAAACCAGAAACCCCTAAAATCGAGGAGAAAGAAGTTACTATC…	2350	sp|Q29RL2|CHRD1_BOVIN	Cysteine and histidine-rich domain-containing protein 1 OS=Bos taurus	Q29RL2	5e-50	chaperone-mediated protein folding; negative regulation of Rho-dependent protein serine/threonine kinase activity; regulation of cellular response to heat; centrosome duplication; response to other organism; immune system process; regulation of centrosome duplication; defense response;	Z disc;	zinc ion binding; Hsp90 protein binding; calcium ion binding;
Locus_454_Transcript_20/24	TGAGAAGCTGACGACGAGATGGTCTTGTTGAGTGTTGAGCCGACAGTCGTGTTACTCTAACGGACCTCTTACCTCTTTATTACACTTGCTGGCAGTTTAACTCTTTATATTTTATATTCAAGAAACGCTGTCAGATAGATATTTGGGTTTAGGCCGTTGTTAAAAAAATATATATATTCGTCTTTTATTTCAAGAAATTCTGTATTACAATTATTACCAATGTTTTCAAGTTTATCACGTGGTTTGGGTGGCATGAGATTTGGTGGTGGCCGTGGTGGATCTAGTGGTCTTGGAGGCCGTCTTAACAAAAACAGTCAACCCGGTGAACGTCTTAGGAAACCAAGATGGGATTTATCAAGATTGCCTAAATTTGAGAAGAATTTTTACAGAGAACACCCT…	4027	sp|Q501J6|DDX17_MOUSE	Probable ATP-dependent RNA helicase DDX17 OS=Mus musculus	Q501J6	3e-159	regulation of androgen receptor signaling pathway; in utero embryonic development; regulation of alternative mRNA splicing, via spliceosome; regulation of viral genome replication; cell growth; post-embryonic development; transcription, DNA-dependent; ATP catabolic process; rRNA processing; cardiovascular system development; positive regulation of DNA damage response, signal transduction by p53 c…	cytoplasm; catalytic step 2 spliceosome; nucleolus;	ATP-dependent RNA helicase activity; transcription coactivator activity; androgen receptor binding; pre-mRNA binding; ATP binding; calcium-dependent protein binding; calmodulin binding; enzyme binding; estrogen receptor binding;
Locus_455_Transcript_4/6	TGCAGTAATGTGGATGAGACTATTTGGGGTGTTGTCATAAGAAAAAGATGCAGTAATGTGGATGAGACTATTTGGGGTGTTGTCATAAGAGTTTACTGGTAGAGATTTCCAGTATAGGTGGTGGGGATAAAAATGGGTGGGTGCATCGCAAATGAAGGAGAGAAAGACTGCCCCTTTCTGAGCAGTAAAATCAGGGGAGAAAGATTGTAAATAGAGGTAGACTTATGAATTACATTAAATAAATTAGGAAGAGTTAGTGTTAAATATGGTAGTACACAGAATAGTAAGATGAATAGGATGATGTGAAAAATTAAAACGAGGAGTCAACATGCATTTAAATTCAATTAAAAAGGAAATATTGGAAGATTATGTTGCCAACCAATAACTTTATTTAGATTG…	991	sp|Q24251|ATP5H_DROME	ATP synthase subunit d, mitochondrial OS=Drosophila melanogaster	Q24251	1e-22	ATP metabolic process; ion transport;	proton-transporting ATP synthase complex; mitochondrial inner membrane;
Locus_457_Transcript_1/10	AAGCCAGGCTGACGTTCTTACAAGTGTTTATTTATTTGTAAAGCCGACGCGGTGATAACAAGACGGTCGTCCAACATTGTCTGAAAGAACAGCCTTCATTCCTCCTTCTCCTTCCCCCCCATTCCCAATTGAACTTTTTTCTTGGTGATGGCTTGTTTGGCCACTTTGAAACGAGACATCAAACTTCTTGAGGCAGCTTTTCCCAAAGCTCATGAACGATTTCAAATCCGCTCTGCTTCCGTCGACGAGTTGGCCTGTCGTTTTGTTGTGAGCGAAGGCGAGTACTATGATATCCACGCCAATATAACGGAGACGTATCCTCAGTCTGCTCCGATATGGTTTAGTGATATTGAAGACCCAATGATAACCAGTGCAATTGAACATTTGTGCAATGCCACT…	1494	sp|Q8WVN8|UB2Q2_HUMAN	Ubiquitin-conjugating enzyme E2 Q2 OS=Homo sapiens	Q8WVN8	2e-41	protein K48-linked ubiquitination;		protein binding; ubiquitin-protein ligase activity; nucleotide binding;
Locus_464_Transcript_7/16	GAAGATGAGCTAAGAGATAACTCAATGGCCTGTGGCATGCGTTGAAACAGCAAAGACGAATAGGGAAGGGCATATGAAACAATATACAAAGGAAATTCTCGATTTAGTGTGTGTGTTGTTTAAGATAAAAACCAGTTACGTCAATCTAACAAGTCCCAGGGGACCTCTGAATGTCAGGGGCGTAACATCTTTTCCCTGAATAAACCATAAAAAAGGTGGAGTGAAAAGTATTCAGATGGGCATAAATTGTTTTTCTCCTGCTAGCACTTATCGACAATCCTATAAAAGATAGTCACATGAGAAGAATATGGTTTGTAGACGATCGTGACGGTGCTGGACGGCAGTTTTTAGACATATTTTGGATTTGATTTCAAAAGGAACAAATTTACCAACAGACAA…	3388	sp|Q12901|ZN155_HUMAN	Zinc finger protein 155 OS=Homo sapiens	Q12901	9e-19	regulation of cytokine biosynthetic process; transcription, DNA-dependent; negative regulation of transcription, DNA-dependent; positive regulation of transcription, DNA-dependent;	transcriptional repressor complex; nucleolus;	protein binding; sequence-specific DNA binding transcription factor activity;
Locus_467_Transcript_35/41	TGAAAACACCAAGGCAGCTTCTGACCTTCTCATTGATCTGCGACGGTGACTGCCTCAATGATCCCAACTTCGCTGTTATCTGTTCCTTTATTGTTATCTGTTCCTTTATAGACAAATTTGGGGATAAACTAATACTTCCAGAGATATCGTTCGAGGATCTACAGGAATCCATTGAAAACACCAAGGCAGCTTCTGACCTTCTCATTGATCTGCCAAGGCAGCTTCTGACCTTCTCATTGATCTGCATGTTCACTTACTCCGACGTATTGGTAAGAAGGTAAACACAGAAAAATGGCAACGCAGCATAGTAAAGTTTTGCCATTACTTTGATAATGCTGATGCATGGGAAATTGAACAAAATGGTTATGAAAATGTCAAAGTCAGCACCAAATTAAAAAT…	10530	sp|Q96T23|RSF1_HUMAN	Remodeling and spacing factor 1 OS=Homo sapiens	Q96T23	1e-33	negative regulation of transcription, DNA-dependent; cytoskeleton organization; DNA-dependent transcription, initiation; negative regulation of DNA binding; nucleosome positioning; developmental process; positive regulation of viral transcription; positive regulation of transcription, DNA-dependent; CENP-A containing nucleosome assembly at centromere; multicellular organismal process;	cytoskeleton; RSF complex; nucleoplasm; cytoplasm;	histone binding; ATPase activity;
Locus_469_Transcript_14/23	TGAAATTGTTCAACCACAAATTTACCACAAAGGACATTTAATTAAAAATACTTTTAATGAGAAGGCACACGTAGAAAATATTTCAATTGTTATCCCAACACATAAGAAAAAATTTGTTTTAAAACTTAAAAAAAACAGTGAATTAATTTCAAATAGATATATTTCAAGAACTCTATTGCCTACAGGCTTCCATTCAAAAAAGATATCAAAAGATGAGTATTATGCTCAACATTGCTACTACAATGGTCATATTGAAGGAGACCCTTATTCCATTGCTGCTGTCAGTACTTGTGATGGCATCAGTGGCCTCATTATAAAAGACGATGGAATATATCACATTGAGCCAGCTGGGAACAGTTTAGACCCAACACTACATTACTGGTACAAAAATATGACAGA…	3372	sp|Q61824|ADA12_MOUSE	Disintegrin and metalloproteinase domain-containing protein 12 OS=Mus musculus	Q61824	6e-99	regulation of localization; envenomation resulting in modification of morphology or physiology of other organism; negative regulation of biological process; defense response; anatomical structure morphogenesis; cellular developmental process; positive regulation of immune system process; protein metabolic process; regulation of macromolecule metabolic process; signal transduction; regulation of p…	intracellular organelle part; intracellular non-membrane-bounded organelle; cytoplasmic membrane-bounded vesicle; plasma membrane; membrane part; nucleus;	peptidase activity; metal ion binding; protein binding;
Locus_474_Transcript_1/2	GCCACTGGTGGTAGATATGTTCCAAGAGCTGTCCTTATGGATGGATTTGGAACCAGGTACTATGGATTCAGGGAACCAGGTACTATGGATTCAGTAAGAGCTTAAGAGCCGGACCTTTTGGTTAGTTATTTAGACCTGATAACTTTGTATTTGGGTAGACTGGAGCTGGTAATAACTGGGCTAAAGGTCATTATACTGAAGGTGCAGAATTAATAGATGCAGTATTGGATGTAGTTAGAAAAGAAGCTGAAGGTTGTGATTGTCTATAAGGTTTCTAGATATGTCACTCATTAGGTGGAGGTACTGGATCAGGTATGGGAACTCTATTGATTTCTAAAGTAAGAGAAGAATACCCAGACAGAATGATGGAGACATTCTCAGTATTCCCATCACCAAAGG…	1197	sp|P10878|TBB_TOXGO	Tubulin beta chain OS=Toxoplasma gondii	P10878	8e-123	microtubule cytoskeleton organization; GTP catabolic process; unidimensional cell growth; protein polymerization; response to light stimulus; response to cadmium ion; microtubule-based movement;	vacuole; chloroplast; cell wall; microtubule; plasma membrane;	GTP binding; GTPase activity; structural constituent of cytoskeleton;
Locus_478_Transcript_16/24	AGTCAGCTAAAACTGCAACACAGGCACATAACACAATGAAAAAAGTGTTGTATATAATAAGTGTGTATGATGAATACAGCCTTGAGCACTTCGCGTGCCAACAGTAGGAATAGCAAGGATAAGTCAGCTAAAACTGCAACACAGGCACATAACACAATGAAAANNNNNNNNNNNNNNNNNTTGATGGCCCCCCCAAAGTACAACCAACCCAGGAGCAAATCCGTATTGCTCAAATGATTGAAGACAGAACAGAAAATGAAGATCGTGCTAATCGTAAGATTGAAAAAATTGAACAGGTAATGGAAGCCTCTGGCAAAACCTATGATGAGGCTGCTGTGGCTTTACACGATGCCGAATTTGCCGAGAAAGCCGTCATCATGCTGCTAGAAGGTGAAAACG…	4874	sp|Q91VX2|UBAP2_MOUSE	Ubiquitin-associated protein 2 OS=Mus musculus	Q91VX2	5e-10	mating; multicellular organismal process; behavior;	intracellular part;
Locus_481_Transcript_4/6	GCCAGTCCATGACCGTCACCCCATGGTCCTTGAAGAAACCGGTTGTGAGCTTGGCTGTGTGGGAAGGCGCGTTGTCCTGCTGGAGCACGTACTCCTCGCCACCAAAGAGGTATCCCGTNNNNNNNNNNNNNNNNNNNNNNNNNNNACTATCTCAACGTACTTTGCTGCGTTGATGTTGCCTTCGACGGCATAGAGCCGCCCAACACCACTGTAGCTGAACGCCCCTCACACCATCAGACCACCCCCACCATGCTTCATGGTGAGCAAATCAAGGGTGCTAATTAATTTCTGACGGTAGTGTANNNNNNNNNNACACACACATACACAACACACACATAGCCCTCCCC	347	sp|P35072|TCB1_CAEBR	Transposable element Tcb1 transposase OS=Caenorhabditis briggsae	P35072	2e-05
Locus_482_Transcript_15/20	ACGCGCAGTGAACGCTTGAAGGTCTTTTGTCTCGTTTGGGGATTTCATTGTTATACATCAAACTTAACCTGTTCCGTTAAAAATTTATTAAAATCGTAGAAATATGAGGGAGATTGTACACGTACAAGCTGGACAGTGTGGAAATCAAATTGGTGCTAAGTTTTGGGAAGTAATATCAGATGAACATGGTATTGACCCAACTGGCACCTATCATGGAGATTCCGATCTTCAGTTGGAAAGAATCAATGTTTACTTTAACGAAGCCACAGGTAAGTAATTGCCAATATTACTGATTACATAAATGTTAAATAAAATGATGTGTGTATGTATACAAAACGCAAGCATAGATTTGTGGTTAAGTCGCTTGTTTTTCTACAACTCTGGCTTTGAGTTAATTTG…	1177	sp|Q9N2N6|TBB_EUPFO	Tubulin beta chain OS=Euplotes focardii	Q9N2N6	2e-29	neuron migration; centrosome organization; natural killer cell mediated cytotoxicity; GTP catabolic process; spindle assembly; protein polymerization; cell projection organization; 'de novo' posttranslational protein folding; G2/M transition of mitotic cell cycle;	cilium; tubulin complex; myelin sheath; cytosol; microtubule; neuronal cell body; internode region of axon; pericentriolar material; plasma membrane; nucleus;	GTP binding; MHC class I protein binding; unfolded protein binding; GTPase activity; structural constituent of cytoskeleton;
Locus_487_Transcript_52/55	TTTTGCTTGTGTTTGAAACTGTATAATTATCAGTCATGGCGACAAAAAGAAAAAAAAAAACGGAAATTCATTTATATTTACTATTTTTGCTTGTGTTTGAAACTGTATAATTATCAGTCATGGCGANNNNNNNNNNAGTGGACTGCTACAAATACCAACGAAAGATATGGAGTCGTGATTTACAGCTATCATGGCACTGCAGAAAAGACTTTACCCCTCACTGTTGGACAAACTGTATATATTGAAGAAGAAACAGATGGGTGGTATAAAGGTTACAAAATTAAAAACAAACATGAGAGGGGAATATTTCCAAAGACTTATGTGTTCATCAAAGAAGCCACACTTTCAGGATGTCAAGAACTCATTTACACAGGTGAACCACCAATTGTTGCAGAGATT…	11584	sp|Q14185|DOCK1_HUMAN	Dedicator of cytokinesis protein 1 OS=Homo sapiens	Q14185	2e-172	membrane raft polarization; myeloid dendritic cell activation involved in immune response; axon guidance; negative thymic T cell selection; macropinocytosis; phagocytosis, engulfment; blood coagulation; Fc-gamma receptor signaling pathway involved in phagocytosis; establishment of T cell polarity; cell migration; regulation of defense response to virus by virus; innate immune response; viral proc…	organelle part; cytosol; cell projection; stereocilium bundle;	Rac GTPase activator activity; T cell receptor binding; Rho GTPase binding; protein domain specific binding; Rac guanyl-nucleotide exchange factor activity;
Locus_491_Transcript_9/14	CAATGGATATATGAAATTAAATATTTGTCCAGCTACAGGAGGGGTAAACGCAATGGATATATGAAATTAAATATTTGTCCAGCTACAGGAGGTCAAATTGAGGTAAATGTACCAGAAAAGGAAACCGTAGCAGGACTTAAATGGAATTTGTCGAGGAAATTCAGAATTTCTACAGAAAAAATGACTCTACTTTTCAAAGACCGACCCCTGAAAGAAGGAAGTTTGTTAGAAAACCAAGTTACAGAATTCAGTCGTATTTTCCTGTTCCCAAATATGGAAAGTGGAATGACGTTCCATCGAACAGATGTTGGCGTCATCCAGGCACTTGAGAACCTTTCAGAGTCTCAGGTTAATGACTTTCTGTCAGGCCGTGCACCTCTTCTGTTGGCCATGAAACTC…	2448	sp|Q6NYU6|MIDN_DANRE	Midnolin OS=Danio rerio	Q6NYU6	2e-48
Locus_493_Transcript_17/23	TCTCTTTTTTTCTTTGTTTTTTGCTAATAACTTTTATTTGAAAATTTTCTTGAATTGTTTATTTCCATTCTTTGTTTAATCTTAAATATCACTTAAAAAGTTAGTTAACCTGTTACTTTAAAGCGTACGTTATGTACCAATTTTCGGGCAGAAAACAGAAAGTTTTAATTATTGGTCCAGTATATCTTCTTGACTTTATTTATCATTTTATCAGACTTAAAAGATCAATAACAAATCACTTAACCATTTCAAAAATTAAACATTCAAAATGAATGTTAGAGAGAGAGAGAGAGAGAGAGAGGAAGGGAGAGAGAGAGAGAAACAGGAAGACAGTGAGAAAGAGAGGGAAGAGAAACAGAGACAGTGGGAGAGAGAGAGGAAAGATAGAGGAGAAATGGA…	1757	sp|Q96AE7|TTC17_HUMAN	Tetratricopeptide repeat protein 17 OS=Homo sapiens	Q96AE7	1e-05	positive regulation of anterior head development; midbrain-hindbrain boundary initiation; positive regulation of transcription from RNA polymerase II promoter; prechordal plate formation; protein complex assembly; positive regulation of cell proliferation; head morphogenesis;	protein complex; cytoplasm;	DNA binding; protein binding;
Locus_495_Transcript_72/75	CGGCATTCCTGCTGAACCGCTCTTCCGATCTTGGAACTCAAAACTCGTGGCCTGGATACTAAAGGTACGAAGGCAGTTTTAGTTAAACGGTTACAGCAAGCTTTCAATAAAGAACAAGGTATTACTGTGGCAGATGACGATTCTCTTGGAGATGACGCTCTACTTGAAGAAGAAGCACCGGACGAATCTTCTCAAGATTTAGATGGTGGCAACATGGATGAGTCTGCCCTTGAGGTTGATGGCAACGAGGATGGCGATAATGATGTTGGTGAAGGAGAGGAAGAGGAGGAGGAAGAACAAAATTGCGATGAGATGCCAGAAGGAGAAGAATTTCAAACTTATCGATGAAACTTCTCAAGATGATGGACAACGAGATCAGGCTAAAGATGAAAAAGAGAA…	9003	sp|Q8VDM6|HNRL1_MOUSE	Heterogeneous nuclear ribonucleoprotein U-like protein 1 OS=Mus musculus	Q8VDM6	7e-143	regulation of primary metabolic process; multicellular organismal development; CRD-mediated mRNA stabilization; DNA metabolic process; response to stimulus; RNA biosynthetic process; regulation of cellular macromolecule biosynthetic process; mRNA splicing, via spliceosome;	nucleoplasm; catalytic step 2 spliceosome; intracellular non-membrane-bounded organelle; CRD-mediated mRNA stability complex;	helicase activity; RNA binding; nuclease activity; enzyme binding;
Locus_496_Transcript_38/41	GAAAGTTTGGCAACACATACTTACATGAAATATTTGGAGTCTTTTGGAGATTCTATCCACTTCGCACGTTATTTTGTAGTCGGCCCTTAGTCTCGTATATATCACATGATAGGTATAGCTTCACGCGAGAGTTGATGTCGATTGTAATGGCGTCCGCTCTTTTGACACAACTTTCTCGTTATATCGAGTCCGATGTTGTTTGTAACCATAGCTGCATGTTGAAATCATTAGGTAGTACAGTGCATCTATAAACGGGACCCATTTGTAATAAGCAACGCGCTAATTGACATCTTCAAGCTGTATCTGTCATGGGGACAAGGATAAGTTACATTAACACGTGAGACTTAGCAAACAACTCAATGGCATTTCCAATTTATGAGAACTTGAGAGGCTTTGCCA…	3945	sp|Q6AY76|CG042_RAT	Transmembrane protein 248 OS=Rattus norvegicus	Q6AY76	2e-53		membrane;
Locus_501_Transcript_32/35	GTGGTTCTCTCTCAGTGACAAGCTGAACTGACGAGAAAGTACTACGTATATACCGTTAAGTGGTTCTCTCTCAGTGACAAGCTGAACTGACGAGAAAGTACNNNNNNNNNNAGTAGTCTCGCTTTGCCAGCAACACTTGCTGGTTACTTTCTATGGGGTTACTTTCTATGGGTGTGGGTAGCTAAATTATTATTATTTGTAATTGTAACATACATACATATTAATTTCTCTCTACGTATAGTTTAATTTTTTGGCGAGGCGAGCTTTTTTTTTTTTTTACTTCTTAAAAAGAAAATTAAAAAAAAAAAACCCTCATGACCAAGGGACAGAAAAAAAGAGGGAAATCTAAAGACTATCTCTTATTCAAACCCATTAAGAGAATAAAAATTAAAGGTGATA…	5665	sp|Q58A65|JIP4_MOUSE	C-Jun-amino-terminal kinase-interacting protein 4 OS=Mus musculus	Q58A65	1e-154	regulation of gene expression; regulation of Rho protein signal transduction; positive regulation of muscle cell differentiation; in utero embryonic development; respiratory gaseous exchange; synaptic vesicle transport; protein localization; cell cycle process; forebrain development; oviposition; post-embryonic development; spermatogenesis; retrograde transport, endosome to Golgi; positive regula…	trans-Golgi network transport vesicle; neuromuscular junction; cytosol; smooth endoplasmic reticulum; Golgi membrane; perinuclear region of cytoplasm; integral to membrane; dendrite; axolemma; cell body;	receptor signaling complex scaffold activity; kinesin binding; guanyl-nucleotide exchange factor activity; mitogen-activated protein kinase p38 binding; MAP-kinase scaffold activity; small GTPase regulator activity; JUN kinase binding; mitogen-activated protein kinase kinase binding; mitogen-activated protein kinase kinase kinase binding; transferase activity;
Locus_505_Transcript_7/15	GTATGTATATATGCAGAAATGGTTCAGATAAAATATTTAATGGGTGTGGTGTGGTGTGGTGTGTGTGTGTGTGCGTGTGTTAAATTCAACTTAGGTTGAAAGTCAACAAAAGTTTGCTTTAGAAGCATTGAAATGTATTGAAAGATACAGATAACGAAACAATTTTAATCTCAAATGCAGGATGAGGCTAATAATATAGCAGGAACAGGATAAACTATTCAGATTTTGCAGAAAAATCTGTCGGTGACCAAATTTTTCTGCAAAATAGTTTTTTTAGCATTATCCTGCATTTGAGAACAAAATTATTTCCTCATCTGTATATGTATGTATATATGTATATAAAGATATACATATACATTATATGCATAGACAGACACACACATACACACACACACACAA…	2066	sp|P58389|PTPA_MOUSE	Serine/threonine-protein phosphatase 2A activator OS=Mus musculus	P58389	4e-60	negative regulation of protein dephosphorylation; positive regulation of phosphoprotein phosphatase activity; negative regulation of phosphoprotein phosphatase activity; positive regulation of protein dephosphorylation; positive regulation of apoptotic process; ATP catabolic process; protein peptidyl-prolyl isomerization; mitotic spindle organization in nucleus;	calcium channel complex; protein phosphatase type 2A complex; cytoplasm; nucleolus;	protein phosphatase 2A binding; receptor binding; protein heterodimerization activity; protein phosphatase type 2A regulator activity; peptidyl-prolyl cis-trans isomerase activity; ATPase activity; protein homodimerization activity; ATP binding; protein tyrosine phosphatase activator activity;
Locus_506_Transcript_13/18	TGGGGGAAAAGCTGCCCCAAGAATGTCACTTTGGCCTATACAGAAAAGCTGCCCCAAGAATGTCACTTTGGCACAAAAGCTGTTTTGGCCTAAGACACTCTCCATTATGTATACAGTTCTGTCCATTATGTATACAGTTCTGCTGAGCTAGTCTCTATTGGCCATAAAGACTGTAAAGGATGCCTAATGTCTCTATTGGCCATAAAGACTGTAAAGGATGCTGAGCTNNNNNNNNNNNNNNNNNNNNNNNNNNNNNNNNNNNNNNNNNNNNNNNNNNNNNNNNNNNNNNNNNNNNNNNNNNNNNNNNNNNNNNNNNNNNNNNNNNNNNNNNNNNNNNNNNNNNNNNNNNNNNNNNNNNNNTTTTGGATGCAAACTTCACTGGATGGCAAAATTACTCCA…	3020	sp|A8WH34|NCG1B_XENLA	Lysosomal protein NCU-G1-B OS=Xenopus laevis	A8WH34	4e-18		intracellular part;
Locus_507_Transcript_17/22	GAGCTGATTGGCTAACACGTAATTCTGAAGTGATGCGACTATTAACTTGCTGTTGATTACTATTTGGTGTTGTTATAACCTCCGTTTCGGGGACTGATTCTGGGATTGGACTACTATCCCGAGAAAGGCTGTCAGGAGTAAATGCCCCACTTACATGGCTTGGCGATGTTGGTGCAGATCTTGTAGACAGGCCACCATAAGGAGTTCTAAAGCAAGGCACTCCTCTTTGCCTTCTTCGTCTAAATGCCTGAGCAGTAAGTTTACTTTCTGATGCTTGGTCGATTCGCCAGAAAGAACCTTTACCTGGTTCTTCCTGAGACCGTGGAACTTTAACAAAATACCGATTCAAAGAAAGATTGTGACGAATGGAATTCTGCCATCCTTCTGCCATCCTTTGTC…	802	sp|Q3UCQ1|FOXK2_MOUSE	Forkhead box protein K2 OS=Mus musculus	Q3UCQ1	6e-68	negative regulation of neurogenesis; negative regulation of neuron differentiation; neural crest cell fate commitment; ovarian follicle development; positive regulation of vascular wound healing; vascular endothelial growth factor receptor signaling pathway; metanephros development; odontogenesis of dentin-containing tooth; cardiac muscle cell proliferation; collagen fibril organization; negative…	nuclear heterochromatin; cytoplasm; transcription factor complex; nucleolus;	double-stranded DNA binding; transcription factor binding; magnesium ion binding; RNA polymerase II distal enhancer sequence-specific DNA binding transcription factor activity; RNA polymerase II core promoter proximal region sequence-specific DNA binding transcription factor activity involved in positive regulation of transcription; transcription regulatory region DNA binding; sequence-specific D…
Locus_508_Transcript_9/11	TGTCTCAGATCTGCAGCATTTTCTTCCTTTATATCAGCTCCACAGCTTCACCATGAGTATTCCAGTCTTTATAGATTTAACTGTTCCCGAACAGACTGTTGAACTTCGTGTTTACCTGAAGTCTCTTGGAGCTGATATAAAGGAAGAAAATGCTGCAGATCTGAGACAAGACTTAAAAGAAATTGTAAAGGCATCTCCAGTCTGTTTTAAAGAACCATCAGACTCGGATGTTGAAATGTTTTTCAATAGTGTAATATCTCTCATCATGTTGGTTCCTGAAACAGAAGCCGAAGAGATTGTTTCTTTGTTTTGTGATATCATCTCTAAAGCTCCTCCTGGAGACAAAAGGGGTCACTTGCGTTTAAGACTACTGACCAATGTGTTTAGTGGACTGGACGA…	1263	sp|Q5ZJ64|EIF3M_CHICK	Eukaryotic translation initiation factor 3 subunit M OS=Gallus gallus	Q5ZJ64	1e-59	translational initiation; neuron projection morphogenesis; protein secretion; Golgi organization; positive regulation of cysteine-type endopeptidase activity involved in execution phase of apoptosis;	eukaryotic translation initiation factor 3 complex; Golgi apparatus; cytosol; microtubule associated complex;	protein binding; translation initiation factor activity;
Locus_510_Transcript_8/11	ACTTCAAATATTCAGCCTGCTAAGCCCTCACCTGGATTGCTACGAAGGTTAAGCAGGTCCAAACTTTAAAGTGGACAGTCAGTGCTTTTCTTGTTGTTAAAGAGACTAATGTATTGAGTAATTCTTCGGTTTAAGGTTTAATGTTAAATTGTTTTTATTATGACTTGACATAAAATTATGACTTGACATAAAAACAAACATTAATATATATATACATGTATTTATGTGTGTGTGTTTATATGTATACACACACATGAATGCACGTGTATTTATATACATGTATACACACACATATTCATACATATATGAACTCAAATATACGTACACATACACACACATATATAGATATATATACAGACACAAACACATGCATATGCACACATAGATACACACATGCAT…	1007	sp|P06333|TCB1_RABIT	T-cell receptor beta chain ANA 11 OS=Oryctolagus cuniculus	P06333	0.0004
Locus_511_Transcript_6/10	TGTTCATCCAGATAATTAAAACGAACAGGATTTTAGTGCCATGCTCCTAAATACAACACAGTGTCCTACAAGATCTGAACTTCTGTTGGGCTGTTTCCCCAAAAATCTCCGAAGTCAAAGGCCCTGGTGACCGTTTGTCTACCAAACAAATNNNNNNNNNNNNNNNNNNNNNNNTGGTTGGATTATCTCATCAAATTAGGAGTTGATGCCGAAGTCAGTCACATAAAACCTGTTGGAACTAAGAAGTTGCAGCCACAGTCAGANNNNNNNNNNNNNNNNNNNNNNNNNNNNNNNNNNNNNNNNNNNNNNNNNNTATTTCACCAGTTAATACAATGTTTCATCCCAGATTACCATTTCATCCCAGATTACCATCATTCATTGTAACTTTTTTATTTATTT…	1602	sp|Q9CYL5|GAPR1_MOUSE	Golgi-associated plant pathogenesis-related protein 1 OS=Mus musculus	Q9CYL5	3e-30		intracellular membrane-bounded organelle; cytoplasmic part; membrane;
Locus_517_Transcript_7/9	TTATATCTGTAAGAGGGTCACACAGCACAAAAAAAAAAAAAAAAAAGACGAATAAAACATTTAGCACTGATCTGTTTTCGGAAAACATCTTTTTACGATTCCAAGCTGGATAAGCTCTTTTCTGTAATATACAGAATCAAAGTCAAAAAAGTTCAGAATGTTAGTATCACATTTGTTCCCCTATTATCCTCTTCTGAAGAAAGATGAGGGAGGTCTTGACCCTAGAAAAAGTTATTGGTCTTAAGTCTTCGAGGGAAAAAAAGTTCTTTTAAGTGAAAATACTGAAGAGAGTCAAGTGAATTTAAAAGGCATGAAATATAAGTGAAAAAAAGTATATCGCAAAATGACGATAGGGACCATGACAAAACTTTCATGAAGACATGGGTGGCCCTTAGAAGG…	895	sp|P02268|H2A_SEPOF	Histone H2A OS=Sepia officinalis	P02268	3e-29	DNA repair; defense response to bacterium; centrosome duplication; nucleosome assembly;	nucleosome; lipid particle; nucleus;	DNA binding; protein heterodimerization activity;
Locus_519_Transcript_26/32	AGAGAAAGTGAATCAAAATGACCGACGTCCAGCCAAGAGAAGTGAAGATTTTGGAGACGGCGGAGGACATTCAGCTACGTCGTGAAGAAGTTATTAGTCGTTATGGCTTCTTTAGGAATGCCTGTAAGGACCGTAGAGAGCGTCTGGAAGACTCTCGACGTTACCAGTTCTTTAAACGAGATGCTGATGAGCTGGAAAGCTGGATTTATGAGAAACTTCAAACAGCATCGGATGAGAACTATAAAGATCCCACCAACTTGCAGGCTAAGATCCAGAAACATCAAGCTTTTGAAGCTGAAGTTGCAGCCCACTCTAATGCTATTGTGACACTGGATAATGCTGGTAAAGAAATGATTGACCAGAACCACTTCGCCTCTCAGACTATTCAGGAACGACTTG…	8690	sp|P13395|SPTCA_DROME	Spectrin alpha chain OS=Drosophila melanogaster	P13395	0.0	axon guidance; cellular component disassembly involved in execution phase of apoptosis; actin filament capping; actin cytoskeleton reorganization;	intracellular membrane-bounded organelle; paranode region of axon; microtubule cytoskeleton; spectrin; cytosol; lateral plasma membrane; protein complex; cuticular plate; Z disc; fascia adherens;	spectrin binding; protein N-terminus binding; calcium ion binding; protein heterodimerization activity; actin binding; protein complex binding; calmodulin binding; structural constituent of cytoskeleton; syntaxin binding;
Locus_521_Transcript_11/14	CCGGTATATATATATATTACATATATATATATATATTACATCTATATATATTTACGAAGCACCTGTTTAAACTCGGACGTTATCTATTGTAATTCTCCTCCCTAAACATTTAAATCTCTCTCCCACCCTCTTAGTTTCCCTTGTAAATATCACTCCCCCTCTATATATACTTACTAACTCTATCTGTATCTCTCTGTCTTTCCCTCTCACTCTCTTGTACTTTATATACTATATATATCCGCCTGTGTCTTCCTGTGGTCCTTCTGTCCGCTGCCGTTGTTCTTCATATCACATCCCAAACAAACCGTCAGGACTGCAAAGATGTCTTTAGAGGAGGCTGACGAGAAAACGGCCCTGATTCGATCCACTGAACAATATGGAGAAGAAGAGGAAGAAGAA…	3792	sp|Q9H3U5|MFSD1_HUMAN	Major facilitator superfamily domain-containing protein 1 OS=Homo sapiens	Q9H3U5	2e-173	transport;	integral to membrane;
Locus_522_Transcript_17/23	CGCGACGAAGTATACTACGAAAATAAATTAGAAGAGACAAGACGGAGATCTGTTTTTATAAGACGGTAAAAAGAAAGGAATTTGTTTACATTAAATGGATTACATTTTGATGTGANNNNNNNNNNNNNNNNNNNNNNNNNNNNNNNNNNNNNNNNNNNNNNNNNNNNNNNNNNNNNNNNNNNNNNNNNNNNNNNNNNNNNNNNNNNNNNNNNNNNNNNNNNNNNNNNNNNNNNNNNNNNNNNNNNNNNNNNNNNNNNNNNNNNNNNNNNNNNNNNNNNNNNNNNNNNNNNNNNNNNNNNNNNNNNNNNNNNNNNNNNNNNNNNNNNNNNNNNNNNNNNNNNNNNNNNNNNNNNNNNNNNNNNNNNNNNNNNNNNNNNNNNNNNNNNNNNNNNNNNNNNN…	3021	sp|Q9VZZ9|DOS_DROME	Protein daughter of sevenless OS=Drosophila melanogaster	Q9VZZ9	2e-11	regulation of cell migration; regulation of immune response; labyrinthine layer development; heart development; platelet-derived growth factor receptor signaling pathway; regulation of Ras protein signal transduction; epidermis development; response to oxidative stress; interleukin-6-mediated signaling pathway; epidermal growth factor receptor signaling pathway; activation of JUN kinase activity;…	cytoplasm; membrane;	signal transducer activity; signaling adaptor activity; SH2 domain binding; phosphatidylinositol phosphate binding; protein binding, bridging;
Locus_525_Transcript_16/17	GCTGAACCGCTCTTCCGATCTGCTGTTTGAAGCGAGGAAGCGAGATGGAACCATGTATTGTGCAAGTTAATAGTGCTTACAAGATGGCGGTCGGTCGTTCTTTTGTAGGAAGCGAGATGGAACCATGAGGTTCGACTCTTACAGCTGTTTCATCTAAATACTCCGGATATAACTGCACGAATTACTAGAGAATATTCTACCGAACGAGAAAAAGAAAACAAGTTGTTAATAGCTTTTATGTTATAAATTTTTATTATTATTATTCGCCATCTCCGTCGCCGCCACCACATTGCCGCCACCACATTCAGTTCAAACAACACAAATACGAAAAATNNNNNNNNNNNNNNNNNNNNNNNNNNNNNNNNNNNNNNNNNNNNNNNNNNNNNNNNNNNNNNNNNN…	2937	sp|Q9Y6E0|STK24_HUMAN	Serine/threonine-protein kinase 24 OS=Homo sapiens	Q9Y6E0	4e-146	positive regulation of apoptotic process; regulation of transcription from RNA polymerase II promoter; positive regulation of axon regeneration; endocardium development; intrinsic apoptotic signaling pathway in response to oxidative stress; histone H3-T11 phosphorylation; neural tube formation; negative regulation of cell migration; cell differentiation involved in embryonic placenta development;…	midbody; cytosol; nucleoplasm; cytoplasmic membrane-bounded vesicle; cleavage furrow; Golgi apparatus; membrane; endosome;	protein kinase C binding; protein serine/threonine kinase activator activity; magnesium ion binding; histone kinase activity (H3-T11 specific); androgen receptor binding; GTP-Rho binding; identical protein binding; histone binding; ATP binding; chromatin binding; ligand-dependent nuclear receptor transcription coactivator activity; protein dimerization activity; histone deacetylase binding; Rac G…
Locus_526_Transcript_6/11	CCAAGAAAGATCGGTCATATTTGATACCAGTAATGTTGTTGTGGTCACCGTTTCCGTTTGTCCCTCTCACGACGGCAACAAGTCGAGACGAAGAACAACAACACCACAAGTCGAGACGAAGAACAACAACACCAACACAACCAACAACATTACTGGTATCAAATATGACCGATCTTTCTTGGGGTGTGAAAAACGGAGATTTAAATGTGGTGCAAGAAATATTCGAAAAACAGAATCCAGATGTAAATGAAGAAATTTCAGGCCGATGCCCCATCCATTATGCTGCCGACTACGGACAAATAGAGATCATGAAATACTTAGTTACTAAAGGAGCCGATATCAATCGATTAGACAAACATGGAATCTGTGCGTTATTAGCAGCCACATGGGAAGGCCATG…	1192	sp|Q7T2B9|MTPN_DANRE	Myotrophin OS=Danio rerio	Q7T2B9	3e-32	regulation of heart rate; membrane assembly; cell development; cerebellar granule cell differentiation; regulation of barbed-end actin filament capping; regulation of cardiac muscle cell action potential involved in contraction; positive regulation of macromolecule biosynthetic process; positive regulation of cardiac muscle hypertrophy; skeletal muscle tissue regeneration; positive regulation of …	A band; tight junction; basal plasma membrane; F-actin capping protein complex; cytosol; axon; sarcolemma; nucleus; lateral plasma membrane;	protein homodimerization activity; structural constituent of cytoskeleton; cytoskeletal protein binding; enzyme binding;
Locus_527_Transcript_15/21	ACCACCACCGACTCATTTTTACTCCAGTCTTGTTCGGAGTACTAGCTTTTTCTACTAGCCTTCTTCTTGCATTTTTTCAAATATGTTTTCTCAAAGTTTTACTAAAATGTTCAGCGGGGGTGATGGTGGTGGCTCCAGTATATTCAACATGGGCGGTGGACAGTTTAATATTGACTTTGGTGACTCTGGCCTGGGGGGTTTTAAGATACCTATACAACTACCTGGCCAAAAGGGCGGCGAAGGAATTAGTATCCGATTACCTGGGAAAGGTGGTGGACATAACAGCGTAATTGGAAGGTCGTCCAGGAAACAAAGAGAAAACCCCTTTGCCAGTATGGAACAACAGAACTATGACGAGATAGTCAAAAAATGCCAAGAAGAAGGTATTCTGTTTGAAGA…	3116	sp|O35920|CAN9_RAT	Calpain-9 (Fragment) OS=Rattus norvegicus	O35920	5e-167	cellular response to insulin stimulus; positive regulation of intracellular transport; execution phase of apoptosis; blastocyst development; myoblast fusion; protein autoprocessing; receptor catabolic process; positive regulation of cell proliferation; type B pancreatic cell apoptotic process; response to hypoxia; positive regulation of type B pancreatic cell apoptotic process; proteolysis; actin…	chromatin; membrane; cytoplasmic part; nucleus;	calcium ion binding; protein heterodimerization activity; cytoskeletal protein binding; calcium-dependent cysteine-type endopeptidase activity;
Locus_529_Transcript_23/28	TTTTTTTTTTTTTTTTTTTTTTTTTTTTTTTTTTGGAAAGATTTTGTTTTTATTAATTAAGCAAAATATTTAATTCAAATTGGTAATAGAGACTTCATTTGCTTTTTTCTTTTTTTTTTTGTGTAAACTGAAACTAATAGTAAATCAGTTTTAAATCAGTTTTTGAATTGATAGACAGTATCAAAGTGGTTANNNNNNNNNNNNNNNNNNNNNNNNNNNNNNNNNNNNNNNNNNNNNNNNNNNNNNNNNNNNNNNNNNNNNNNNNNNNNNNNNNNNNNAAAGTTTGAACTTTGGTTAAAGAAAAATGTTGATGATGCTTTTAATTAATATGATTGATAATGGTAATTCTTAAAGTGAAAATATTAATTTGTAAGTGATAANNNNNNNNNNAATTTTAAA…	5560	sp|Q6GLP7|BRD9_XENLA	Bromodomain-containing protein 9 OS=Xenopus laevis	Q6GLP7	1e-32	negative regulation of transcription, DNA-dependent; regulation of transcription from RNA polymerase II promoter; dendrite morphogenesis; histone H3 acetylation; histone H2A acetylation; negative regulation of G1/S transition of mitotic cell cycle; histone H4 acetylation; positive regulation of histone acetylation; cell surface receptor signaling pathway; negative regulation of cell proliferation…	mitochondrion; nucleolus; NuA4 histone acetyltransferase complex;	transcription factor binding; p53 binding; transcription corepressor activity; transcription regulatory region DNA binding; transcription coactivator activity; thyroid hormone receptor activity; nucleoside-triphosphatase activity; histone acetyl-lysine binding;
Locus_532_Transcript_7/12	GAATATTTCATATTATTTTCTGGGTGAGCATGTTTTTTTTAATACAAACAAATGTAGGCATAAACAAATGTAGGCATATATATATATATGTGCACATATGCAAAATATACAAGTGCACACCACACATACAAATACGCATGAACATAAAGATGAATACTTATAAAGATGAATACTTAAGTTTGTCTGTTTTTTATCAGAATACATTTCCAAATCCCTGATTAATCCAGCTAGCCGTTGGTTGAACTATATTTCAACTGTAGTTGAACTATATTTCAACTGTATGAGGCTTTCATATGATTTATACATCAGGATAACATTTGTGATCATATGATTTATACATCAGGATAACATTTGTGATATATATATGATNNNNNNNNNNNNNNNNNNNNNNNNNNNNNN…	1079	sp|Q8IIG1|YK213_PLAF7	Uncharacterized protein PF11_0213 OS=Plasmodium falciparum (isolate 3D7)	Q8IIG1	5e-05
Locus_533_Transcript_3/11	AGAATCACTCGTAATTATGATCGTTTCTAATTGTTGTTGTTCATTTCTAAACTTGTGTATTTGTTGATTCTCATACTGAATACATCCAAAGGAGGAAAAGATGAGGAAGAAGAAGGAGACACTCGCACGCTGGCTGGCTTTAGAGAATCACTCGTAATTATGATCGTTTCTAATTGTTGTTGTTGTTGTTCTGGTCTTGTAATAATGTCCAATAGCAAATGGTGGTGTGGATTCTCATACAAAATATTCATTGTAGTAGTAATAATAATAATAATGCGGAGGGTTGGACACTTTAGGTGGTATATATCATCGTTAGCATGACTAATAGAAAACCCTAGACACACAGTAGTAAGTATTATTGCTCTGTGTACATCATGTGTGGACTGAGAAAGGTTTCGG…	2526	sp|O35814|STIP1_RAT	Stress-induced-phosphoprotein 1 OS=Rattus norvegicus	O35814	3e-103	regulation of JAK-STAT cascade; response to heat; response to unfolded protein;	Elongator holoenzyme complex; transcription elongation factor complex; Golgi apparatus;	chaperone binding; protein C-terminus binding; DNA binding; protein kinase binding; Hsp70 protein binding;
Locus_534_Transcript_7/10	AGGCTTTTTCCATTGCGCCAGAGAAAAAATTTGTTTGCTTGTTATCAGTCACATCATGAAGGGAAAAGGTAAAGGGATAGGGGACTCAAAAGATTGTCCCCTCCAATTTCCAGATCTCAAACCTGTTGATCACACAAAATCATGTCCGCTTTACTCATCAGTCTTATCACGAACTCAAGAAGAAGGCATTGGAGGAGATGAAATTGACCGCTTACAAACAGAATTGGAAACACTGCTTGCTTCTGCAGGCAAAAGACTACAGCTGCTACAAAAAGAAATACAAACATTGAATAACTGGCAAGACAAGAAATAACTGGCAAGACAAGAAAGAGAAGAAACCTGCACCCGGCAAAGTTGAGAACAGTGTTGTGAAAAATAAAAATGAAACTTTGAAGAATT…	2766	sp|Q66IZ5|TAD3B_XENLA	Transcriptional adapter 3-B OS=Xenopus laevis	Q66IZ5	5e-30	regulation of transcription from RNA polymerase II promoter; regulation of protein stability; regulation of histone deacetylation; regulation of protein phosphorylation; mitosis; histone H3 acetylation; intracellular estrogen receptor signaling pathway; positive regulation of transcription, DNA-dependent; regulation of tubulin deacetylation;	mitotic spindle; nucleolus; Ada2/Gcn5/Ada3 transcription activator complex; STAGA complex; transcription factor TFTC complex;	histone acetyltransferase activity; protein domain specific binding; ligand-dependent nuclear receptor binding; sequence-specific DNA binding transcription factor activity; ligand-dependent nuclear receptor transcription coactivator activity;
Locus_535_Transcript_47/49	TTGAGCGCTTGGCTCTCGTTACAGGTGCAGAGATTGTGTCAACCTTTGATGCTCCAGATTGTGTCAAACTTGGTCACTGTGACCTTATAGAAGAAGTTATGATTGGAGAAGATAAGTTGATCAAATTCTCAGGTGTGGCTCTCGGTGAAGCATGTAGTGTTGTTCTGCGTGGTGCTACTCAACAGATCTTAGATGAAGCAGAAAGGTCTCTCCACGATTCTCTCTGTGTACTCTCGCAGACAGTCAAGGAAACGAAGACTGTTCATGGCGCAGGTTGTAGTGAAATGCTGATGGCAGAAGCTGTTAGTAATCTTGCTGCCAAGACTCCAGGCAAAGAGGCTGTTGCTATGGAAGCATTTGCTAAATCTTTAAGAATGATCCCTACAATAATAGCTGATA…	2735	sp|Q3ZBH0|TCPB_BOVIN	T-complex protein 1 subunit beta OS=Bos taurus	Q3ZBH0	8e-100	'de novo' posttranslational protein folding; apoptotic process; growth; hermaphrodite genitalia development; binding of sperm to zona pellucida; nematode larval development; receptor-mediated endocytosis; embryo development ending in birth or egg hatching; chaperone-mediated protein complex assembly;	nucleolus; microtubule; cell body; chaperonin-containing T-complex; zona pellucida receptor complex;	ATP binding; unfolded protein binding;
Locus_538_Transcript_7/14	TATACATACATAGATATCTTACCAAATTGAATCTAAAGTCTTTTCTTTCATGAGCGGAGGTTTTACAGCCAACAGACTTTTACAGAGGACAGTGTAGAAGTAAACGCCCCCACTGCAAATGAATCCACAAATACCTTCAGCCCCAGCGTATTCGCAGATTCCTCAACAAGAAAATAGTGTACAGGCAGCACCATATAACACACCAGTTCCTCCATATCCTAATGAACCACCCCCTAATTATGAACCGCCCAAAGGATATTATGCGCCATTCCCTAATCAGCCCAGAGCGCAAGGACCATACCAACCACCAATATACCCAGGTGGAAGCACTTCATACCAACATGGACCAAATATTGCACCTCAGCCAGTCCTTGTTGTTCAAGAGATGGGATTCGGCCC…	3931	sp|Q9JLJ0|LITAF_MOUSE	Lipopolysaccharide-induced tumor necrosis factor-alpha factor homolog OS=Mus musculus	Q9JLJ0	4e-24	regulation of transcription, DNA-dependent; aging; apoptotic process; regulation of cytokine production; positive regulation of I-kappaB kinase/NF-kappaB cascade; signal transduction; cellular response to lipopolysaccharide; negative regulation of NF-kappaB import into nucleus;	lysosomal membrane; Golgi apparatus; extracellular region; plasma membrane;	WW domain binding; signal transducer activity;
Locus_539_Transcript_7/12	TATGCCTATATATGTATATATATATTTGTGGGTGTTTATACATATTTATGTATATATATATTTGTGCGTGTGTGTGTGTGTGTGCATGCATATATGCTTGTACATATATGTATGTATATCCATATCTATGTATTTATGGAGACTGCACACTTTTATTTTAATTTTTGTTTTTCTCAATTGATGCAACCACACAAACCTAAACCAGTGTGTTATTATTTGAAATATGTCGCTATTTTGCCATCACCACCACCACCACCACCACTACTACTACTATTACTACTAATGCTATTATTATTACTACCACCACTACCACTAATATCACTGCAACTACTGTTGTTTTTAACGTTGTTGTTATCACTGCCTGCCATATTATTATTACCATTATTTTTATTATTATTA…	2096	sp|Q8IIG1|YK213_PLAF7	Uncharacterized protein PF11_0213 OS=Plasmodium falciparum (isolate 3D7)	Q8IIG1	2e-05
Locus_540_Transcript_40/41	CACATATACATACATACATACATACACATACACACACATACATATATGTATATCATTGGGGTTTGATTCCTTTACATGATACGCCCCAGATAGATGGTGTCTTCAGGACCGAGATCGGGGTTGAGGAACTGAAAGAAACCCAAACGACTGTAGAACTCCAGCAGGTACTTGTCCCCAACGTTCAGTTCACAGAACACACCAATAGAGCCGTTGGTCTTCAGCGCCGACAGGCATGCAGCCAGCAGCCGATACGGGATGGTCGCGGGTCGCAGATGCGGCCAGGCAGTATGTCCGATGGGTAGCGTTGGAACACGCTCTCTGGAATACACGGTGGTCGGTTGTGAAAACTGAGTACCACTTCATCTGCAGGCGTCAACTCGTCTTTGACAGGTTTCGGGT…	4463	sp|Q8VIJ5|NCOAT_RAT	Bifunctional protein NCOAT OS=Rattus norvegicus	Q8VIJ5	2e-87	positive regulation of calcium ion transport into cytosol; glycoprotein catabolic process; necrotic cell death; aging; protein targeting to membrane; N-acetylglucosamine metabolic process; response to steroid hormone stimulus; positive regulation of DNA metabolic process; dATP metabolic process; positive regulation of mitochondrial depolarization; positive regulation of growth hormone secretion; …	nucleus; mitochondrion;	histone acetyltransferase activity; beta-N-acetylglucosaminidase activity; hyalurononglucosaminidase activity;
Locus_546_Transcript_16/23	GACGTGAGAGAACGCCCAAGCACTGGAATCGATTCGTACGAGGTTGTGTTGAAAAGTCCTTGGTTTTTCGATCAAAGAAAATAAAAGGGGCATCAGACGTCATCCTGGCCAACACATCTGGCAGACGAACAGAGCAGCATCGAAGACGGTTCTAATCCAGACATTCTAATACTCATTTCCTGTCACCACCAGCATTCAAGCTCTTTGAATGTCAGCTAGCAAATGTATATCGTCAGGAGATTCTCCAACCGACGGAGTTTCTGTGGGAGCTTAGCAATAATCATTCTGCTCTGCTGTTTGGTCTACGCTTTGCTTGGTTCACATCTGAGGATAATAGCTGTTTCAAATTTCCAGCTCATCAGGAAGTCTTTGCCAGAAGATTTACTGCGCCATGCAACT…	3636	sp|O74745|YHF4_SCHPO	Mannan polymerase II complex anp1 subunit OS=Schizosaccharomyces pombe (strain 972 / ATCC 24843)	O74745	6e-29	cellular response to drug; filamentous growth of a population of unicellular organisms in response to heat; fungal-type cell wall organization; cell wall mannoprotein biosynthetic process; filamentous growth of a population of unicellular organisms in response to biotic stimulus; cellular response to heat;	plasma membrane;	mannosyltransferase activity;
Locus_547_Transcript_24/28	CAGTATGGAATTCCTCAACAACGTCCACCTCCAGGAAGTATGACTCTGGCTCAAGGTCCACCGCCGGGTCCAGGAGGGATGCCAAGCAAGCCAACTATGCCTACTATGTACAATCATCAAAGGAGAGCTTCACCCTACCCAAGTCCACAGCAAATTCTCCAGAAACGACAACAGCAATATCCAAATGGCACTCAGTATGGTGCACCAACAGCATATGGGAGCCAACCACAGCACCCGGGCAAGGCACAGTACCCTCCAACTCAACAACCCTTGCCCTCACCAAACTATGTAGGGCCACCACAGCAAGGCATTCGCCCTAATGGACCTACCCCACCTTATTCCAATGGTCAAAATATATATATGGGGCCAAATCAATTCTCCACTAGACAACCCCAACCC…	3659	sp|Q6P1E1|ZMIZ1_MOUSE	Zinc finger MIZ domain-containing protein 1 OS=Mus musculus	Q6P1E1	3e-94	negative regulation of transcription, DNA-dependent; positive regulation of fibroblast proliferation; regulation of multicellular organismal development; regulation of androgen receptor signaling pathway; in utero embryonic development; primary metabolic process; cellular macromolecule metabolic process; cell aging; vitellogenesis; positive regulation of cell differentiation; positive regulation …	nuclear body; mitochondrion; nucleolus; nuclear replication fork;	ligase activity; steroid hormone receptor binding; metal ion binding; nucleic acid binding; ligand-dependent nuclear receptor transcription coactivator activity; enzyme binding;
Locus_548_Transcript_9/15	CACAGTAAAGAATCGGCCTCGGAAAAAGAGGAGGGTAACAGAGGGTAACAGCCATATGTTGAAACGCAACAGCTCAGAATCTCGTCTCAGTAGTGGACCAGACATAGGGTCGTTATCTCCACCAACAGTTACATTCACCATTGGGAGTCCACACAGTTCCCCCTGGAGGAGGGGCAGCACCAGCAACACCCCACCTCCCCATCCACCAACAGCACACCGGACCCACTCCGGCACCCCGCCCAACATGGTCGCCTCACCACTAAGAAGATCTGGTCACAGCCCAGCATCTGTTTCTCCTCAACAAGCCATCACGGGCCCTTCATCTATGCCGTTATTCTTCGGGTCCCATGATCGACGAGAAGGTTTCCACCATGTCGGCAGCCTTCCCTACAACCTGTA…	2844	sp|Q8IYT8|ULK2_HUMAN	Serine/threonine-protein kinase ULK2 OS=Homo sapiens	Q8IYT8	5e-11	cellular response to stimulus; cellular macromolecule metabolic process; localization; response to nutrient levels; regulation of autophagy; phosphorylation; protein metabolic process; axonogenesis; regulation of growth; catabolic process; regulation of cell size; cell communication; cellular component movement; locomotion; regulation of multicellular organismal process; response to stress;	neuron part; intracellular organelle; cytoplasmic part; membrane;	protein binding; kinase activity;
Locus_549_Transcript_15/23	CGGGCATAAGCTAGAGTTTGGTGCGCCCACCATCGACTTTTATATTCCCACATGTCGATATTAATTATTAATTGTAGCAAGTCGTATTGGGGAACAACAAATTCTATATCCGCAGAATTTGCCAAACATCTCCCCCCTCTTCAAACAATAAGACACTCCAATTAAGTAACACTTAGTGGGTGTTGTTTAATCAACAGCAATAACAAAACTAACAAGTGCCATCAACATTTTTGTTTTTTTTTATATGTATTTAAACATTTTTCTAATTTCCTGGTTGCTGGTATTTCGTTATTCAAGTCTAAATGAGCACATATTTCTCTCGCACTTGTGGCGCTCGGATATCCTGCAATAAAATCTATCAAAGCCGAAAATCTATCAAAGCCGATGATGTGATATTTT…	8400	sp|Q3UHC2|LRRK1_MOUSE	Leucine-rich repeat serine/threonine-protein kinase 1 OS=Mus musculus	Q3UHC2	3e-17	organic substance metabolic process; regulation of signal transduction; primary metabolic process; organ development; phosphorylation; positive regulation of cellular protein metabolic process; nervous system development; single-organism cellular process; response to stimulus; regulation of phosphate metabolic process; single-organism developmental process;	mitochondrion; neuron part;	identical protein binding; kinase activity;
Locus_555_Transcript_36/45	CTTGTCTTATAAACGTGTTTTCTACCGGCAGTTGTGGATACATTTTTCTAAATTTTGCATAGTGTGATGTTTCAGACATGGAGTCAAGTAGTGGTGGCAGTTTTCCCAAGATTATGGTCTTTAAACCAACCATGGAAGAATTCAAAGATTTCAGAAAATATGTCAATTATATGGAATCACAAGGCGCTCATAAAGCTGGCTTGGCAAAGGTGATTCCACCACCAGAATGGACTCCAAGACGTGTTGGTTGACGTGTTGGTTATGAAAATGTTGATCTCATGGTTCCTGCTCCAATCACTCAGGTAGTGAGTGGTTGTCAGGGATTGTATACTCAATATAACATTCAGNNNNNNNNNNNNNNNNNNNNNNNNNNNNNNNNNAGAAAAGGCATTCACGTTA…	15913	sp|Q9V6L0|KDM4B_DROME	Probable lysine-specific demethylase 4B OS=Drosophila melanogaster	Q9V6L0	1e-160	transcription, DNA-dependent; determination of adult lifespan; histone H3-K9 demethylation; regulation of transcription from RNA polymerase II promoter; histone H3-K4 demethylation; negative regulation of transcription, DNA-dependent; locomotor rhythm; positive regulation of cell proliferation; cardiac muscle hypertrophy in response to stress; modulation by virus of host morphology or physiology;…	cytoplasm; nucleolus; centrosome; Sin3-type complex; cyclin-dependent protein kinase activating kinase holoenzyme complex;	zinc ion binding; oxidoreductase activity, acting on single donors with incorporation of molecular oxygen, incorporation of two atoms of oxygen; histone demethylase activity (H3-trimethyl-K4 specific); histone demethylase activity (H3-K36 specific); ubiquitin protein ligase binding; histone demethylase activity (H3-K9 specific); chromatin binding; androgen receptor binding; methylated histone res…
Locus_557_Transcript_9/13	TTTTTTTTTTTTTTTTTTTTTTTTTTTTTTTTTATTTTTTAATATGAATGATATTACCAAATTTATTTAGGAATCAATTACTCTTTTCATAAAATTTGCTCAGCTTTGTCAAATTGTTTAAACGTGCACAATTATGTTTTAACTTCTTTCAGCACTTAAATAAAAAAAAAAAATGTTTATGCTTTTGTAAAAAAAAAAAATGTTTATGCTTTTGTTTTTTTTTTATTTGATTTTCCTAATTGTCTTTCCTTTTAGTTCAGAAATACGGATGTGGGGGGAGGGGATTTGCTATGGAGACTAAATCTAAACTCAGTTTTTAAAATAAAATTAAAAAAAAAAAAAAAATTATATATAAATTCACTCAATTAATACAATACAAATGATAATGATGATGATAAT…	2897	sp|Q7ZW02|CHPT1_DANRE	Cholinephosphotransferase 1 OS=Danio rerio	Q7ZW02	1e-64	phosphatidylethanolamine biosynthetic process; CDP-choline pathway; platelet activating factor biosynthetic process;	Golgi membrane; endoplasmic reticulum membrane;	binding; diacylglycerol cholinephosphotransferase activity;
Locus_558_Transcript_8/15	TTTTTCTTCTCTTTTTTTGAATATAAAATTTAAACCTTTATTTTTTCTTCTCTTTTTTGTTATCCAATAACCAAAGTATTGGAAATACACATTAAAAAATAACATAATTTAAAATGGTCCGCCACAGATGCTACCTATCAGTAGCATCCGTCTTTGATAACACAGCCATACACTTACACACACTCATGCAAATCCTCTCATTCATTCAGTCTTCTTCATCTTTCACTTTTGAAGATTTCTTCTTTTTACTTTTCTTTTTTGACGGAGTCTCTGTATTTTCTGTAACATCCACATCAACAGATTCTTTCTTTTTTCTTCCCCTTCAGCGGAGTCGTTGATTCCCCATCTTCCTCTTCAGCACCCAACTTCTNNNNNNNNNNTTTTCTTCTTCTTCTTTGA…	2464	sp|Q54MT2|NOP56_DICDI	Nucleolar protein 56 OS=Dictyostelium discoideum	Q54MT2	1e-98	growth; pyrimidine ribonucleotide biosynthetic process; positive regulation of growth rate; positive regulation of multicellular organism growth; RNA methylation; embryo development ending in birth or egg hatching; maturation of SSU-rRNA from tricistronic rRNA transcript (SSU-rRNA, 5.8S rRNA, LSU-rRNA); nematode larval development; cell death; purine nucleotide biosynthetic process; endonucleolyt…	preribosome; membrane; cytosol; box C/D snoRNP complex; pre-snoRNP complex; plasmodesma;	protein binding; DNA binding; snoRNA binding;
Locus_559_Transcript_20/24	CTCTTTCCCTACACGACGCTCTTCCGATCTTTTTATTTCATTAGTGCTTCTTGTTTTTTTTTTTCTTCTTCCAATTTCTCTTACCATCATTGGGAGGGATAAAGATTGAAAATATGTTTTCTGCTGCATAATAAAGCTGCCTTTTGATAAATATCTCACACATCTTAGTTACTCATTTGTGTTTTAATTTCAAGCAGCACTTGTGACTAGAAACATAACCTTGAAAAATACACAGAAAAAAAAATTTTTTAAATCTAAAGGTTGTGGAGGTGGTAGCAGAGAAATTATTGAGCAATTAGAGTGAAATTAACAAAAAAATCTAAAATTTTGGAAATAATAAAATTAGTCCGGAGCAAGCTTTTCATTCAATTAATTCCTCCACATGAGTAATTCACATAT…	3832	sp|Q5R613|SNX6_PONAB	Sorting nexin-6 OS=Pongo abelii	Q5R613	2e-74	negative regulation of transforming growth factor beta receptor signaling pathway; retrograde transport, endosome to Golgi; vacuolar transport; pinocytosis; cytoplasmic transport; negative regulation of transcription, DNA-dependent; intracellular protein transport; response to stimulus; cell communication; negative regulation of epidermal growth factor-activated receptor activity;	cytoplasmic vesicle membrane; macropinocytic cup; phagocytic cup; extrinsic to endosome membrane; extrinsic to internal side of plasma membrane; ruffle; early endosome membrane; nucleus;	phosphatidylinositol binding; protein homodimerization activity;
Locus_561_Transcript_4/13	TGATGAACGTGATAAATTTGTTTCTTCATTTTCATATTTGTATTATATATATATATATACATATGTGTACGAGGAGAAGTCACTGATATGATATGATATAATACGACATATGATATGATGTGATATGATACGATATGATGTGACTAGATATGTGATATGCAAATAGCAAAAATAACAAATAAAAATCAGTTACGGATAAAATATTCAACACGAGTTACAGTTGTTTGTCTTTATTAATAATTAGATTTTAACTTTACGTCAAGAGCTTCTTCATTGTTGATGAAATAGTAAATATATTTACAAATATTCGTGTATCAGAAAAGTCCTGGAAAAGATCACGAAACTACGGTATGCACGAAAGTTTATGTGGTGTATGCATCAGTTTGAGGAAACTATTTT…	1977	sp|Q27295|EAT5_CAEEL	Innexin eat-5 OS=Caenorhabditis elegans	Q27295	5e-10	reproduction; positive regulation of multicellular organism growth; inactivation of MAPKKK activity; negative regulation of cation channel activity; response to stimulus; determination of left/right asymmetry in nervous system; intercellular transport; ion transport;	gap junction; neuronal cell body membrane;	gap junction hemi-channel activity; protein kinase inhibitor activity; calcium channel inhibitor activity;
Locus_562_Transcript_4/13	GCTTCGTTTATAAGCCATCACGACCAAGGTCATGCTGGAGCAAAAACCGCCTATTTAGCGTATAGCAACTTGGCTTTTCTACAGTAGAGGCGTGAGACTGCTACAGTTACCTCCCTTGCACTCGACCGGAATGCAGTGGAATCTATTTGGTTTCCAATCGCATAAAACAACAGCAACTTCTCAAGGAATTCAAAAGAAATATCGTTTGTAATTTATAAAATAAAATAAAGTTCTGCAGAGAATGGTGTCTGATAAGTCCTCCTCTTTAAAGTGTTGGCTTTGTACCGAAATCAGAAATAATTATTAGTCAGGTGAAGTGGAATCCAAGATTAACAGATTAGGTTGTGGATGGAGGCGAATTTGGAAAGGTTTAACGTACATACCATTGTTGTTCAATTT…	2258	sp|O89110|CASP8_MOUSE	Caspase-8 OS=Mus musculus	O89110	4e-06	response to abiotic stimulus; cellular component organization; intrinsic apoptotic signaling pathway; proteolysis; regulation of apoptotic signaling pathway; response to organic substance; activation of cysteine-type endopeptidase activity involved in apoptotic process; response to DNA damage stimulus; cell surface receptor signaling pathway; positive regulation of cellular process; toll-like rec…	nuclear lumen; protein complex; cytosol; membrane;	cysteine-type endopeptidase activity; protein binding;
Locus_566_Transcript_1/1	ACTCTTTCCCTACACGACGCTCTTCCGATCTGGGAACCAGGAAGCGAAGAGGGCGGACCCAAACTTTTAAGTATAATTTGTGACTCTTTTTGAACTTATTTAAATTGTTTTGATATTTATAATTCTATACAAACATGAGCGCCGAACGAATGCATCATATTTCTAAAGCACAATTTGTAAAAATCCGAGTTAAATTTGTAAAATCCATGGACGATATCGATTCCTTTCTCGACGAAGCTTTGGCAAATGGTTTATTGGCCGATGGACATAAACAGGGAATAGGAGCCCTGAAAAATGTTTACGATCAAGCACGGCAGTTGCATGATTATATATTAAGGAAGCTACCGGATGGGTCCGAGAAATTTGTGTCGGCCTTGAAAAAGTCAAATCATGATCAAA…	597	sp|Q98943|CASP2_CHICK	Caspase-2 OS=Gallus gallus	Q98943	0.0001
Locus_568_Transcript_3/4	GNNNNNNNNNNNNNNNNNNNNNNNNNNNNNNNNNNNNNNNNNNNNNNNNNNNNNNNNNNNNNNNNNNNNCGGAGTGACCCCGCAGCCGACGCTCGATGTTATGGACATGCAAATTCCAGCGCTTTATGGGTTAAAAACAGGTGGAAAATTGAGTGAACTTGGTTCGAGTCATGCATATCAGCTCAATAAAATAAAATAAAGTTCTGCAGAGAAAAGGGTCTAACAAGCACCTCTCTTAAAATTGCTGGCTTTGTGTCGAAGTGAGAAATACTTTGTTTGAAGACGCAGGGTAAGAATTTAAGTTTGTGAAATCCCAAATCAGCATAGAATATAGTGGACGGGGGGCAGGTTTGGAAACATATAACGTACATACCATTGTTGTTTAAGTTCTTCATGTTT…	946	sp|P70343|CASP4_MOUSE	Caspase-4 OS=Mus musculus	P70343	4e-07	response to abiotic stimulus; regulation of apoptotic signaling pathway; positive regulation of catalytic activity; single-organism developmental process; response to oxygen-containing compound; positive regulation of cellular process; organ development; toll-like receptor signaling pathway; intracellular signal transduction; response to organic substance; protein metabolic process; regulation of…	cytoplasm; protein complex; membrane; intracellular organelle part; nucleus; intracellular non-membrane-bounded organelle;	cysteine-type endopeptidase activity; enzyme regulator activity; protein binding;
Locus_569_Transcript_1/1	CACTCTTTCCCTACACGACGCTCTTCCGATCTAAAAGCCATATCATTGTGGTATTTGTGGCAAAACATTCACTGCTCGTAATTCATTATCTTTACACCAGAATGTTCACACTGGAGAGAAACCATATCATTGTGATATCTGTGGCAAATCATT	153	sp|Q9BX82|ZN471_HUMAN	Zinc finger protein 471 OS=Homo sapiens	Q9BX82	2e-14	hemopoiesis; negative regulation of transcription from RNA polymerase II promoter; transcription, DNA-dependent;	nucleus;	RNA binding; metal ion binding; DNA binding; sequence-specific DNA binding transcription factor activity;
Locus_572_Transcript_10/17	CTGGAATTAAAGTTGGTAAAAAGAAAAAAAAAAATTTAAAGAAGACTTAAAAAAAAGACATTTTATGTAAAAGTAGTTATATCTACATCAGTAAGAAGTTATACTTACACATTTCATATATACATATAAAAATAGTAAAACTGTTGGTTTAATTATTTGCAAAAAAAGATGTNNNNNNNNNNNNNNNNNNNNNNNNNNNNNNNNNNNNNNNNNNNNNNNNNNNNNNNNNNNNNNNNNNNNNNNNNNNNNNNNNNNNNNNNNNNNNNNNNNNNNNNNCCTTTATGTTCCAAGTTCAAATTCCATTGAGGTCAATTTTGCCTTTCATCCTCCAAGCCTTGATAAAATAAAGCACTAGTTAAGTATTATGGTTGATTTTAATTGACTGACACCATGTCCTCC…	2432	sp|A4IF78|TFIP8_BOVIN	Tumor necrosis factor alpha-induced protein 8 OS=Bos taurus	A4IF78	1e-51	negative regulation of cysteine-type endopeptidase activity involved in apoptotic process; salivary gland cell autophagic cell death; negative regulation of apoptotic process;	cytoplasm;	cysteine-type endopeptidase inhibitor activity involved in apoptotic process;
Locus_573_Transcript_8/15	CTAGTAAGTAGAAAACAATGACTCTGAGTGTTGATTTCGGCACGCTAGTAAGTAGAAAACAATGACTCTGAGTGTTGATTTCGGCAATTTTCTTTGAAAAAGGAAGCAAAAAGGATATTATGTCTTTACCACCTCGGCAACCTATAGGAATGCCACCTATGGTACCTGGTATGATGACACAAGGCTATACTTTTCCAACAATGGGTATGGTATCTGTTAGTCCGATGGGACTCATACCTCCTGTTATACGACCAATCGTAAGTACAAGTTCTACTTCTACATTGACTCAAAGTAAACCAAAAAAGATAGAAAATAAAGTAAATGACAAAAANNNNNNNNNNNNNNNNNNNNNNNNNNNNNNNNNNNNNNNNNNNNNNNNNNNNNNNNNNNNNNNNNNNN…	3436	sp|P49756|RBM25_HUMAN	RNA-binding protein 25 OS=Homo sapiens	P49756	4e-50	regulation of alternative mRNA splicing, via spliceosome; execution phase of apoptosis;	nucleolus; nuclear speck; cytoplasm;	mRNA binding; protein binding;
Locus_576_Transcript_7/9	GTTTTAATTAATGTTGTTTAAAACCATATCATCTCCGATCCAGCTCACTCATTACAGTAAGGCAATAAGCATTTTCACAACAGCAACAACAAAAAGAATGAAAGAAAGAAAAAAAAAGGAAAAGTTATCATCTGAAGGCGACTCTGGTCCTATAAAAAAGCACGTGGTCATCCTCCGTTTCCTCGTGGTCGCTCCCGTATTTTTATTGACATTTCCTTTTATAGAAGCTTGTGTGAAGTGTGACCTCATTTCTGCGGCCGATGGCAGTTTACATTCGACGAACTGTTGTTTCAATTAATTCTTTTTGAAAAAGAACTTCACTTTCATTTTGGACGAAATGCGATTTAAAGGAACTGGGAATATTTTGCAGGGGTTCAGGAATACAAAAGCCGCACTTGG…	1166	sp|Q3T0P5|CASP6_BOVIN	Caspase-6 OS=Bos taurus	Q3T0P5	6e-08	actin filament organization; salivary gland cell autophagic cell death; response to X-ray; response to hydrogen peroxide; response to gamma radiation; positive regulation of neuron apoptotic process; response to glucose stimulus; response to organonitrogen compound; spermatid differentiation; response to testosterone stimulus; positive regulation of compound eye retinal cell programmed cell death…	lysosome; P granule; cytosol; fusome; cytoplasmic mRNA processing body; nucleolus;	cysteine-type endopeptidase activity; protein binding; m7G(5')pppN diphosphatase activity;
Locus_577_Transcript_4/4	GAGGTGTTGCCTACATCTTCAACAATGAGAATTTTAAAGACTCAAAAAAACGTCCAACTCGTCACGGCTCATCGAAAGACACAGAAGATTTTAAAGCATCATTACTAAATCTTGGATTTCGTGAAGATGACATCAAAGTTCATACAGATGAAAGTGCCGATGAGATGCGCAAGGCTTTGAACGAGTTTGAGCAAGATAATCCTGATATTGAAGGTAATATTGACTGCTTTATTTGTGCCATGGCAGTGAAAATGATATCATATGTGGATACGACGGTGAAGTTGAGCTGGACGAATTGCTTTCTTNNNNNNNNNNNNNNNNNNNNNNNNNNNNNNNNNNNNNNNNNNNNNNNNNNNNNATTCAAACATGTCGTGGAAGCAAGATTGATGTTGGAGGAAA…	401	sp|P97864|CASP7_MOUSE	Caspase-7 OS=Mus musculus	P97864	4e-06	neurotrophin TRK receptor signaling pathway; hippocampus development; cellular response to organic cyclic compound; glial cell apoptotic process; response to X-ray; activation of cysteine-type endopeptidase activity involved in apoptotic process by cytochrome c; lymphocyte homeostasis; response to hydrogen peroxide; positive regulation of neuron apoptotic process; response to glucose stimulus; re…	cytosol; nucleoplasm; plasma membrane; mitochondrion; nucleolus;	phospholipase A2 activator activity; protein binding; cysteine-type endopeptidase activity involved in apoptotic process; aspartic-type endopeptidase activity;
Locus_582_Transcript_2/11	CAGAATAAAACGATGGCTCCATCATTAGACGTTCTCTTGAGACGTAAATTGCATCCTTTTGTATCAGAAAATCCACGATAGAGTTAAGAGTCTTTTTCATGATACAGGTATGTTTTTTCTGAAGGAATGGAGGGACAAAAAAAAAAAGGTATGTAAAGGAGGTAGAGATAGCAGTCCCTAAAAACGTTGACAGAATAAAACGATGGCTCCATCATTAGACGTTCTCTTGAGAATCTGTTCCATGTTTATGTTTGTTGAGCTGTGCCAGGAGGTCGTCAGCTTCCTCACCACTCTTCACTCGGATCAGCAACGGCACTGGTTTATTCTCGGTCCCGCCCTTCGTTAAGGGAGGGTTTGGAATGCATACAAGGCTCACATTGTTTTTGCCTTGCCTTTTGA…	1965	sp|Q9UKX7|NUP50_HUMAN	Nuclear pore complex protein Nup50 OS=Homo sapiens	Q9UKX7	2e-43	single-organism cellular process; neural tube formation; organic substance transport; single-organism transport;	nuclear pore;	protein binding;
Locus_583_Transcript_32/40	TAATGTAAAAGGAGGAGGAAATGAAGCAGTAAAAGGAGGAGGGTTACTGGGAGTAGGGACTGATGGGACAAAGGGGGGGCCTGGAGTGGCATTAGGGGCAGGTAGTGATAATGTAAAAGGAGGAGGAAATGAAGCAGTAAAAGGAGGNNNNNNNNNNNNNNNNNNNNNNTGTTGGGGTAGGAGGTGGAGCAAGAGGGGGGAACATTGAGGCAGACAGTAAACAACAAGCCCCTAAAGCCACTGGTGGTGGTGGTGGTCAGACTGGCAAAGGTGCAGAAGAGTCAAAATCCCCTGTTAANNNNNNNNNNNNNNNNNNNNNNNNNNNNNNNNNNNNNNNNNNNNNNNNNNNNNNNNNNNNNNNNNNNNNNNNNNNNNNNNNNNNNNNNNNNNNNNNNNNNN…	4376	sp|P0CB49|YLPM1_RAT	YLP motif-containing protein 1 OS=Rattus norvegicus	P0CB49	7e-81	negative regulation of transcription from RNA polymerase II promoter; regulation of telomere maintenance;	nucleus;	protein binding; RNA polymerase II core promoter proximal region sequence-specific DNA binding transcription factor activity involved in negative regulation of transcription;
Locus_593_Transcript_57/64	CCGAGGTGGAGGTCCACAACACCATCTCTTCGGTTGTCTGGCTGTTTGAGAGCGTTATGGAGGAGTACCGTTGAAAATGAAGGGAAGTTGCTCTGTTGTAGCTCTGCTTTGCCTGCGTACTTGTGCATCGCTCGCATTTTTCGTCATAAAAATTATATAAAAATACATAAAAACATATAAAAATATACAAAAATATATAAAATCTTCCTGGGACACAACACAGAAAGCACACTCCATCCGTCTTCTTTAGGGGACCAAAAACGCAACAGAAACTCAGTCACATGTGGGCATGATCCGAAAAGCTCTGTCCTTTCCAATCCTAAATGTAGGCTTATCAACCCAGCCAAGTCAGAACTAGGGATTATTAGCAAAGAAATTTTAGATAAAATAAATACGAAA…	2461	sp|Q6ZRP5|YD019_HUMAN	Putative uncharacterized protein FLJ46204 OS=Homo sapiens	Q6ZRP5	8e-05
Locus_600_Transcript_20/27	GGGTCGATCTAATCGACTGCCCCCAACTTTCCCAAAATTTCGAGCCTTGTATCTAGAGTAGAAAAGCATATACAGTAATCCCTCGACTATCGCGTTTCAAATCCCCCCGCGATAGGTGAAAATCCGCGAAGTAGAAACGGTACTGTACTGCATATTTTTTAAAATTATTTTTGTAATTTGTATATATTTATTTTATTATAAATGCAAAACAACACCACAGAGGAATCGACGTAAGCTTAAATAATAAACCAAGATAGGTGAAACGCGATAGGTGAACCACGATATGGCTAGGGATTACTGTACACATTTTGCCCTTTGTGATTGTGTATGTATACCTCACATATATTAAGTTATGTCATTGTACTCTGTTTTGTATTTTTGTTGCCCTCGTACCAAGTT…	5398	sp|Q62469|ITA2_MOUSE	Integrin alpha-2 OS=Mus musculus	Q62469	4e-15	anatomical structure morphogenesis; cell junction assembly; positive regulation of response to stimulus; single-organism developmental process; response to stress; organ development; positive regulation of cell migration; regulation of phosphate metabolic process; cell-cell adhesion; establishment of localization; cardiovascular system development; immune system process; regulation of biological …	cell projection; neuron part; cytoplasm; membrane-bounded organelle; plasma membrane part; integral to membrane;	protein binding;
Locus_604_Transcript_1/1	CTCCGAATCAAAGGTTCATACGGGGCTCCAACTAGCAACCGAGCACGGTTCGAATTCGCTTGTAATCCAACGGAATATCCAAAATATGTGTTTTTAGTGCCACTAAAGATAATCGGTGATTTGGTGTCTAAATTGAATGTGATAGCAGGATGCGGTAGATGTAACAGCAGGAATATGAAATGGCTAACAACTAATCTGAAAGCCATGCCACTTTCCATGTTAAACCGACTAATAACAGTGCAAACAAGTTTGGCTGGCGTATTTTGGAAAAATTGCCTTAACGGCGAACAAGGACAATGATGTTGTCACGGCGCTGGTCGGAGGCCAAAAGGCGGATTTTGGCCAGCGGTCACGTGACGGAGAAGAGAGAAAAGAAAAGAAAAGAAAGGGAGGCAAAGG…	404	sp|P13612|ITA4_HUMAN	Integrin alpha-4 OS=Homo sapiens	P13612	0.0004
Locus_606_Transcript_14/16	CGCTTCCGTGTTACGACAGACACCACCACACGAAACGGTACCAATACTAATAATATCCCTAAAACCCAGACTCATAATTCGATCTGATTTAAGTAGATACCAGCCCAGTGGTAAATATTAGCTCTAACCACGACACTTCATCTGGTTCTGCGACGGTTTCTGTTTTTCCTCGCGCTGAACAGATTATGAAATGTACATGTTAGGTGCATGCGTACCTGTTTGCTGTCAATCTCCTCCAGGATTTTGACACTTGTCTGTTCTTCAAATTCAAACGAAGACGAAGAGTAAAAGAAAATATATTAATTGTTGTTGGTCCAAATGGCTTAGTATGTGTAAAACTAACATATACCGTTTTTTATTACCAATGACGAAATGTATATATTTCTTTCAGCCTTGTTC…	3236	sp|P48818|ACADV_BOVIN	Very long-chain specific acyl-CoA dehydrogenase, mitochondrial OS=Bos taurus	P48818	0.0	negative regulation of fatty acid oxidation; energy derivation by oxidation of organic compounds; temperature homeostasis; regulation of cholesterol metabolic process; cellular protein metabolic process; activation of signaling protein activity involved in unfolded protein response; acyl-CoA metabolic process; very long-chain fatty acid catabolic process; fatty acid beta-oxidation using acyl-CoA …	mitochondrial inner membrane; cell wall; mitochondrial nucleoid; cytosol; dendrite; plasma membrane; nucleus;	flavin adenine dinucleotide binding; short-branched-chain-acyl-CoA dehydrogenase activity; electron carrier activity; fatty-acyl-CoA binding; very-long-chain-acyl-CoA dehydrogenase activity;
Locus_607_Transcript_1/1	GGAAATAGTACAGGAATATTTATTGAGTACTCCAGACAAATACATGCTGAAATGACAAATCAGATTCAATAGTTGTTTATTCTATAGTCGAAACAGTTTATTTCAGCTTTTCGAAAATGAAAGACAATTTTATGGTGAATGAGATAATTATAGAGATTTTTGTTTACAAATGTGGTACGCATACTTTCCCAACAAAGAGTTCTGAGACAACAGTGATCCACAATGCAAGAACGAAAAAAATGTAAGAGATTCCAACTTGAAAGTTGTGTGGGAGTTGATATGGTAATCCACCAATCTGGTCCATGTTAAAGCCAATCGGGAAAATGACAGCAGCCATACAAAATAATATCATTGCAACGAAACCAAGCCAACGAGCAAATCTTATTGCTCTATAGTGCC…	837	sp|Q0D289|CP052_DANRE	Uncharacterized protein C16orf52 homolog OS=Danio rerio	Q0D289	4e-47
Locus_610_Transcript_11/15	CTATTTCAGTTTGGTTCATGTTATTTCGTTTTTACATTTGGTAGAGAAATAAAATTTACAAATTCCAAGATGACAAAACAAAGTTTAAACAATTTACGTAGTTTATTTCCTATAATTCTTCATATGAAAGTGAACATTTTGAAGGACAGTGCTGTGCTGCTATTTCAGTTTGGTTCATGTTATTTCGTTTTTACATTTGGTTCTTTCTTGCTTTAAGTGTCATATGATCATCTGTTTTTGAGGGACAGCTCCACACTGAATATAATAACATCACAATTAATTACCTGAAGATTAATCACGTTGATAAAAATTTTCGATAAATTTGTTCCTTGTAAAATTTCCAACACTATATATAATAATAATAATATTCATAGAAGACACCAACAGCTGAAGTACACC…	2946	sp|Q3TEL6|RN157_MOUSE	RING finger protein 157 OS=Mus musculus	Q3TEL6	9e-139	protein polyubiquitination; negative regulation of cAMP-mediated signaling; positive regulation of catalytic activity; protein monoubiquitination; regulation of cysteine-type endopeptidase activity involved in apoptotic process; regulation of anatomical structure morphogenesis; positive regulation of protein modification process; negative regulation of cell growth; positive regulation of intracel…	integral to membrane; mitochondrial outer membrane; early endosome; plasma membrane; nucleus;	protein binding; metal ion binding; ubiquitin-protein ligase activity;
Locus_611_Transcript_276/283	TTGAAGTTTGAACATATTGAATCAGTGTATTCTGGAGAGCACTTCCTCGTCATTCAGGAGTTACATTGCACATCTACATGGCCTGTAGAAATTGAGACCAGTGAATTACTATTAAAACCAATCATAAAACATGAAGATGAGGAGTATGAATCACAGCTGAAAAATGTGGTAATTGCCCGAAACGAATGCGCAACTGAATGTATTTGCTTACAAATAGCTGTTAAAACACCTTCGACTGTTCCCTTAGGCTCATATAAGTTACATTGGAGGCGGAAAACTGAAAATGATGATGGTATGTTGAGTCCATATGTAAGCACAGTCTTTCCACTACCAACTTTGAACATTGAATGCATTCCGATATCTGTTGGCCTCCATTTACCAGCTTTTGGTAGTGTAAAA…	1521	sp|A6QLC7|CD041_BOVIN	Trafficking protein particle complex subunit 11 OS=Bos taurus	A6QLC7	2e-23	retina development in camera-type eye; liver development;
Locus_617_Transcript_31/34	GTGCATGTTGTGTATAGATGTATGTATATAAGTGTATAGTTTATTGTTGAAACTAGAAGATAAACATCTATCTACATATAAATATATACAAACATACACTCGTGCATGTTGTGTATAGATGTATGTATATAAGTGTATAGTTTGTGTGGAAAGATATTTTGATAGATATATAAATACACAAGGCATTTGATTCTACCGAGAAAGACCTTCACGATGACGACACTAAAAGTGACTGTAATCAGCGCAGATAAACTTCCCAGTGTGGAAACTTTCTTCAAGTTGGACCCTATGTGTTACGTGAAATTCCAAGGGAGTGAAAAGAAAACCAAGGAGATTAAAGATACGGAAACCCCTGAATGGAACGAGACATTGGAATTTGACCTGAAAGGTGTTCCTCTT…	7500	sp|Q9NZM1|MYOF_HUMAN	Myoferlin OS=Homo sapiens	Q9NZM1	0.0	gene expression; vesicle fusion; regulation of membrane potential; protein ubiquitination; cellular response to heat; regulation of potassium ion transmembrane transporter activity; muscle contraction; viral process; plasma membrane repair; response to chemical stimulus; synaptic vesicle exocytosis; negative regulation of ion transmembrane transport; negative regulation of ion transmembrane trans…	extracellular vesicular exosome; synaptic vesicle membrane; caveola; lamellipodium; T-tubule; integral to membrane; nuclear envelope;	potassium channel regulator activity; calcium-dependent phospholipid binding; identical protein binding; ion channel inhibitor activity; calcium ion binding; protein dimerization activity; sodium channel regulator activity;
Locus_620_Transcript_6/11	GTTTTTTACAAGTTTATACATTCAATATACATAAACGATGATTGTTAGTTTATTTCTTTAAGTTTTTTACAAGTTTATACATTCAATATACATAAACGATGATNNNNNNNNNNNNNNNNNNNNNNNNNNNNNNNNNNNNNNNNNNNNNNNNNNNNNNNNNNNNNNNNNNNNNNNNNNNNNNNNNNNNNNNNNNNNNNNNNNNNNNNNNNNNNNNNNNNNNNNNNNNNNNNNNNNNNNNNNNNNNNNNNNNNNNNNNNNNNNNNNNNNNNNNNNNNNNNNNNNNNNNNNNNNNNNNNNNNNNNNNNNNNNNNNNNNNNNNNNNNNNNNNNNNNNNNNNNNNNNNNNNNNNNNNNNNNNNNNNNNNNNNNNNNNNTAATGTTATTTAGTAGGTATCATGTA…	1634	sp|Q58CS8|GNPTG_BOVIN	N-acetylglucosamine-1-phosphotransferase subunit gamma OS=Bos taurus	Q58CS8	1e-15	single-organism cellular process; multicellular organismal development; N-glycan processing; anatomical structure development;	membrane; Golgi apparatus; intracellular organelle part;	transferase activity, transferring phosphorus-containing groups; binding;
Locus_621_Transcript_18/25	AGTTTTATAAAATAATTAGAAAATTATAAAATAGCCAATAGTTGGGTTTAGCTAAAGGTGACACAAGAGTTATCCTATTTTAATCTAGCAGGAATGAATAATTAAATTAGTGAAATGAATAATTAAATTAGTGATCCCAGGTGGACGTAGATGGGATGAGGACACCAGATTGGAACATGACCGGATAGAGGAACGAGAGAAGTTTGGAACCTTGAAAGCCAAAGGGCTTTCCTTCTGTTTTTCATAGACATGATTTCGATTGTGTGTCCCTCCATCAGTATCAGAACAATTGGAGAAACTTTCATCGCGTGTTAACCTTGCAAAAGATTGAGAAGAATTTGGGATGTTTAAGACAGGGTTATTCAGCTGGTAATTTGGTAACAGAGATGGTGAAACAGT…	2204	sp|Q5ZJH7|CNPD1_CHICK	Protein CNPPD1 OS=Gallus gallus	Q5ZJH7	1e-36
Locus_622_Transcript_13/22	GGCACCGCCTGACTTTCTCGCCCTAGGTATGCTGCATGGCTCAGCGCTCTAACGACTCCCAAGGGGTTAAGGCACTTGTCAGTTGTGACTGCCAATGATGAACATACACGACACCTCACTGACACCAGATGTATATTTCGTTGTCCCTCAATGTGTAATACATAAAACAGCAACCTCCAAAACAGGAGACACACATTATATGGTAGTTATTATTATTATTACTACTACTACTACTTCTCACCGAATACAGACTACTACTACAACTACTACTGCTACTAAAGATAATATTTTCAATTATATGGTAGTTCCAGAAAAAAGATTGGACTGATATTACTACAGTCTTTTGAGCTTCAAGTTCCTATCAGAGAATGTCACCAAGAAACCTTGTTACGGAGATAC…	4295	sp|Q2KIA4|SCD5_BOVIN	Stearoyl-CoA desaturase 5 OS=Bos taurus	Q2KIA4	7e-91	white fat cell differentiation; positive regulation of cholesterol esterification; cholesterol esterification; brown fat cell differentiation; negative regulation of growth of symbiont in host; fatty acid biosynthetic process; oxidation-reduction process; myelination; defense response to Gram-positive bacterium;	integral to endoplasmic reticulum membrane;	stearoyl-CoA 9-desaturase activity; iron ion binding;
Locus_623_Transcript_1/2	CAAGTCTCCAGGTCGCTGCTCCTTTAATTGAAGACAAATTGCTTCAAGGTTACTACAATGGCTGGCGGATTTCTCTCAGAGGCCGAAACCGGGTTTACCGGAATGAAATACTATTTCAATTCTTACACCCGTCGAGGACGTTTCAATTGTGTTGCTGCTGTTTATNNNNNNNNNNNNNNNNNNNNNNNNNNNNNNNNNNNNNNNNNNNNNNNNNNNNNNNNNNNNNNNNNNNNNNNNNNNNNNNNNNNNNNNNNNNNNNNNNCAGCATTAGTATGTGTATAATTAGGCCTCATTATATAATAAAACAATTATAAACACACTTCACTGAGGAATGTTTTATTTAAAATAAACCAAAAAAAAAAAAAAAAAAAAAAAAAAAAAAAAAAAAAAAAAA	394	sp|Q96IX5|USMG5_HUMAN	Up-regulated during skeletal muscle growth protein 5 OS=Homo sapiens	Q96IX5	1e-05
Locus_626_Transcript_15/16	GTGGTTGGATGAGGCTGTGTGCACATGAGCATGTTGAAAAAGAACGGAAGAGAGAGAGTGAGAGAGAGAGAGAGAGAGCGTGGTGTGTAAAAGAAAAAAAGTCGAGTGGAACCCTCTCTTTTTAAAAATTTCATAAAAATGTCGGGTAATATGGGTATGGAGCAGCTTATTCCTATAGTGAATAAGTTGCAGGACGCTTTTGCCACCCTCGGGGTGCCCATCTCTTTGGATCTGCCGCAGATAGCCGTCGTTGGAAGTCAAAGTGCAGGAAAGAGCAGTGTGTTAGAGAATTTTGTTGGCAGAGATTTTTTACCCCGAGGGTCTGGAATTGTGACAAGACGGCCTCTTGTTTTACAGCTATTTCATAACAAAAATGAATATGCTGAGTTTGTTCATTGT…	3738	sp|P39053|DYN1_MOUSE	Dynamin-1 OS=Mus musculus	P39053	0.0	positive regulation of mitochondrial fission; microtubule-based process; nematode larval development; regulation of growth; regulation of peroxisome size; protein catabolic process; adherens junction maintenance; positive regulation of intrinsic apoptotic signaling pathway; GTP catabolic process; compound eye retinal cell programmed cell death; border follicle cell migration; regulation of peroxi…	axon; peroxisome; membrane coat; phagocytic vesicle; pseudopodium; spindle microtubule; chloroplast envelope; endocytic vesicle membrane; midbody; mitochondrial outer membrane; phagocytic cup; apical part of cell; microtubule associated complex; cell junction; postsynaptic density; sperm individualization complex; nucleus; cytosol; clathrin-coated endocytic vesicle; postsynaptic membrane; perinuc…	protein kinase binding; GTP binding; actin binding; ubiquitin protein ligase binding; identical protein binding; microtubule binding; protein C-terminus binding; GTPase activity; phosphatidylinositol binding; microtubule motor activity;
Locus_628_Transcript_1/1	TGTGTTATGTGTATATAAATATGTTTGTGTGTTAGGATTTACATGTGTGTGTGTGTTATGTGTATATAAATATGTTTGTGTGTTAGGATTTACGATTAAGTACTGCGTGCATGTAATAAAGTTTATTCATTTGGTAGAAACTTGTTTTTCTGTCTGTTCGTACTTGGAGTTTACTAATTCCGTTTTTCACAGAAAACTCCTGAGTAGCAATGGATGAAAGCTTCAGCTTCAAACATATGAATAAGCATGTACATCACACACACTCACACATACACATAATATAGGTATCTATATCTGAACAAACATGCACAGATACACACACACACATACGCACGTATGTAATATAGATATGTATAAGTGAGCAAACATACACACACACACACACATATATATATGTAC…	555	sp|Q69566|U88_HHV6U	Uncharacterized protein U88 OS=Human herpesvirus 6A (strain Uganda-1102)	Q69566	1e-07
Locus_630_Transcript_12/20	CTGCTTTCATCATCATCATCGTCATCATCATCATCTTTTTTTGAAGATATTTTAAAACTTTATTGAAGACATTATTATACTGAGAGAAGACAATGTGAGAGAGAGAAAAAGTTAAAATGATTTAAAATGAGGAATTGGTATTCTCTTTTACATCTGATGGGATGAGAAAGTAGAAAGAATTCTAAGGATATGGCCTTGGTCGTCTCTCAGATCTGCTGTCTTGGGGTCGGCCTCTGTCTTTTCCAAATCCACCACGTCCGCCTCTGTCACCAGGACCTCCACTCCACCACCGCCACCTCCGCGGTCACCACCCATGCCACCGCCACCTCCTCTTGGTCCGCCGCGATCGCCTCCCATGCCACCGCCGCCGCCACGTGGGCCAACTCTGTAGCCACCTCT…	2681	sp|Q92804|RBP56_HUMAN	TATA-binding protein-associated factor 2N OS=Homo sapiens	Q92804	8e-30	compound eye development; positive regulation of sequence-specific DNA binding transcription factor activity; larval locomotory behavior; histone H3 acetylation; negative regulation of macromolecule metabolic process; adult locomotory behavior; transcription initiation from RNA polymerase II promoter; regulation of translation; positive regulation of motor neuron apoptotic process; cellular respo…	transcription factor TFIID complex; transcriptionally active chromatin; cytoplasm; STAGA complex; catalytic step 2 spliceosome; Cajal body; PCAF complex; transcription factor TFTC complex; nucleolus; membrane;	sequence-specific DNA binding transcription factor activity; metal ion binding; mRNA binding; transcription factor binding; transcription coactivator activity; DNA binding; histone acetyltransferase activity;
Locus_631_Transcript_29/31	TTTTTTTTTTTTAAATATTTACGAGATAAATTAATGACTTTTTTTCCTGAATAAAAATTCAATTTATTATATACTTCTTGACTATTTTGACTATTTTTCTTTCAATTCAATAACAATGTTTTTTTTTCTTTCTTCTACTCTGGAGACAGCTGATTGAATCAAGGGTCACCTATCTGTTTACAATACACTTTTCAAAGTAAATGAATTGTATTTTGTTTTGTTTTGCGTTTTTTTTTTTTTAAAATATTTACGAGATAAATTAATGACTTTTAAGATCAATTAGATACATTTAAATAAAAGTTCCCTCTAAATGTTTTCAGTTGACTTCAGATTAGTTGAGGCAGTTTCAGTGCTGGCAACATGGAATCTACACAGTTTACCCAGAAATTGGCGCATGTC…	5627	sp|Q5SV85|SYNRG_MOUSE	Synergin gamma OS=Mus musculus	Q5SV85	5e-34	protein transport;	clathrin coat of trans-Golgi network vesicle;
Locus_635_Transcript_18/18	TACAACACAATTCTATTTTGATTTGTTTAATATCTATCTAAAACTTAATGACAGCGATATATTTGCACACATCGTGGCCATATCGTACTGCACACACATACGCACGGGAACATGATTTTTAAGAGTGCGATTAGGTGTGTGCAAAGAGATATGGCCACGATGTGTGCAAATATATCGCTGTCATTAAGTTTTAGATAGATATTAAACAAATCAAAATAGAATTGTGTTGTAAATCAAAATAGAATTGTGTTGTACAGATGCATTTACCTTGGTTTTATATGGTTGCAATATAAACTGAGGAAAAAATATATAGATAGAAGAAAAATGGACAATATACTCTTTTATATCTGACTATATGTGAAGCGATTGNNNNNNNNNNNNNNNNNNNNNNNNNNNNNN…	7207	sp|O43295|SRGP2_HUMAN	SLIT-ROBO Rho GTPase-activating protein 3 OS=Homo sapiens	O43295	3e-67	positive regulation of apoptotic process; neurotrophin TRK receptor signaling pathway; apoptotic signaling pathway; axon guidance; regulation of neurogenesis; establishment of localization in cell; dendritic spine development; Golgi localization; extension of a leading process involved in cell motility in cerebral cortex radial glia guided migration; negative regulation of cellular process; filop…	focal adhesion; postsynaptic density; cytosol; phagocytic vesicle; cell projection; plasma membrane; Golgi apparatus; postsynaptic membrane; mitochondrial inner membrane; nucleolus;	protein homodimerization activity; SH3 domain binding; Rac GTPase activator activity; SH3/SH2 adaptor activity; Rac GTPase binding;
Locus_636_Transcript_10/14	TCTACCTACATATATTTATTATTTATAAAGAAAGAACTTCGTGTAGGTACTTATACTTATTAACTTATTAGGTACTTATACGCTGCATACCTCAAGTACTCACTATTTTCTGATATTTTTTTTTCAGTCGTCTTAAGAAAAAAATTAAAAAGCCGGAATAAATTTTGTGATGCCTTCAGATGCCAAAAAGAGACGAGATGCACAAAAGAAGGCAGCGGCCAATAAGTCTAGCAATAAAAAGAAGACTCAGAATGGTCCATCGAAAGAGACTGTCAACAAAGCTGTTGATGGCATTACCAAGCAGTTAGATGAGCTTGAACTCATCTCTCAGCATCGCTCCTGTACTGGAGTTCTTGCTTCCCATCCAGACAGCCGTGATCTTCACATCGACAATCTGTC…	3237	sp|Q2KJA2|ABCF2_BOVIN	ATP-binding cassette sub-family F member 2 OS=Bos taurus	Q2KJA2	0.0	regulation of gene expression; histone modification; methylglyoxal catabolic process to D-lactate; post-embryonic development; regulation of cellular macromolecule biosynthetic process; defense response to bacterium; response to light stimulus; regulation of nitrogen compound metabolic process; organic substance transport; regulation of primary metabolic process; peptidyl-amino acid modification;…	cytosol; mitochondrial envelope; nucleoplasm; plasma membrane; ATP-binding cassette (ABC) transporter complex;	protein kinase activity; transporter activity; protein binding; nucleic acid binding; ATP binding; ATPase activity; histone acetyltransferase activity;
Locus_639_Transcript_4/13	AGATATAACCAAGCAGTACAGCTCCTTGTTCAGGAAAGTCAAATTGTTGAAAAAGTATTCGATGGAAAATAGAAGATCCACTTAGCGATAAACTGTTGATAAATAGTTTATTTTAATAATAAATTCTCAGAGGAAAATAATAATAACATATCTCACGAATCATTTCCATTACGAATCGATATTATTAAAAGTTGGGAAGATTTCGTAGTTCGCTGTCAATTCCTGAATTTAGATACAACCAAGCAGTACAGCTCCTTGTTCAGGAAAGTCAANNNNNNNNNNNNNNNNNNNNNNNNNNNNNNNNNNNTATGGCTTCTACCAGCACCGTTGAAGTTCCTAGAAATTTCCGGCTACTTGAGGAATATGAAGAAGGCCAGTCAGGTGTAGGTGAGGGAATAA…	3406	sp|Q6PEH5|UB2V2_DANRE	Ubiquitin-conjugating enzyme E2 variant 2 OS=Danio rerio	Q6PEH5	2e-48	gene expression; negative regulation of neuron apoptotic process; positive regulation of I-kappaB kinase/NF-kappaB cascade; histone modification; toll-like receptor 3 signaling pathway; toll-like receptor 4 signaling pathway; positive regulation of synapse assembly; developmental process involved in reproduction; positive regulation of DNA repair; negative regulation of cellular metabolic process…	cytosol; UBC13-MMS2 complex; UBC13-UEV1A complex; ubiquitin ligase complex; chromatin; nucleus;	protein binding; acid-amino acid ligase activity;
Locus_641_Transcript_40/46	ACACACACACACACACACACACACACACACACACTCGACCCTCTGTATCATTTCTCTTTTACTTTTTCCCCATTCTCTTACTACTTCCCTCTCTAAATATCACTTTTTATATAGGTTTTATACACATCAACACCATACACTCAAACGTACATTCCCTTTCTCGTTTCCTGCACCCACTCTTTCTCTCTCGCTCTTTCTCTCTTTTCCTCTCTCTCTCTTCTTTTCTCGCTCTTTTCTCTCTCTCCTTGTCTTTCACACTTGTTCTCACGCGTAGTGGAAGCAGCAATAAAGGCAAGTCCGCTATCTGACGACAACACACGCTGTTCAGTTCTGAGAACGGACAGATCCACATAAGATGCCAGCTTCCTAAAACTATTGGATTTTTTTTCCGCTCGCCGT…	6285	sp|Q8AXU4|CALRL_ONCGO	Calcitonin gene-related peptide type 1 receptor OS=Oncorhynchus gorbuscha	Q8AXU4	8e-30	negative regulation of biological process; localization; positive regulation of cellular biosynthetic process; organ development; regulation of primary metabolic process; G-protein coupled receptor signaling pathway; regulation of biological quality; positive regulation of phosphate metabolic process; single-organism developmental process;	intracellular membrane-bounded organelle; plasma membrane; membrane part; cytoplasmic part;	G-protein coupled receptor activity; binding;
Locus_642_Transcript_20/21	CAATAATTTAATTGTCTTATATGCACACATAAAGAGAAGCCTTTATTCTCTGACGAGAATGCCTTATCTAGTCACAAGTATATTCATACAGGAGAGAAACCATATCACTGTGATATCTTTGGAAAACCATACAGGAGAGAAACCATATCACTGTGATATCTTTGGAAAA	169	sp|P08155|KRUH_DROME	Krueppel homologous protein 1 OS=Drosophila melanogaster	P08155	7e-09	negative regulation of compound eye photoreceptor development; regulation of transcription, DNA-dependent; metamorphosis; response to ecdysone;	Golgi apparatus; nucleus;	zinc ion binding; nucleic acid binding; sequence-specific DNA binding transcription factor activity;
Locus_643_Transcript_3/4	TTAATGTGGAGCAGATTGAACTGGACAGAACTAATGTGATTACTGAACCGCTCTTCCGATCTTGAACGTGTTCTAATGTTGGGTCTGGACGATGCAGGTAAATCCAAAAGTTTGTATTACATGAAGCTGAAAGCTGAATCAGGAGATCAAAACGCTTCCCACCCTGGGATTTAATGTGGAGCAGATTGAACTGGACAGAACTAATGTGATTANNNNNNNNNNTCTGGGAAGTCGGTGGACACAAGAAAAGCCGTGCTCAGTGGCACCATTATTATTCGAATACAATAGGCTTAATTTACGTAGTTGACAGCAGTGATACACTTCGGATGGAGGAAAGTTGTAAAGAATTTTTAGCAGTCATCCAGCATCCTGAAATGCAAGGAGTCCCAGTTTTGATAT…	1479	sp|Q8N4G2|ARL14_HUMAN	ADP-ribosylation factor-like protein 14 OS=Homo sapiens	Q8N4G2	1e-26	post-Golgi vesicle-mediated transport; positive regulation of actin filament polymerization; regulation of lipid storage; ARF protein signal transduction; synaptic vesicle endocytosis; protein ADP-ribosylation; compound eye development; phosphatidylinositol biosynthetic process; protein transport; cortical actin cytoskeleton organization; liver development; COPI coating of Golgi vesicle; regulati…	Golgi stack; endocytic vesicle; sarcomere; recycling endosome; cytosol; filopodium membrane; Golgi membrane; early endosome; cell cortex; ruffle;	GTP binding; NAD(P)+-protein-arginine ADP-ribosyltransferase activity; thioesterase binding; GTPase activity; receptor signaling protein activity;
Locus_644_Transcript_18/20	GAATACATGTATACATGCGCACATATATATTACATGTGTATGCATGTAGATTATACACATTCACGCATACAGTCTGTGTGTGTGTATTTAATGTATATATATGTGTGTGCGTATACAGTTGTGTGTGTGTGTATGTTTATACAAAATAGTGCAACTAAGGATCTGTTTTTTAGCTGGCTGGGCAGTTGGGTGGTT	195	sp|Q69566|U88_HHV6U	Uncharacterized protein U88 OS=Human herpesvirus 6A (strain Uganda-1102)	Q69566	8e-05
Locus_649_Transcript_11/12	TGAACCGCTCTTCCGATCTCAAGAGTGCACCAAGAAATTGGCCGGAAGTGGTAAGAGCTACAAGTGGTTTTTCAGATTATTTATTGTGTCGGAGAATTCCCAGATTTTTGTTGAAACTGGATAATGCCAAATATAAGATGAGTGGCGAAGAGATATTTCCAGCAACCCGTTTGCAGCCCTTCTTCCTTCGGGTTCTCATCCACAAGAGTGCACCAAGAAATTGGCTGCAAATGAAGACAAAGTTGCTGATACGGCCAAAACAGATGACGGTTTGTCTGAGAGATTTAAAGCCAGTTGTATTATAGGAGAAATATTTCTTGTTACCTTGGATCCAGATGACATTTACTCTTGTCCTAAAGTTTACTTGAAAGACATTAACAATTCACAGACATGGCTGGA…	3852	sp|A5PKG6|UBE4A_BOVIN	Ubiquitin conjugation factor E4 A OS=Bos taurus	A5PKG6	0.0	transmembrane receptor protein serine/threonine kinase signaling pathway; reproductive process; positive regulation of cellular protein metabolic process; cellular response to stress; cellular response to organic substance; multicellular organismal development; single-organism developmental process; protein polyubiquitination; ubiquitin-dependent protein catabolic process; anatomical structure de…	intracellular organelle part; protein complex; cytoplasm; nucleus;	ubiquitin-ubiquitin ligase activity; enzyme binding; heat shock protein binding;
Locus_650_Transcript_22/29	CACACATATATAAAATCCTGATTCATGTTTGTAACTATGAAAAGCATCTGTTGCATATTATCACTGCACTCTTCTCTACTGCACTGTACTCTTCTGCACTCTGGTGCATTAAAATGATGATTCAATCAACCATTGCACAGCATGCTTCATATTGAACTATTTGATGTTCAGCTGTATATATATATATATATATATATAATGCACATACATACACATGCACACACACACATTTTGTGTGTGTGTATATATATACATTCATTCATACACACGCACATGCATTTTGTGTGTGTGTGTATCTGTCTACTGTGGAACTTGTCACTTAGTCTTGTCTCTATACAGCAATGTTTAAGATATATATATATGTATATTATATATAGAGATTTGTAGGTGTATGTATAT…	551	sp|Q69566|U88_HHV6U	Uncharacterized protein U88 OS=Human herpesvirus 6A (strain Uganda-1102)	Q69566	1e-05
Locus_651_Transcript_14/21	ATGTGATACAAACTAGAGAGTGAGGTGGAGGAAAGAAAATAGATGCAAGATATGTATGTTTATTGAGTTCATAAAGTACTGTAAGGAAATTGAGTATCCTTATGTATGACATCAGGAGTGGATGAGATACCTATGGTGCCCCTTATAAAAGGAAAGGCAGGAGTGTAATGAAGTACGATGAAAGAAAAGATTGTGTTGAATACTGAAACCTTTGAATCAGAGAAGGAAATCCAGGCGTCAAGAAAATAAATGTCAGTGTAATCCCTTGAGGAGAATGCTCCTAATGAGTGAAAAGTAATCAGATGAAAGGTAACATAAATTAGTCTGTTTAAAACTTATTTTGAATCGGAAAAATTTTGAATCTTGAATGTTCAGTATGTTTACAATAAATAGAGGAAA…	3520	sp|Q14164|IKKE_HUMAN	Inhibitor of nuclear factor kappa-B kinase subunit epsilon OS=Homo sapiens	Q14164	3e-35	mammary gland epithelial cell proliferation; response to virus; positive regulation of interferon-beta biosynthetic process; signal transduction by phosphorylation; protein autophosphorylation; positive regulation of I-kappaB kinase/NF-kappaB cascade; positive regulation of peptidyl-serine phosphorylation; toll-like receptor 3 signaling pathway; regulation of autophagy; innate immune response; DN…	PML body; pre-autophagosomal structure membrane; endosome membrane; chromosome; CD40 receptor complex; cytosol; nucleolus; internal side of plasma membrane;	nucleic acid binding; NF-kappaB-inducing kinase activity; phosphoprotein binding; IkappaB kinase activity; ATP binding;
Locus_652_Transcript_6/10	CAATTCAGTTGACAAGTGGGGTTTAAAAAAATAATTTGAGAAGTGGGGGGGAGGGAAAGAGAAGGAATGAAAAAAATATAAAGCTGTATTGAATTTAATTCTTTCCTTAACTAAATGAAAGCACTGTCAGGAAAGGAAGTGGCTTATTCTATGAAATTATATACTCTTGGTTTGCTCTCTCTTAAACAGAATGGCCGACAAAACACATACACTCAGGTCTGTGTGTATGGTGGGGTGAAGGGTCGGGCTAAAACTACAGGGACCATGCTTAACTCTTAAACCAGACAACAGTCTCTTACTAAAATTATGGCAATTAGCGTGGATGCTTAGTTCAATTCTGAGCCAGTCGTAGTTGTCTCCCTTAATTCACCTGTTTGAATTTTCTTTTCTTTTAGACAA…	1864	sp|P36079|YKI3_YEAST	Putative uncharacterized protein YKL083W OS=Saccharomyces cerevisiae (strain ATCC 204508 / S288c)	P36079	0.0003
Locus_653_Transcript_4/7	CCCTACACGACGCTCTTCCGATCTGTTTGTATGTGTGTGTACATTTATGTAAATGTGTACAGAGTGAGAAAAGGGAAGACATTAAGGGTACAGAGTGACAACCAGCCAACTAGCCAGTCACAAAACTCCAATGTCCGCAGGAAGTTTGCCTAAAATTGCAGGTGTGTGTATATGTGTGTATGCTCCTTCCAGTCTCCGGAGGCAGGACTGTCATCACCAGTTTTCGAGTAGTAAAGAGTGGCGGATAGGGAGGGGAAAAAAGAGAAGGAGCACAGCAGGCTGTATATATATATTCAAATATATAGACTGACATGTTCACCAAAGGTCTTCACAGACGATTCAATGATGGCCGGTTCCCAATTGCAGTTTTACTTGTCATCGGAATGCATAGACAGGGGC…	958	sp|Q9CPY6|CQ039_MOUSE	Glucose-induced degradation protein 4 homolog OS=Mus musculus	Q9CPY6	5e-81
Locus_654_Transcript_1/2	GGAGGAGGGTGAGGAGGAAGAAGCTGAAGAAGCAGATGATGACTGTCAGAGGAGGAGGAGGGTGAGGAGGAAGAAGCTGAAGAAGCAGATGATGATGATGATGACGATGATTATGACTCCTCGAAAGCATTCGACTTTGAAGCACAGCTTGATGAATTCCGCATGAAATGGCAGCAAGAGCTTTTGGGTAGCCAAGATGCAGCTGAGTCGAGTGAAGTAGCCGTCCCTTGCACTAGCAGCAGTGGTAATAATAATAATGGTGTCCAAGCTACTGTGAGTCATCTGTCCAATGAGGATCAATTAGAGGCTATCAAAAATAAAGCTAAATGGTTCTATTTGGAAGGTATTAAAGCAGAACAAAATGGAAATTTGTACAATGCTGTGACTTTCTACAGACAA…	1574	sp|Q9UK97|FBX9_HUMAN	F-box only protein 9 OS=Homo sapiens	Q9UK97	5e-07	regulation of TOR signaling cascade; protein ubiquitination; SCF-dependent proteasomal ubiquitin-dependent protein catabolic process;	cytoplasm; SCF ubiquitin ligase complex;	protein binding;
Locus_656_Transcript_38/42	CTTTCCATGTACAATTTTAAAATTGTATTTTTACTATTAAGAGGGGTGGGGTTGTGTGTGTGGGGGGGAGGAAACAGGGACGGAATGGAGGATGGGGTGCGGGTGGGGGGTCAGGGAGGAATGAAGGGAAATAATTTTTTTTGACGGCTCAAAACGTTTCGTCCACATCACAGTCGGAGGTCTGGTGTCCAAAAACTTCACAGATTTCGCAGTAGGCTCTCTCCTGTTGGGAGTGCCATGGTACTGGGTGCACGGTGGACTGTCAGACATGGTCTGCTGCGGACAGTCCTCGGTGTCGTGTTTGTCAAATTCTTCACAGATATCACAGAAAAGTCGAAGTGTGACAAGCGGATCTTTCCTTTTGTCATTGTGGGCCTCGTCATCTTTCACGTCACCATT…	4531	sp|Q922J3|CLIP1_MOUSE	CAP-Gly domain-containing linker protein 1 OS=Mus musculus	Q922J3	2e-19	regulation of primary metabolic process; cell projection organization; protein complex assembly; regulation of developmental process; cellular component movement; cell communication; system process; cellular macromolecule metabolic process; establishment of nucleus localization; single organism signaling; regulation of gene expression; regulation of cellular metabolic process; cell cycle process;…	microtubule plus end; spindle; membrane; microtubule associated complex; microtubule organizing center; Golgi apparatus; cytoplasmic vesicle; endosome; neuron projection; cytoplasmic microtubule; chloroplast; myosin complex; cell periphery; plastid part;	actin binding; metal ion binding; microtubule binding; heterocyclic compound binding; protein domain specific binding; organic cyclic compound binding;
Locus_662_Transcript_1/1	CAAAAACGCCACGGGCGCGATGGTCCTCCAAACCTTCTGCAGTCAGCACGGCCTCAGTGATGACTACTTCTCGTTCTACATTCACTCCAAACTCAACGAGCGGACCTGGGTCAGCCATTCCAAGAGCGTCTTCAAGCAGTTCAAAAATCCTTCCCACGTGCTACACTTTGGTGTTAAGTTCTACCCTCCAGACCCCTGCAAGGTGGACGACCCCCTCGTGCGCTACATGCTGTGCCTCCAGGTGCGCCTGGACGTGCTGGAGGGCCGACTCCGCTGCAGCGGCGATGTGCGGGTGCTCCTCTCGGGCTACGCCCTCCAAAGCGAGTTCGGGGACTGGAACGCCAGCGAGGACTACCGTCAGGCCGTGAACGCGAACAACCTGACAGACTCTGTCGAGTT…	1047	sp|Q9V8R9|41_DROME	Protein 4.1 homolog OS=Drosophila melanogaster	Q9V8R9	9e-47	protein localization to juxtaparanode region of axon; protein localization to plasma membrane; epithelium development; regulation of molecular function; protein localization to paranode region of axon; neuron projection morphogenesis; cell surface receptor signaling pathway; cell adhesion; circulatory system process; paranodal junction assembly; regulation of cell shape; actin cytoskeleton organi…	protein complex; cortical cytoskeleton; internal side of plasma membrane; nuclear part; synapse; paranode region of axon; septate junction; juxtaparanode region of axon; axolemma;	Rho guanyl-nucleotide exchange factor activity; receptor binding; phospholipid binding; cytoskeletal protein binding; protein tyrosine phosphatase activity;
Locus_664_Transcript_1/10	TCAAATGCTAATTCCCCATATTCTTCGATGTGATTTGGAGAATAATATGAAGAACAAAGCTGTGATCATTGTCTTAGCTGTAGAGCATCAAATGCTAATTCCCCATATTCTTCGATGTGATTTGGAGAAGGTTAGAACTATTATGAGTTCCATGGAGCCAGAACATAATGCTTCCACTTCGTGTGGTAGTCAGCAGAGTAGCAGAGTCAAAGAACAGTTCAAGAAGTGTTGACAGAAAGATGTGATGGTAGCCGCAACATCCTCCATACTTGTGTTGCANNNNNNNNNNNNNNNNNNNNNNNNNNNNNNNGTTTGTGTCCCATCGTCAAATAAAGACTGTGAATCAGAGTCTTCAAGCACGGGAAATTACAACCCATGTTTGGATACATTCAATGCTGT…	4774	sp|Q80TP3|UBR5_MOUSE	E3 ubiquitin-protein ligase UBR5 OS=Mus musculus	Q80TP3	2e-113	progesterone receptor signaling pathway; protein polyubiquitination; positive regulation of protein import into nucleus, translocation; positive regulation of canonical Wnt receptor signaling pathway; response to DNA damage stimulus; imaginal disc growth; protein ubiquitination involved in ubiquitin-dependent protein catabolic process; cell proliferation; female gonad development; spermatid nucle…	cytoplasm; nucleus;	protein binding; ubiquitin-ubiquitin ligase activity;
Locus_665_Transcript_20/26	GGGTCTGAGTTCATGTGGGGGTGGAGGTGGTAGAGCAGGTGGTGATGGTGGAGGCAAGTCATCATCTAATTTAGGAAGTGTCGGCTTTAATTCAGCTGGAACTTTTGATTTGTTACCAGAGTCGTCAAGTTCAAGATATTGTGGCTGGCTCTCATACTCATAATGAACTTCTGTATCATCATCTTCTTTTTCATCTGCCGTTGATTCTCCAGACCGTTCGCTGACAGGCACCATATAATCACCAGCATCATAAGCTCTGTTAGAGACACCATCTTGGAGCTTAAATTGAGGTGTATCTTTACTCTCCTTTTCAGGTTCTTCATTAATCCATGACCAATTTTTGGTAAGGGGACTGATTTTGCCAATGGAACTAGGTGGATCATCCTCAAATGTTTTGAT…	8028	sp|P0C6B8|SVEP1_RAT	Sushi, von Willebrand factor type A, EGF and pentraxin domain-containing protein 1 OS=Rattus norvegicus	P0C6B8	4e-49	cellular response to glucose stimulus; cellular response to potassium ion; organ morphogenesis; regulation of cellular process; mitochondrial fragmentation involved in apoptotic process; response to stress; axonogenesis involved in innervation; mitochondrial transport;	neuron projection; extracellular region; plasma membrane; mitochondrion;	chromatin binding;
Locus_668_Transcript_7/10	CCAAAATTAAAAATAACTGAACTCCTTAAAAATGTTTAAAAACAAATGAAGAAAAATTAACAGAAATATCTGAAACTAGGATTGAACCAAGATAAAATCATACAGCAAAATGTTCTTGTCAAGGAAAGCAAAAATCAGCAGCCTTAAAATATTTCTATACCACAAAATCAAAAGTCCACTATTTGATAAATATTAATTTCTATGGAAAGAAATGTGAGAAATGATGATATTCATGCCTTTAAAAAACACTATCAGACCCATAAATGAAGCAGTTCCAAACATTTTATAGATTTGATTTGCTGACACACAGTTAGTGCCATGCAGTGATCACCACAAAATACCAGATTTTCAGCAGCAAGAATATTGGGATATTCAGGATTTTTCAAAGAGATTTTTAAA…	3798	sp|Q03606|YN02_CAEEL	CRAL-TRIO domain-containing protein T23G5.2 OS=Caenorhabditis elegans	Q03606	2e-37	transport;	integral to membrane; Golgi apparatus; mitochondrion;	phosphatidylinositol transporter activity;
Locus_671_Transcript_5/14	TTCCAACTCACGAAGATTGTAGCAGTGAGATTGAATCAAACTTCGCAAAAGATTCCAACTCACGAAGATTGTAGCAGTGAGATTGAATCAAACTATGATGAAATTGTCTCTACATTTGATGAGATGAAACTGCGGAACTCACTGTTAAGAGGGATATATGCTTATGGTTTTGAAAAGCCTTCTCTTATCCAGCAAAGAGCAATTGTACCTTGTATAAAAGGTCATGATGTTATTGCCCAAGCTCAGTCGGGCACAGGAAAGACTGCCACCTTTTCTATTGCCATTTTGGAACAGTTAGATATGGATCTCCCTGAGTGTCAAGCTCTGGTCCCGTCAAGCTCTGGTCCTGGCGCTCCCACTAGGGAATTGGCCCAACAGATTCAGAAAGTCGTTNNNNNN…	1724	sp|Q8JFP1|IF4A2_CHICK	Eukaryotic initiation factor 4A-II OS=Gallus gallus	Q8JFP1	1e-45	translational initiation; cytokine-mediated signaling pathway; mycelium development; regulation of translational initiation; modulation by virus of host morphology or physiology; nuclear-transcribed mRNA poly(A) tail shortening;	eukaryotic translation initiation factor 4F complex; cytosol;	protein binding; ATP-dependent helicase activity; translation initiation factor activity; RNA cap binding; ATP binding; mRNA binding;
Locus_674_Transcript_7/11	CGACAGTGATGAAGAGAAAAAGCCGATGAAATCCAACGAGAACATTAAAGTTTACCAGTCGAGGTTTGCAGCACTCAGAGTCGATGACGACAGTGATGAAGAGAAAAAGCCGATGAAATCCAACGAGAAATCCTCTCAGCAACAGCAGCAACAAAAAAAGAAACTGAAGAAAAAGAAGAACAACCAGAATTCTCAAACGGCTGAGCTGAAAAATCTTGCTTTTGGTAAATCAACTCCAAAGGCTAAGAAGAATCAAAAGGCCGGTTCTGTGAATGTTAATGAGAAACAATGGGAAGATTGGAAGAAAAATGATGAAGAGTTTACAACGGATATCTATGAGAAAGATCTGCAACAAGCATTACTCCTTAGCAGGTTGGAATTTGAACAGAAAAAACCTAC…	2984	sp|Q6NWC9|GKAP1_DANRE	G kinase-anchoring protein 1 OS=Danio rerio	Q6NWC9	9e-23	signal transduction;
Locus_678_Transcript_19/28	TACGTGAAAATGGAAATTATGGGCGAGTTACGAAGAGTACCTAGTACCTGTGACTTTGTTTATATTCCTTGGATGACTTTGTTTATATTCCTTGGATTGTTGTTTTGTTGTTCTGGAAGTCTTACGGTGAATTAAAGCTTTGCTATCCAAGGAATTACAAGCTTTGCTATCCAAGGAATTACAATTTTTTTGGCTCCTTTGTATGCGTTTGCAACTCTACTTACTGTGATACTGTACCAAATATTGAAAAACTTGACATTGGTAGATATGTAGTCATTGTTCATTGTAACAGATAAGAGAAACTTTCGCCTATCAAATTGTACAGGTAGTTTTAAGAAATCAAAAATTGAAGATGCCAGTCCAATGTCAATCAACTACAACAAAACCTTCCAGAAAATC…	3276	sp|Q70KH2|GLCM_PIG	Glucosylceramidase OS=Sus scrofa	Q70KH2	5e-40	negative regulation of inflammatory response; cellular response to tumor necrosis factor; ceramide biosynthetic process; sphingosine biosynthetic process; negative regulation of MAP kinase activity; positive regulation of protein dephosphorylation; glucosylceramide catabolic process; negative regulation of interleukin-6 production; termination of signal transduction;	lysosomal membrane; lysosomal lumen;	receptor binding; glucosylceramidase activity;
Locus_679_Transcript_1/1	GGTCTCGGACATCCAGTTATTTTATCACAGACAGCAGCACACGTGTCAGGAGCTGCATATTACTATCAACGCAAAGATGTCCCTGAGGATACCTGGCCCGCAAATAAGGTCAGTAAAATTAACCTAATATACAATAATTTAACATTCTTATTGTCTGCTTTATTAAGCGTTAATGTTGTTGTCACTGTTATGCTTCTTGTTGCTGCTACTACTGTTGTTGATTTCTTCTTCTTCTTCTTCTTCTTCTTCTTCTTCTTCTTC	261	sp|Q9Y4U1|MMAC_HUMAN	Methylmalonic aciduria and homocystinuria type C protein OS=Homo sapiens	Q9Y4U1	1e-07
Locus_680_Transcript_7/12	CGCAATCGTCTCCGCTTGCTATACTGCATTTATCAAATAGGCGCTAACCCGTTAACAGCAGGAAAATGTTGGGTGCAGTGGTGACCATTTTGGCTGCTTTCAACGCCGCCCTAAACCAGTATGGATATGAAGCCCATCCATTTGCAGTGAAATGCTACAATGGTATTAAAACAATGGACACAAAATTTCATCTCAACTACTCGGATAACACGCTGGCCTTAACTGTTATTGCAGCACCAGATATGTTTGAGAAGGCCATGAAACCTTTTATTTGCAAATCAGATATTGATGAAATCCTCAAGAAAAGTCCAACTGATGAATGTAACAAATACTACTTGCAGAAATTTTGGGATAAATATACGACACCGATTTCCTGTCTAGTTACAAGATGCTGGGTCT…	1259	sp|Q5ZL21|MMAC_CHICK	Methylmalonic aciduria and homocystinuria type C protein homolog OS=Gallus gallus	Q5ZL21	4e-34	cobalamin metabolic process;	cytosol; mitochondrion;
Locus_681_Transcript_39/43	GGCATTCCTGCTGAACCGCTCTTCCGATCTTTTTCATTAAGTACAACCACATGTTCATTATCACTTAAATGAACTATGATGTAAATGGTGGTCGGTAAACCAGCAGTGATATCACATGCCCTAACAGACCAGCTTAATACATCACAGCATGTTAATTGCAGCCAGACTTTGCTGATAGTATTCTCAATGATATTCAAAATTTACATGCCGTCCTATATAAAAATGATCTCACGTTCCCAAATTTAAAAAAAAAAAATTTAAAAAAACGAAAAGTCTTACAGTAAAAAAAAAAAAAAATCATGGTTGCTCATTTGGTTAAAATTACAATCTCGCAATAATCAATCTCGCAAAAAATTAAACATGTGTTGATATCACATGAAGTTGAAAAAATAAATACAG…	3486	sp|P41105|RL28_MOUSE	60S ribosomal protein L28 OS=Mus musculus	P41105	5e-40	nuclear-transcribed mRNA catabolic process, nonsense-mediated decay; translational termination; translational initiation; mitotic spindle elongation; centrosome duplication; growth; translational elongation; embryo development ending in birth or egg hatching; nematode larval development; viral transcription; SRP-dependent cotranslational protein targeting to membrane; neurogenesis;	chloroplast; cell wall; cytosolic large ribosomal subunit; plasmodesma; plasma membrane;	protein binding; structural constituent of ribosome; RNA binding;
Locus_682_Transcript_47/53	ACACACACACACACACACTCAACTATGTATAACAGAACTATTGAGAAAGATAATAAAAGTAAAATACTTCATTTATACACAAGATAAAATTGATTTTAGAATGTGAGATATAATAAAGTACAAAGTATTTATGAGCCAATAATCCTTCATGTACACACACACACACACACACACACTCAACTATGTATAACAGAACTATTATTGTATGTCATTTGAAGACAATGCACATATACAAATACACAGAAATACACATACATTTATAGATAGAAATGGTGGTGTACACCATTGCTATCTATAAATGGTGCCATTACATTGTAAAGAGACCAATATATTCCACAGCCACCTAAAATTCATTGATATTGAAGCATATGTACTTGGTGAGATTTCAATATCTTTATA…	7110	sp|Q13772|NCOA4_HUMAN	Nuclear receptor coactivator 4 OS=Homo sapiens	Q13772	7e-15
Locus_684_Transcript_8/11	CGCGGTCCCTTTAAACTCGGTTTTTCTCCTTCCAGAATTGCTTCTTCTTCTGTTTTCGCTGTCGGAACATATTTAGACTCAATTCTTGCTGGCAGCTCGGCGGTTTATGGAACATATTTATTATATATAGCTGAGTACTTTATTTGAAGTTGTTTAAAATTACTTCACAATCATGTCGAATCGCACAGGAGACATGGAGGCCGCCTCGGCCGCATCCCTCGCTCCCAACAAATGCCTCGCTTCTTCCCAGCTCGCTTCTTCAAACATGTCGACTCCACACAACTCAACCGAGCAGACTGAAGACGATTTCGTTAATAAACCCTTTCAAAGCCCCAGATATCCTCACGAAGCCACACTCAACAGAAGAGCTAAGGATTGTTCCGAATCAAACATAAACAC…	3038	sp|Q7ZYB4|PAIP1_XENLA	Polyadenylate-binding protein-interacting protein 1 OS=Xenopus laevis	Q7ZYB4	1e-19	RNA metabolic process; posttranscriptional regulation of gene expression;		nucleic acid binding;
Locus_689_Transcript_7/9	GGAAAGCGGACGTTAAACGATGATGATGATGATGATGATGAAATAGCAGTAGAAATGTTTCATCCATTATTTTCTAAGATAGGGCAGGAAGAAAATGTGCCTAATGATTGGAAAGAGGGGCTCATTGTGAAATTGCCAAAAAAAGGAGATTTAAGCTTTTGCGGAAATTATAAACGGATTATGCTATTATCAGCTCCCGGAAAAGATTTTAACAGAATACTTTTAGAGATGATGAGGACAGCAGTTGACAAATTGTTGTGTAAAGAAGAAGCTGGATTTAGGAAGAGATCAAATCGCCACTCTTTGTATCATCGTAGAGCAAAGCGCAGAGTGG	334	sp|P11369|POL2_MOUSE	Retrovirus-related Pol polyprotein LINE-1 OS=Mus musculus	P11369	0.0008
Locus_690_Transcript_6/10	CAGTGTGTTTTTTTTAAATTTATGATATCCAATTTGTGTGATGAAAAATAATGATTTCTTTTAATAATAATAATCATAAAAATAATAATAAAAATGACAGCTTGATGATGGATCATTAAATAAACAATTACAAAAAAAATATGCTCCCCGCCAAATGATGCTATTTTTTTAAGTTCAGAGTTTTGAAATTTTTTGGTTTTTAGTCCCAGAACTTGATGATGCCATCCCAGCCAGCTGTTGCAACTTTGGAGGTCTCATGTGGGTGCCACAAAGTAGCCACACAAACGTCATCGTGGGCCTTGAACTGGCAGTCGTGGGCCTTGAACTGGCAGTAGAGTTTCGTCGTTTTCCAGTCCCAGATGTAAAGTTTGCCGTCAGCATCTCCATTGCCGTCAGCAT…	2013	sp|O60508|PRP17_HUMAN	Pre-mRNA-processing factor 17 OS=Homo sapiens	O60508	1e-158	mRNA export from nucleus; histone lysine methylation; cell cycle process; neurogenesis; termination of RNA polymerase II transcription; histone H4 acetylation; regulation of microtubule depolymerization; negative regulation of cellular process; positive regulation of cellular process; mRNA splicing, via spliceosome; positive regulation of cellular component organization; mRNA 3'-end processing;	neuron projection; histone acetyltransferase complex; cytoplasm; MLL1/2 complex; catalytic step 2 spliceosome; microtubule associated complex; microtubule organizing center;	H4 histone acetyltransferase activity; protein binding;
Locus_691_Transcript_7/13	CGTGATTCACTTATATATAAAATACACAAATAAACATGGAAGATATATATCAGAATAAACTTCCGGATTATTTTCCCATTTGAGCCAAGACTTTTNNNNNNNNNNNNNNNNNNNNNNNNNNNNNNNNNNNNNNNNNNNNNNNNNNNNNNNNNNNNNNNNNNNNNNNNATAAACTTCCGGATTATTTTCCCATTTGAGCCAAGACTTTTTACGCGTGATTCACTTATATATAAAATACACAAATAAACATGGAAGCGTGCAAGAAGAAAATGAATGCCTTAGTCGCAGATCGGGTAAATGCTCTGGAAAAAGCCGAGGAACTGGAATTAAGGCTAAAGCAGGTTGAAGAAGAACGCGATAAAATTCAAGACGATTATATGTTTTTACAGAAAAAGTATGG…	1481	sp|Q9GZ71|TPM_HALDV	Tropomyosin OS=Haliotis diversicolor	Q9GZ71	5e-11		cytoplasm; cytoskeletal part; actin cytoskeleton;
Locus_692_Transcript_42/46	TCCTCGGTTATTCTCTTTTTAAATAAGAAAGATTTGTTAGAGGAAAAAATCATGACATCTCATCTTGCTGATTATTTTCCTGACTATGATGGTCCAAAGAAAGATGCACAAGCTGCCAGAGAATTCATATTGCGAATGTTTGTTGATTTAAACCCAGATCCTGGATAAAATTATATATAGTCATTTCACATGTGCAACAGATACTGAAAACATCAGATTCGTCTTTGCAGCTGTAAAGGATACTATCTTGCAATTAAATTTGAAGGAGTACAATTTGGTCTGATTGGCAGATGTATGGGAGCGCTTCTTGCGCCAACAGGCTGACGATGGCCGGCCATCATGCCTACTGCTACTCCTCTTCAGCAGCGGCTTTTTGTAAAAGTGTCCTTGTCATTGATA…	6584	sp|O15975|GNAQ_MIZYE	Guanine nucleotide-binding protein G(q) subunit alpha OS=Mizuhopecten yessoensis	O15975	1e-37	positive regulation of apoptotic process; regulation of melanocyte differentiation; maternal behavior; negative regulation of compound eye retinal cell programmed cell death; sensory perception of smell; stabilization of membrane potential; skeletal system development; heart development; glutamate receptor signaling pathway; negative regulation of potassium ion transport; metarhodopsin inactivati…	caveola; inaD signaling complex; cytosol; heterotrimeric G-protein complex; nuclear membrane;	signal transducer activity; GTP binding; metal ion binding; G-protein beta/gamma-subunit complex binding; GTPase activity; type 2A serotonin receptor binding; GTPase activator activity;
Locus_693_Transcript_2/2	TTGATGTCCGGCAGAGAAAATATTTGAACTTCATGAATAAATTGCTTGCCACAGGTGGTTCGTCACAGAAACTGGTGGGTAATCTTTGATGTTNNNNNNNNNNTTTACAGGCAGGAGGTGTGGTTCCAGGTCGAGCAAAACTATTGTTACTCTCAACTACAAATGGCCCAGGAGGTGGAGGGAGAACAGCCACTGGCGATGTTAGACCAGAGCTGCCAGCTGGTAGAACTGTAGATGCAGCAACTGCCGAATGAGAATGCTGGTGTTGATGGTGGCTGTGTTGCCTAGCATGTGTGCGCCTATGTCGCTGCAGTTTGTCAGTGCGAGCGAACAGCTTCCCGCAAAACTCACAGCTGAATGGTTTCTCTCCCGAGTGGGTCCTTCGATGACATTGCAACG…	835	sp|Q6ZN06|ZN813_HUMAN	Zinc finger protein 813 OS=Homo sapiens	Q6ZN06	2e-54	single-organism process; negative regulation of transcription, DNA-dependent;	nucleolus; cytoplasm;	metal ion binding;
Locus_697_Transcript_5/13	GATACCATCTCCATCTCAGATAAATCCAGTTCAGGACCCAGTATTGCAACAGTCTGGGTTTCAGGGGACCACAACTGTTTAACATCCTGCCAAGGGACCTACAAGATCTGTAAGGTGTAGATGTGAAAACGTTCAAAAAACACCTGGACAAATTTCTGTCTGAAATCCCAGATGAGCCCACATCACGGCAGGAGGCACAAAGAAGAGCAGCTTTGTCCAACTCGTTTCTCCACCAGAAAAACACTACGGAAAGGAGACCCCAAAACACCGAAAGGCAGTGCTCCAGCATGGCGTCAGCCTCTTGTTGAAACAAGTAAAAGAATATATTTACACACAAACCATATATTATCTAAGTATATCTTTTAACATTCTGATATCAATCTTACAAAGGGTGCCAGT…	4188	sp|O64556|Y2923_ARATH	Putative leucine-rich repeat receptor-like serine/threonine-protein kinase At2g19230 OS=Arabidopsis thaliana	O64556	2e-31	negative regulation of biological process; regulation of signal transduction; response to oxygen-containing compound; defense response; single-multicellular organism process; cytokine-mediated signaling pathway; phosphorylation; positive regulation of protein serine/threonine kinase activity; response to molecule of bacterial origin; unidimensional cell growth; plant-type cell wall organization o…	intracellular membrane-bounded organelle; cytoplasmic part; membrane;	protein kinase activity; signaling receptor activity; protein binding;
Locus_698_Transcript_7/10	ATCACTGAAGATGGCGAAAATCACTGAAGATGGCGAAATACCAGCCTGTAAGCCTGTAACACATGTCATATTCGATATGGAAATTATACGGAGTAATTGTAATTATACGGACTCGGTAACATTATCACTGAAGATGGCGAAAATCACTGAAGATGGCGAAATACCNNNNNNNNNNNNNNNNNNNNNNNNNNNNNNNNNNNNNNATCACTGAAGATGGCGAAATACCGGCCTGTAACACATGTCATATTCGATATGGACGGACTTCTTTTAGATACTGAAAGGATCTATACAGAGGTCACATCTATACAGAGGTCACTGATGAGATATGTAGTGAGTATGGCAAGAAATTCACATGGGAAGTTAAAGTGAAACTAATGGGTCAGAGGGAACGTGNNNNNN…	1233	sp|Q08623|HDHD1_HUMAN	Pseudouridine-5'-monophosphatase OS=Homo sapiens	Q08623	3e-23	wound healing; phosphate-containing compound metabolic process;		transition metal ion binding; phosphatase activity;
Locus_699_Transcript_6/10	CTTGGTAACAAAAGGGTTAAGCATTGTTCTTCCTGTTTGCCTGCATATCTTCAATTAATTTGTACCTATCTTTGGGAAGTGTTTTGAAATAATTAATGGCCTCTGCTGTATATCTTTCAGACACTTTTATTATGTCACGAGCTTTCCAATATTCCCAATCTTCATTTAACATGTTTAGTAGTTTTATTCTAGTCTCTTGATCTGGTATAACATCAACTGGGTCTTTCTTCTTTAAGTCTGCAAACTTGAGATTTTTAAAGATAATAGCAGCTCTCATAGCAAACCACATAGCAAACCAGCCACCATATTGCGGATGAGCCACCATATTGCGGATGAATACTAATTCCAATACTAATTCCAAAGATGGTCTTATCTCCCCAAGGATTATTNNNNNNNNNN…	933	sp|Q5ZL21|MMAC_CHICK	Methylmalonic aciduria and homocystinuria type C protein homolog OS=Gallus gallus	Q5ZL21	6e-16	cobalamin metabolic process;	mitochondrion;
Locus_701_Transcript_17/25	CTATTAAAGTTTTCACACCTTCAGCATCATCATATCTGGATTCATTCTTCACATTCACCTCGCTGCTCCGAGATATTAAGAGCGTCACAGCATCGCTGCTCCGAGATATTAAGAGCGTCACAGCATCAGTTTTATGGTCAGTTTTATGGTTATTCACAGTATCATGTAAGTCTATCCAACCACGGAATTGTCTTGCATCTATAAACATCTCAATTATTCTTCCCGTTTACACAGGCAAACTACACAGGCAAACATTAAAGGAGTTNNNNNNNNNNNNNNNNNNNNNNNNNNNNNNNNNNNNNNNNNNNNNNNNNNNNNNNNNNNNNNNNNNNNNNNNNNNNNNNNNNNNNNNNNNNNNNNNNNNNNNNNNNNNNNNNNNNNNNNNNNNNNNNNNNNNNN…	3829	sp|Q5REW9|ANR27_PONAB	Ankyrin repeat domain-containing protein 27 OS=Pongo abelii	Q5REW9	8e-07	myoblast differentiation; skeletal muscle cell differentiation; cellular component organization; morphogenesis of an epithelium; early endosome to late endosome transport; signal transduction; protein ubiquitination involved in ubiquitin-dependent protein catabolic process; protein polyubiquitination;	cytoskeleton; lysosome; Cul5-RING ubiquitin ligase complex; plasma membrane; early endosome; mitochondrion; nucleolus;	transferase activity, transferring phosphorus-containing groups; guanyl-nucleotide exchange factor activity; ubiquitin-protein ligase activity; cytoskeletal protein binding; enzyme binding;
Locus_702_Transcript_5/10	CGAAAGCACAGGTTTGTTGCGATGATGTCACGGGAAAAAGTGTTCTTCCATGGTTCGACTGTGTAAATGTAGTCGTCAAGTTTATAGTGGTTCACTTTCAGTATATGTGCGTGTATCCGTAAGTATGTGAGTCTGTAAGTGTTTGTGTCTGTGTGTGTGTCTTCTGTCTCACTTAGTCCCTTCGCAGATATTCAACTCTTCGTTTGCTTTTATTTTATCTCCGGCTTCAGCTTTATATTGCACCATGCCAGCCATCAAACTCAAGAGAGTGACAGCAGAATACCTTGCTGAAAAGACTGCACAACAATCTAAAGCAGCTGCTGCAGCAAGCACAGCAGCATCCACTGCAACACCATCTGCAGCAGATGAAGATGCTTCAAACCGATCTGAATCCAGTAC…	2776	sp|Q5SSJ5|HP1B3_HUMAN	Heterochromatin protein 1-binding protein 3 OS=Homo sapiens	Q5SSJ5	3e-07	primary metabolic process; cellular macromolecule metabolic process;	intracellular organelle;	organic cyclic compound binding; heterocyclic compound binding;
Locus_703_Transcript_11/20	GCTGAACCGCTCTTCCGATCTCTTTTGTATTAATCGTCAATTCAAAGACAAAAGGTTGGATCGTCAATTCAAAGACAAAAGGCTCCAATTGACTGACAGTAGAAAAAGTAGAAAAAACCACAGGCCTTTTTATACACATGTCTGGAACCAACAAACTTGGTGGGACCATTCACTTTTATACATACTTCTTGTCTGGAACCAACAAGCTTGGTGGTGGATTTGGGGGGGGGGGAAACAAAGTCTGGTTGATTAGACATGAGGAAAGTACTGCAACAAAAGCCGGTATTTGCATGTGGCTAATAACAGCACCAGCAATAATAGACTGGTAGAGAGAGAGAGCAAAATGGAGAGGTGTGGGACAGAAAAGAAAGAAAGGTCAGCAGTGGATGGGATTTATGT…	5687	sp|Q8VI02|PP4R1_RAT	Serine/threonine-protein phosphatase 4 regulatory subunit 1 OS=Rattus norvegicus	Q8VI02	4e-47	protein phosphorylation; signal transduction;	protein phosphatase 4 complex;	protein phosphatase type 4 regulator activity; phosphoprotein phosphatase activity; protein binding;
Locus_706_Transcript_12/17	CCAAAAGTCCATTGAAGAATCAGACTTTGTGGCTATAGATGGGCCTTTCTTGTTGTCACACTACATAAGGGACCTTAAGGACTAAAAATGGAGGTCACCAGAAAAAATTTCTACGAATGTTTAGACCTCATCCAAAAGTCCATTGAAGAATCAGACTTTGTGGCTATAGATGGCGAGTTTACAGGTTTGGACCACCCTGACCATGGCCAGCCCCAGCCTTTCGATACCCCAGCAGAACGATACCAGAAGCTTAGCAAGGGGTCAGTTGAGTTTCTACTGCTCCAGTTTGGTCTTTGTACATTCAAACTAAACCCTGAGACACAGCAGTATGAAACCAATCCGTTCAACTTCTACATCTTTCCGAAACCCTTCAAAAAAGAGTCACCTGATCAAAGATTT…	3301	sp|O95453|PARN_HUMAN	Poly(A)-specific ribonuclease PARN OS=Homo sapiens	O95453	7e-111	nuclear-transcribed mRNA catabolic process, nonsense-mediated decay; response to stimulus; female gamete generation; RNA modification; nuclear-transcribed mRNA poly(A) tail shortening; nucleic acid phosphodiester bond hydrolysis;	cytosol; nucleus;	protein kinase binding; mRNA 3'-UTR binding; poly(A)-specific ribonuclease activity;
Locus_707_Transcript_26/31	ATATAAATTATGTATACATATAATTATATATATTACGTATTTATATATATATATATGTGTGTGTGTGTATATGCTATATAAATTATGTATACATATAATTATATATATTACGTATTTTTCATGTATATATATAAATATATATAAATGCATGTGTGTATTTATGTAAATGATGTAAATGTATATATATATATATTTTTTTAAATTTGTCCTTTTTTCTCATCATTGTTAGTTTTTCTGGAAGATTCTTATATATATGCTTTCATTGTGTGTGTGTGTGTGTGTATTGTTTCACACTCTTCTCTCTACCATATAATTAAATGGACTTTGAAAAAAAACAGAGAGAGACAGAGTGAGTATATATAAATATATGTATACATAATTGATTGTATATATATATAT…	5898	sp|Q9Y2Q0|AT8A1_HUMAN	Probable phospholipid-transporting ATPase IA OS=Homo sapiens	Q9Y2Q0	1e-108	negative regulation of transcription, DNA-dependent; neuromuscular process controlling posture; root development; skin development; aminophospholipid transport; involuntary skeletal muscle contraction; Golgi vesicle budding; phospholipid translocation; axonogenesis; aging; positive regulation of multicellular organism growth; cation transport; ion transmembrane transport; carboxylic acid transpor…	apical plasma membrane; trans-Golgi network; endoplasmic reticulum; chloroplast envelope; integral to membrane; Golgi apparatus; chromaffin granule membrane; endosome;	phospholipid-translocating ATPase activity; aminophospholipid transporter activity; magnesium ion binding; zinc ion binding; ATPase activity, coupled to transmembrane movement of ions, phosphorylative mechanism; protein binding; cation-transporting ATPase activity; ATP binding;
Locus_709_Transcript_3/5	GGTTGTGGTTGGAGCGGGTGGTGTTGGAAAGAGTGCCTTGAAAGTGTTAAGAACGTTGGAAGCTACGACTGCCTGATGACTGAATATAAGTTGGTTGTGGTTGGAGCGGGTGGTGTTGGAAAGAGTGCCTTGAANNNNNNNNNNNNNNNNNNNNNNNNNNNNNNNNNNNNNNNNNNNNTGGTTGTGGTTGGAGCGGGTGGTGTTGGAAAGAGTGCCTTGACCATACAACTCATACAAAACCACTTTGTGGAAGAGTATGATCCAACAATTGAGGACTCCTACAGAAAACAGGTTGTCATAGATGGGGATACTTGTCTGTTGGATATTCTGGACACAGCAGGTCAAGAAGAATACAGTGCAATGAGGGACCAGTATATGCGAACAGGTGAAGGCTTTCTG…	1029	sp|P20171|RASH_RAT	GTPase HRas OS=Rattus norvegicus	P20171	2e-67	neurotrophin TRK receptor signaling pathway; negative regulation of neuron apoptotic process; positive regulation of ruffle assembly; regulation of long-term neuronal synaptic plasticity; positive regulation of Rac protein signal transduction; axon guidance; positive regulation of ERK1 and ERK2 cascade; synaptic transmission; activation of MAPKK activity; positive regulation of actin cytoskeleton…	viral capsid; cytosol; membrane raft; Golgi membrane; plasma membrane; perinuclear region of cytoplasm; mitochondrion; nucleus; host cell plasma membrane;	GTP binding; protein C-terminus binding; structural molecule activity; GDP binding; GMP binding; LRR domain binding; GTPase activity;
Locus_711_Transcript_52/57	ATGACGTAGCCAGCAGTCAGCTCTAATAACAGCAGTCAGTTTGTGATCCATGACGTAGCCAGCAGTCAGCTCTAATAACAGCAGTCAGTTTTCAACTAACTATTTCAGTGGAAGGAGCAACAGTAAATATAGCATCAGGAGAATAAGCAAGCTATTAAAAAAATAAGGAAAAATTATTGCCTCAGCTTTTGACACTTGTCATTGTATAAAGCCAGAAGTCAATCAAAATGGCCTGGAGATTTAAAGCTTCTAAATATAAGAATTCCTGCCCGAAATTTCCTAAAAAAAGAAGACTGGATAACTGACATCAGTACAGGACGATTGCTACAATCTTTTGGGAATCATATCAAGGCAAATGCTTTCTACATGGTATTTAATGTAGATAATTTAGGTGGTGGA…	8336	sp|Q0V8F1|CORO7_BOVIN	Coronin-7 OS=Bos taurus	Q0V8F1	1e-127	phagocytosis; cellular response to chemical stimulus; single-multicellular organism process; regulation of actin polymerization or depolymerization; cellular component assembly; actin cytoskeleton organization; response to cytokine stimulus; homeostasis of number of cells; chemotaxis; positive regulation of T cell activation; immune system process; cell migration;	phagocytic vesicle; cytoskeletal part; actin cytoskeleton; integral to membrane; Golgi apparatus; cell leading edge; protein complex; plasma membrane part; cell cortex;	actin binding; identical protein binding;
Locus_713_Transcript_10/10	TTCCGATCTGCCTGTTGTCTGCTTTGCCTGCTGCTATCATCTCGTTTTTTTCCTTCTTGCTTTTCAGACCACGCTTTCGCTGTGGTGCAGTTAGTTACATAGAGTTTACGACGACTTTCTAAACACTTTACATGGACCGATACGCACGTTAACTCTGCCTTTTATTTATTTAGAGTATTTTATTTATTGGCAGTTAACTCATATTTCGCGGGGTAAATTTTTTTTTATACGAACCCTATACGAACCCCTTCGGTGAATTAAGGAAAAAAAATTGAATTTGGGGATTTGACAACTAATTTAGTTCAANNNNNNNNNNNNNNNNNNNNNNNNNNNNNNNNNNNNNNNNNNNNNNNNNNNNNNNNNNNNNNNNNNNNNNNNNTTTAGTTCAAACCACGGAAT…	2286	sp|Q8SQG9|NHRF2_RABIT	Na(+)/H(+) exchange regulatory cofactor NHE-RF2 OS=Oryctolagus cuniculus	Q8SQG9	5e-24	negative regulation of guanylate cyclase activity; cAMP-mediated signaling; protein complex assembly; adenylate cyclase-activating dopamine receptor signaling pathway; negative regulation of phosphatidylinositol 3-kinase cascade; regulation of anion transport; negative regulation of platelet-derived growth factor receptor signaling pathway; negative regulation of cell migration; phospholipase C-a…	cytoskeleton; brush border membrane; apical plasma membrane; sperm midpiece; protein complex; membrane raft; microvillus membrane; subapical complex; cytoplasmic part; nucleus;	low-density lipoprotein particle receptor binding; protein complex scaffold; protein C-terminus binding; transporter activity; scavenger receptor binding; beta-catenin binding; phosphatase binding; protein complex binding; dopamine receptor binding; PDZ domain binding; guanylate cyclase inhibitor activity; channel regulator activity;
Locus_715_Transcript_7/13	TTTTAAGCCGACTGGAGCCAAAGTAAGTGACGATGCTTGCCATCAGTAAAAAAAGACGACTGTTTTACTTTCTAGTCGCTCATTACACGGCCATTCTGTGGCTTTCCAGCTCTACTGGGGTCGCCTTTGGATCGAACCGAGGAGGTCCAGATATTTTTTGCACTGCAACATCTTGCCTCTTTGATGGTGTCTGCAAAGAATTTGAAAACGGAGATAAGCGATGTACATGTTCACATGACTGCAGTAATGAACCTACGTCACAAATTTGCGGCACAGACCATAAAATATATGCAAATGATTGCTTATTAAGAAAAGAATCGTGTGAACAGCAAACTGCAATAAACAAAACTCATATGGATTTTTGTGAATTGTGTTCAAGTATCGAGATAAAAAACAAAA…	4846	sp|Q9PVZ4|INSR_XENLA	Insulin receptor OS=Xenopus laevis	Q9PVZ4	8e-70	immune response; locomotory behavior; response to activity; positive regulation of glycoprotein biosynthetic process; olfactory nerve development; signal transduction by phosphorylation; oocyte maturation; response to manganese ion; regulation of hydrogen peroxide metabolic process; vitellogenesis; protein autophosphorylation; response to glucocorticoid stimulus; positive regulation of multicellu…	axon; neuronal cell body; early endosome; late endosome; synapse; cell surface; endosome membrane; cytoplasmic vesicle; insulin receptor complex; nucleus; cytosol; cell-cell junction; caveola; dendrite;	protein phosphatase binding; GTP binding; ephrin receptor binding; PTB domain binding; insulin receptor binding; insulin-like growth factor II binding; lipoic acid binding; identical protein binding; G-protein alpha-subunit binding; insulin-like growth factor-activated receptor activity; insulin-like growth factor I binding; insulin receptor substrate binding; insulin binding; nerve growth factor…
Locus_716_Transcript_9/15	TGAGAGGGACAGAGAGAACGATACATTAATGTCTGTACAAGCACACACACACATGCACACCACTGCAACATACAGATGTAATACACTGCACATACAAGTCCTCTTATATGGCAATATATGTATATATAGATAGATATGACAAACACACAGATTCATGGAGTTGCTGGGCAGCAATATATACAACAGGTCTACACTCACACACACATAGAGAGAGAGAGAGAGAGAGAGGTAGACAGACAGATAGACGCATGCACACACAAAGCTATGGAAACTGACATGAAGTAATAGCCAATAGTCGGTAATGATGATGATGATGATAATAGTGGTGATGATATTATGACAATATTATAACATGTTTTAGACAGTAATAAAAGTCACATGGTAGTAGAGTGTATGTAG…	3190	sp|Q9Y2U8|MAN1_HUMAN	Inner nuclear membrane protein Man1 OS=Homo sapiens	Q9Y2U8	1e-20	transcription, DNA-dependent; negative regulation of transforming growth factor beta receptor signaling pathway; negative regulation of BMP signaling pathway; skeletal muscle cell differentiation; negative regulation of activin receptor signaling pathway; RNA processing; regulation of cell cycle;	nucleoplasm; nuclear inner membrane; integral to membrane; nucleolus; centrosome;	heterocyclic compound binding; protein binding; transcription coactivator activity; organic cyclic compound binding;
Locus_717_Transcript_34/38	AACGAGGCATAAAAGTGTGATGAAACCAATCAAATTTATTATTCCATGTTGCCCTTTCAATGTCTGAAAACTTGCTAAAGAATAATACAATTGCAAAAGCAAGTATTTTTTTTTAAGGTCAGTTGATAATTTCAAGGTAATTTGAAGAAAAAAAAAATAGAGAGAAAATATATTAAATAAGTGCTTGCAATGAAATTTTTAAAAATAGACATTTTTAAAATAAAATAACAAGCACTTTGCAGAAGCTTCTATCTGTGATTAAAGGATATGACTTAAATAAACTCAAGTTTAAATTCTAAAACAAGGGTGACAAACCTATATTTCTCTGCAATTTCTTGTGACTACTTGGAATATAATTAAGATTTAAATTTTTTAAAATGCACTGTTATACTTAAAAAA…	5893	sp|Q80UY2|KCMF1_MOUSE	E3 ubiquitin-protein ligase KCMF1 OS=Mus musculus	Q80UY2	1e-30	protein ubiquitination;		ubiquitin-protein ligase activity; zinc ion binding;
Locus_718_Transcript_2/10	CTCTTTCCCTACACGACGCTCTTCCGATCTGAAAAATTAGTGCTTTTACCGTCGGAGGATTTATCAGAAGCTTCTTTCCAACATTCTCAACGAAGATTCTACATGAAAATACTACACAAACAGCTACCAAATTTCGAAACGAAAGTCATTTGACAGCAGCCATGCTGGAGCACCGCCTTGAGTCGAACAAAACGAGCCCAAGACCTATTCTTTAAATTTCTGATAACTTTTAAGAAACATAAATCCTAAAAATGATGCATACTGAAAGAAATTATGACAATCAGAATNNNNNNNNNNNNNNNNNNNNGAATGATCTCAAATTTCAACAGCTACTGATTGATGCTCTCTGCTCTCTGAGAACTGAGACCAGATGATCTATTGTATGTGTGCTGAATCACA…	1873	sp|Q4R581|PLCD_MACFA	1-acyl-sn-glycerol-3-phosphate acyltransferase delta OS=Macaca fascicularis	Q4R581	9e-28	phosphatidylglycerol biosynthetic process; triglyceride biosynthetic process; phosphatidic acid biosynthetic process; small molecule metabolic process;	extracellular region; endoplasmic reticulum membrane; nucleus; plasma membrane;	1-acylglycerol-3-phosphate O-acyltransferase activity;
Locus_721_Transcript_9/13	AATTAAATCATGAAAAATTTCTAGACGAATTTTTTTCTGATTTGACTTTTTAGAAAAAAATAAAAAACCTTAGACATTTTCTATGAGTATATACTTACAACTATCAGCCTGGTTTGCCAACCTGTTATGTTGCTATGACACACAGTTGCTTTTTCTGTCAGCTCATTCTCGCTTGGGGGGTGGGGGAGGCATAAGGAGTTGTTTTGCTTGCATGCTCTTTTTTTTGCTCACAAGTATCAACAGACCCTTCTCAGCTGCCACCACTACGATGACAGCACCAGCAGCTCCCAACATCAGACACAGCTGCAACAAGCAAACCTGCAGCACTAGTAGCCATGCACCTCCCTGTCCTTAACTCACTGCACAACCATCACCCTCCTCCTCCTCCACCACCTCCAG…	4189	sp|Q9EPU0|RENT1_MOUSE	Regulator of nonsense transcripts 1 OS=Mus musculus	Q9EPU0	0.0	sugar mediated signaling pathway; dosage compensation by inactivation of X chromosome; positive regulation of nuclear-transcribed mRNA catabolic process, nonsense-mediated decay; gene expression; cotyledon development; mRNA export from nucleus; histone mRNA catabolic process; intracellular mRNA localization; DNA repair; regulation of translational termination; RNA interference; protein ubiquitina…	cytosol; plasmodesma; cell projection; plasma membrane; cytoplasmic mRNA processing body; neuron part; supraspliceosomal complex; chromatin; exon-exon junction complex;	ATP-dependent RNA helicase activity; zinc ion binding; protein binding; DNA binding; ATP binding; chromatin binding; RNA binding;
Locus_722_Transcript_9/11	AAAAAAACGAAAAAAAAATTTAAATTTCACTATTTCATAACTTCTGACATTTAATTAAAACTGTAACGAGAATAGATTCGTGTTATGAGTTTGTGTATGTGCAATTATTTCTTATTACAAACAGATAAGAAGAAAAGGAATCTTTATTGATCAATACATAGATCATTTGTATCACCTTAAATAGGATCGATTATTTTATGAAGTTCCTTTTAAGGTATCAACTAATTGATTGTTTTCTTTAAGTTCTTAGTTCTTTAATAATGTCAAGTCCACCTACCAGTTCACCATTCACATACAACTGGGGGTATGNNNNNNNNNNTAGGCCAGTCGGAATAAGTCTTCAACCCTTGCCTCACACTGTCATCCTGAAGAATATCAAACGTCTCGTAAGGGACGCCA…	1282	sp|Q28ID3|GLRX3_XENTR	Glutaredoxin-3 OS=Xenopus tropicalis	Q28ID3	3e-25	nucleolus organization; anther development; cellular cation homeostasis; regulation of cell cycle; divalent metal ion transport; glucosinolate biosynthetic process; auxin polar transport; response to heat; reactive oxygen species metabolic process; regulation of the force of heart contraction; negative regulation of cardiac muscle hypertrophy; nuclear division;	chloroplast envelope; cytosol; chloroplast stroma; Z disc;	antiporter activity; protein kinase C binding; iron-sulfur cluster binding; glutathione disulfide oxidoreductase activity;
Locus_723_Transcript_17/19	CACGACGCTCTTCCGATCTCTATAAGCCAAATACTGTTGCAATAGTACGGCTGTTGTTGTTGTTGTTGCCGCCACCACCATCATCCTTCTATCTACTCGTTCTCTTTACTACTTCCCCCCACCACTCCCTGATACTATAAGCCATCAGCAGCAGCAATAGTACGGCTGTTGTTGTTGTTGTTCGAGGTGAGTTCGACTGACATAAAACTTAAACCTACTTTACTTAAATTTTGAAGCACCCATGGCTGCCATTAGGAAAAAATTGGTTATTGTTGGTGATGGTGCTTGTGGTAAAACATGCCTTCTCATAGTGTTTAGTAAAGACCAATTTCCTGAAGTGTACGTCCCCACAGTTTTTGAGAACTATGTGGCAGATATAATAGAAGTAGATGGAAAACA…	2567	sp|P01122|RHO_APLCA	Ras-like GTP-binding protein RHO OS=Aplysia californica	P01122	3e-117	positive regulation of smooth muscle contraction; positive regulation of NF-kappaB import into nucleus; phosphatidylinositol-mediated signaling; negative regulation of receptor-mediated endocytosis; transformed cell apoptotic process; positive regulation of translation; negative regulation of intracellular steroid hormone receptor signaling pathway; epithelial cell proliferation involved in Malpi…	apical junction complex; growth cone; apical part of cell; Golgi membrane; early endosome; axon; lamellipodium; extrinsic to plasma membrane; spitzenkorper; midbody; ruffle membrane; endoplasmic reticulum; phagocytic cup; integral to plasma membrane; perinuclear region of cytoplasm; cleavage furrow; cellular bud tip; cytosol; late endosome membrane; neuronal cell body; cytoplasmic membrane-bounde…	protein kinase binding; GDP binding; myosin binding; serine-type endopeptidase activity; androgen receptor binding; thioesterase binding; signal transducer activity; RNA polymerase II regulatory region DNA binding; protein domain specific binding; GTP-dependent protein binding; histone acetyltransferase activity; GTPase activity; thyroid hormone receptor binding; protein N-terminus binding; estro…
Locus_724_Transcript_8/10	CAAGAAGTTCGGGGAGCTTTGAATCCTGGCAAATTAAAACTTTGTAGACGTTCAGTCCTTCATTGTACAACATGAGCGATACAATCGAATATAACGATGTTGTACAAGAAGTTCGGGGAGCTTTGAATCCTGGCAAATTAAAACTTCTTCAAAGAGAAAATGTGGTGTTCAAGAACTTAAAGACTGGTAAAGTCGATCAATATTCAAGCAGTGATATTGAATCTGTCTGTTGGCTGAAACGTGCCTGTGGTAATTGCCTCAAGATTATACTTCAAAGTGGAATAATACACCGCTACGATGGAATACGAGAATCAGAATACGACAAATTGTCATCATTTGTTATGAAACATTATGATACCACCTTGGAGAAAGTAGATTGTTCTGTTAGAGGCTGGAACT…	2776	sp|Q04678|SSRP1_CHICK	FACT complex subunit SSRP1 OS=Gallus gallus	Q04678	0.0	filamentous growth of a population of unicellular organisms in response to starvation; nematode larval development; DNA repair; filamentous growth of a population of unicellular organisms in response to biotic stimulus; positive regulation of growth rate; regulation of chromatin assembly or disassembly; regulation of DNA binding; positive regulation of multicellular organism growth; positive regu…	nuclear euchromatin; cytoplasm; FACT complex; nucleolus;	single-stranded DNA binding; nucleosomal DNA binding; single-stranded RNA binding; protein self-association; DNA secondary structure binding;
Locus_725_Transcript_7/10	TAATAATCTACTTATTGATCAGTGCTGTTAACACAATGCATGCTTTTCTCAAGCCTGGAAGTTCTGGCTTCATCAAGAGAAAAGAGAAGCCTGTATCAACAGAAACGACCAAAGATGCACATATACCCTGGGTAGAGAAATATCGTCCTCGACAAATTGATGATGTTGCTTACCAAGATGAAGTTGTGCACGTTCTAAAGAAATCTCTTCAGGGTTCTGATTTGCCAAATCTGTTGTTCTACGGACCACCTGGTACTGGTAAAACATCCACAATACTTGCAGCAGCCAGAGAATTGTTTGGACATGATATGTACCGCAGCCGTGTCTTGGAACTGAACTCTTCCGATGAACGAGGAATTGATGTCATTCGAAACAAAGTGAAGAAATTTGCTCAGATCA…	1770	sp|Q99J62|RFC4_MOUSE	Replication factor C subunit 4 OS=Mus musculus	Q99J62	5e-89	mitotic cell cycle; positive regulation of growth rate; transcription-coupled nucleotide-excision repair; cytokinesis; reproduction; phosphatidylinositol-mediated signaling; nucleotide-excision repair, DNA gap filling; DNA strand elongation involved in DNA replication; telomere maintenance via semi-conservative replication; embryo development ending in birth or egg hatching; telomere maintenance …	nucleoplasm; DNA replication factor C complex;	nucleoside-triphosphatase activity; enzyme binding; DNA binding; ATP binding;
Locus_726_Transcript_19/27	CCGTCCAACCCCTGCTAGCATGGAAAACGGACGTTAAACGATGATGAACTAAATGAGTTAACTACACACACACACACACATAGAAGCAAAAAATATAAGGATCTCTGTTGGTTTTGAAGATGAGTAATTCCAGTTCTTTAATCAACGGAACCACCTGCCTATGGAATTTTAGTGTTAGTGATCGAGCTTTCCACAGACACAGGTATTCTTAAGGTAACACACAGGTAAAATCAGTTTGATGGTGTGATAAGGCCGGTCGTCTTTTGGATCAGAAGTGCAATCCATCCATTAGGCCCCTGCAGTTTCTGTCTGCCTGATTTGCCACACACAGGGCTTGCATCAGCCCAGGGTTAGATGAATAGACAGTCTCAAGAAGCCCAGAAGGAGATTGAACCTGAG…	884	sp|Q69566|U88_HHV6U	Uncharacterized protein U88 OS=Human herpesvirus 6A (strain Uganda-1102)	Q69566	1e-07
Locus_727_Transcript_17/22	TGTATCACTGGAGATGAATGATGGAGATGAATGAATAATAAGGTTTAGGAAGAATCAAAAGGAAGAATCAAATCTCAAATTCATTAGTTCTAGTTCATACCCTATCATTGGCATTTGGACTACCCTATCATTGGCATTTGGACTGTTGAGTAAGTACCTTATGAAAAAAAAATACTCAACTAATTCTTTTAAATGAAAAAAAAATACTCAACTAATTCTTTTAATCAAGAAGAACTTCTTTTGGTTCATCACCTACTTAGCAAACCAATGAGTGAGAATGGTAAAAGGATATTCTAGTGGTGGTGGGGGGTGTCCTTTTGTTAGAATACTCATATTTAGGTGGCTTCCTTAGGGTGATATAAAACTGCACTAGAAATAAATGACTTTAATCCATAACCC…	5852	sp|Q9H3E2|SNX25_HUMAN	Sorting nexin-25 OS=Homo sapiens	Q9H3E2	6e-73	positive regulation of GTPase activity; intracellular protein transport;	early endosome; membrane;	phosphatidylinositol binding;
Locus_729_Transcript_22/29	GCGTGCGTGTGTGTGTGTGTATGTGTGTGTGTTTTGAATTCACGCAACGTTACCATGAAGAGCATTAGTACAACTAGTAGCTAGCATTTTGTAGCATTAGCTGTCCGTGCGTGTCTGGGAGCTTTTACTTAACGACACAACACACGCATTTTATATAAATATATACATATATATATACTTAAAGGTGGACGAACAAGCAGTGAGTGATTTACCCTATCTCTTGAAGCAGTTGCTCTCTCGAAAACCATGGCCATGGCTTATCACCATTGGCAGAGCCACAATGTACACAATGCAGGAGTGGATGACATGGTACTCCTACAGAAGATCTCGGTGCCAGCCATTAGTGAGAACCTTAAGAAACGGTTGAAAGAGAAAATCATCTATACTTACATTGGACCG…	4941	sp|O00160|MYO1F_HUMAN	Unconventional myosin-If OS=Homo sapiens	O00160	0.0	glomerular visceral epithelial cell development; post-embryonic hemopoiesis; hyphal growth; actin filament-based movement; glomerular basement membrane development; nitrogen compound metabolic process; negative regulation of cell adhesion; regulation of actin cytoskeleton organization; regulation of innate immune response; mycelium development; endocytosis; neutrophil degranulation; actin cortica…	cell-cell junction; actin cortical patch; unconventional myosin complex; filamentous actin; spitzenkorper; cell septum; hyphal septin ring; adherens junction; clathrin-coated endocytic vesicle;	phosphatidylinositol binding; microfilament motor activity; actin filament binding; ATPase activity, coupled; calmodulin binding; ATP binding;
Locus_730_Transcript_9/12	AGCGGTTGCGTTTTCCTGCTCATCCTGTTTGTCCTTGTCAGCAGCTGTTCCCTTCTGACTCCAGTCACTTTCCTCTTCACTGTCTTGAGATGCATCAACATCCATCTTTTCAGGTGCTGCAGATTCGGAAACACTGCCAGTCTTACTACTTTCTTTTTTTTTATCAACAGAACCATTTTTTGGGTAATCTAATTTAGTCTTATCAGCAGAGCTACTGCCAGCATTAATAACTTCCACATCATCATCACTATCACTTATAGATATAGATTCGGATTTAGCCTCAAAGTTACTATCATTATCTAGAGAAATTTTACTGCGTTTCGCTGCTCTATCGGATTCTTCTGGTTTTCGTTTATGTGATCGAGCTGAACTATTGCTACCTACATCCCCAGAAACGCT…	3939	sp|Q9VXG1|HANG_DROME	Zinc finger protein hangover OS=Drosophila melanogaster	Q9VXG1	1e-09	single-organism cellular process; sex differentiation; regulation of gene expression; organ development; reproductive structure development; single-organism developmental process;	intracellular part;	protein binding; nucleic acid binding;
Locus_734_Transcript_8/11	TGGCAGGTCGACAACAGTGGAATCGCTTGTAGGCACTTCAGCAATAACAGTGGCGTCATCTGGAGACATTTCAAGAACAGGACGACAACGATGGGCAGATATGAGGACTTCTTCGAATAAATCTAATGTAATTATTCCTTCAGAGTCCAACTGCTCAAGAGCCTGGTTACAGAACTTATGTACAGTACACATCAGATCACCAAAAAAAAAAAACTTTGCTTGGACAATGGTGACATCGGGAAACCTGACAAGTTTTTCACTTTGAAACCTGACAAGTTTTTCACTTTGCTTTGTGTAACATATAANNNNNNNNNNNNNNNNNNNNNNNNNNNNNNNNNNNNNNNNNNNNNNNNNNNNNNNNNNNNNNNNNNNNNNNNNNNNNNNNNNNNNNNNNNNNNN…	4225	sp|Q9SKB3|PARG1_ARATH	Poly(ADP-ribose) glycohydrolase 1 OS=Arabidopsis thaliana	Q9SKB3	2e-14	response to oxidative stress; positive regulation of DNA repair; meiotic chromosome segregation; response to water deprivation; response to osmotic stress; metabolic process; defense response to fungus; detection of bacterium; stomatal closure; response to DNA damage stimulus;	cytosol; nucleolus; chromatin;	poly(ADP-ribose) glycohydrolase activity; chromatin binding;
Locus_740_Transcript_2/3	TCAAGTCTAGTAAAGACGAATTATATACTTAGTGTAAGCCTTTCATGTTGCTATGTTAATAAGGGATCCATAAAACGGGGGAGTTGGTTAGTGTCCACATCCTTACATCACTGTACATACAGTTGCATAAATATATTAACGTTATGGATGTAACACGCACACACACACACATATATATACACGCACATATATATATACACACACACATATTCATACACGCATATGCACACACAAACACATATGCACACACACACACAGAGCAAAAGATGTCACTTTTACCAGAAA	285	sp|Q96N68|CR015_HUMAN	Putative uncharacterized protein C18orf15 OS=Homo sapiens	Q96N68	0.0001
Locus_746_Transcript_1/1	TCCGATCTGTTTGTTGCAGCCATTCAGTTGAGGAATTGTTCAGACAGATGTTACCACCACAACAACAAACAGTTGACTTGCTAAACAGTTAGCAGGCACCTAAATGTTTATTGTCACCTTAAAGACTTCTTCCATGATGCAAGAAGATACCGGTGGAAGGAAATGGGCCGTTATGGTCTCAGCCTTCTTCGTCCAGTTTATCATTTGTGGCATTACCTACAGTATGGGAATATTCCATGTGGTCTTCCGACACATCTTTGCAGGATCCCACTTTGATACATCATGGATTTCTGCACTTTTACTTCATGTCACTGTTATTTCAAGTGTCCTTTTCCGATTTGTGACAGCCAAGTTTGGCAGTCGCGTCAGTGTGATGTTGGGCGGTCTCTTATCTTCTAT…	1511	sp|Q6GM59|MOT12_XENLA	Monocarboxylate transporter 12 OS=Xenopus laevis	Q6GM59	9e-37	localization; single-organism process;	cell part; membrane;
Locus_748_Transcript_16/20	GAAGATTTGGGTTGGGGGTCAGTGGAGTGGTAGTCATGGCGGAGGGGAAGATTTGGGTTGGGGGTCAGTGGAGTGGTAGTCATGGCGGGTGGAGGGAATCAGATCAATTGTTTGTGGGGTGGCGGGGGACAGTACCACATCTGTGGTGTGTGATTTCTTGAGTATTGAGTATTTTCTTTTTTCAAGAGTTTGTTGTGGCGGACTGGATCACATCTGTGGGGTAGGTTACGTTCAGGGGTCAAAATGTTTGTATACTGAGTAACTTTAAGAAAAAAACTATACCATTGTTTTTTTTTCTTCTTCTTTTGACTAGACACAATAGCAAAAATTTGTGGAAGAGGAGGGGGTCGTTTCCTGGTGCAAAAGGGACACAGAGGGGGGGCAGTGCTTTTAGGATAC…	4328	sp|Q5F3B1|MTG16_CHICK	Protein CBFA2T3 OS=Gallus gallus	Q5F3B1	2e-53	anatomical structure morphogenesis; transcription, DNA-dependent; regulation of DNA binding; cell proliferation; generation of precursor metabolites and energy; negative regulation of transcription, DNA-dependent; fat cell differentiation; chordate embryonic development; gamete generation; positive regulation of neuron projection development; negative regulation of neurogenesis; positive regulati…	nuclear matrix; intracellular non-membrane-bounded organelle; cytoplasmic part; ribonucleoprotein complex;	transcription corepressor activity; DNA binding; protein homodimerization activity; chromatin binding;
Locus_751_Transcript_18/25	TATAAATATAAATATTATTATTATTATAAAATAAATTCCTGAAAATATTTTTGTTAAGGAGATTTTGTTAAAAAGACAGGGTGGGCGTGTCGAAACTAAACCGTTGGGAGATTCACACGAATTATAGGCCAGAGAAAATTATGCAACTATTTATTTAGCCTGTGACAAAAATCAAGTGTTAATATCTGAAGAAGGAAGTCTAAAGACATCATTGAATTTAATTTTCTTTGTGTTACCGGCTATAAATATCTCCTTTCAGATCAATCAAGATTCTAAAAATAGAACCCTTGTAATAATAANNNNNNNNNNAATGGCAATGGATGGCAATACGGAGCTACACTGGGCCTGTCGTCGTGGACAGAGTGACAAAGTTGCAGAGTTGCTAGAGTTAGGACTTGC…	2589	sp|Q5ZIJ9|MIB2_CHICK	E3 ubiquitin-protein ligase MIB2 OS=Gallus gallus	Q5ZIJ9	3e-18	positive regulation of I-kappaB kinase/NF-kappaB cascade; positive regulation of molecular function; protein ubiquitination; establishment of protein localization to plasma membrane; cytoplasmic transport; morphogenesis of an epithelium; organ development; regulation of protein kinase activity; intracellular protein transport; neuron projection morphogenesis; cell morphogenesis involved in neuron…	cytoskeleton; basolateral plasma membrane; sarcolemma; cell-cell junction; early endosome; ubiquitin ligase complex; I band; nucleus; late endosome;	signal transducer activity; structural molecule activity; transferase activity, transferring phosphorus-containing groups; ubiquitin-protein ligase activity; cytoskeletal protein binding; protein kinase binding; protein kinase regulator activity; PDZ domain binding; protein binding, bridging;
Locus_753_Transcript_5/10	TAAGCACATGCGTACATATGTAGACATGCATACACAGTGGAAGCCGTGTAGTGTTATCACTTTAGGATGGAGCCTTTAAGATAACACTAACCAGTTGATAATATTAAGCAGAAGTTACAACAATATATTGAATGTATTTGGGACCAACTGATTTTGATAACAATAACCATCTGATAACATTATCTGTGATTATAAACCAGCAATTCCACAAAACCCAACGATGACCACCCACACTGGTGTGACCCCTTCTTCTCCGGGTCCGAGGAAGAGCTTCATTGGAGACAAGGAAGGGTACGCAGAAGATGAGATCGAACAGCAGAAACTGCAAATGAAGAGCACAACAAGGGCCTCATCCGGGCCTTGTTTTTTGTTCTGTCACAGGGTCGGCCAGTCTCTCAA…	3308	sp|A4IHB9|NHDC2_XENTR	Mitochondrial sodium/hydrogen exchanger 9B2 OS=Xenopus tropicalis	A4IHB9	3e-21	ion transport;	membrane; mitochondrion;
Locus_759_Transcript_8/12	CTGTATGCTGTCAATCTCTCGTTTTAATATACTTGGGTGGTTCATTTTCTCCTACAATTTTGTAATTTTGTGCAAATGTAGGAAACCTTTATTATGAAATAATTCACTCCTCATTTACCTGCCTGTTTTATCCACAGTATGTTTTCACCATCCATCCAGTAGTGAACGTTCAATCAGAGATCCTGTTTGCTATTTTACTAAGTGCTTGTCTCAAATAGTTTCATTTATTTATTTTTTCTTTTCCCGTGAGATCGCTTTATCGTTAATAGAGAACAATCATTTAGTCGTAGGTGCGGTTGTTTTTGCGGTTGTTTTGTTTTTTCAAAGTGAGAAAAAATATTTTTTATTATTTTGCTGTATAGGTCTCTAGCAGGACACGCATAAATGNNNNNNNNNNTG…	1867	sp|Q3U4G0|CO041_MOUSE	Uncharacterized protein C15orf41 homolog OS=Mus musculus	Q3U4G0	1e-60
Locus_761_Transcript_8/11	CCCATACGAATATATATTGGGGTTTGTTTTGAAGAGGTGATTAACATAACGAAGTGGCTGAAGTTAGTTCACAAGATCAAACGGAAAGAGTTCACATCAAGCAGTAAACTACCTCCAGACATCAAAATCAAAATACAGGAGTTCTGTATAACCCTTGGAGACGATCCCTTCCTTGGAGACGATCCCTTTGAAGTGACCCTTAATTTTAATTACGAGCTCTTACAAGATGAGTGGGTTGAAAGTGAGAAACGACGTTTCGACGTTTTGTTCTCGACCAAAAAATCCTGAATATACAGAAATCTCACGGATTACTACCATGTAACAGNNNNNNNNNNNNNNNNNNNNNNNNNNNNNNNNNNNNNNGTTTGAAGAGCTTTACACATCTCTAGCGAAGAAAAG…	4767	sp|Q5SYL3|K0100_MOUSE	UPF0378 protein KIAA0100 OS=Mus musculus	Q5SYL3	1e-74
Locus_762_Transcript_9/13	TGCTGTTTTTTTTTAAAGGGGGGTTTCTTCTTTTTTTTTTTTACAAACTCTTCAGTTTCCATTTATTAAACAAATATTTCATATATTTCCATTTATTAAACAAATATTTCATATAAACTATTCTTTCACCCGTTAAGTTAGTCAGATATGTTAAAAAAATATCATCCAATTTTTAGAATTTTTAGACTTGTCTCTGTCGTATATCAACCATGTATATGTATAACTATGTAAATGTGTGTTGTTGTATTTCCTGCAATCTTTAATATAGTTCTTTAATATAGTGGTCACAAGGGTCATGTCAGAAAAGATGGAACTTTTAGTCATTATCATCTTCATAATTCATCCAAATCTTTGGATCTTTGCGATTTCGTTCCATGAACCTGTCTCGATACTTTCGTG…	2755	sp|A8DZH4|XPR1_DANRE	Xenotropic and polytropic retrovirus receptor 1 homolog OS=Danio rerio	A8DZH4	8e-78	response to virus; G-protein coupled receptor signaling pathway;	integral to plasma membrane;	G-protein coupled receptor activity;
Locus_763_Transcript_20/23	CCCAGTTTTATGAAATAAATTTAAGCTTAAACCTTATTACTATGGATGTTGCTCAGACAGACAAACCTGTTGAGACTAAAATTTCTGATAAAGTCCATTTTGAAGAGTTAACAGGTCTGCTTGAGAAAATAAAGAAAGCTCAAGGAATTGAGAAAAAGAAGCAGAATTTGAGGCTATTTCTTAATCAATGGCGACAAAAACATGAGGAACTGCATAAAGGCAAGAAAACTACTGATTCATTTTACCCAGTGATGCGGCTTTTACTTCCTCACCTGGAAAATGAACGTGTTGCTTATGGAATCAAAGAACATACATTTGCAAAACTTTTAATTAAAGTATTATGTCTTGGGAAAAACAGTCCAGATGCTTCTAAACTTCTAAATTTTAATACCAAAAGAG…	2789	sp|Q90YB1|DNLI4_CHICK	DNA ligase 4 OS=Gallus gallus	Q90YB1	7e-138	positive regulation of neurogenesis; response to X-ray; response to gamma radiation; central nervous system development; single strand break repair; DNA ligation involved in DNA recombination; DNA integration; double-strand break repair via nonhomologous end joining; nucleotide-excision repair, DNA gap filling; cell proliferation; DNA ligation involved in DNA repair; establishment of integrated p…	focal adhesion; nucleoplasm; apoplast; DNA-dependent protein kinase-DNA ligase 4 complex; cytoplasm; nucleolus; condensed chromosome; plasmodesma; plasma membrane; DNA ligase IV complex;	protein C-terminus binding; DNA binding; DNA ligase (ATP) activity;
Locus_768_Transcript_12/16	ACGATGTGAGCGAGAAGGACCAGCGATGGGGTTCGAAAACAGCCAGCGATGGGGTTCGAAAACAGTCGCAGGCATCAGGCCACATGGCCTCCATCAGCTTGAACACTTTGCCTCCATCAGCTTGAACACTTTGCGAGAGGGCGTTGCTCAGGATCATGCCTCTAACAAGAAGAAAGAATTTGAAGCTGGCCCTCAAGCTTCTTACGGCTATGGAGGTAAATTCGGGGTCCAGAAGGACCGAATGGACAAATCTGCTTTGGGTCATGAACACCAAGAAAAACTTGCTGTGCACAACAGCCAAAAGGATTTCTCAAAGAAAGGGATTTGGAGGAGGTAAATTTGGAGTTCAGAAAGACCACCAAAAGACCACCAAGACAAGTCTGCTGCTGATTGGTCGTA…	2242	sp|Q01406|SRC8_CHICK	Src substrate protein p85 OS=Gallus gallus	Q01406	2e-56	epidermal growth factor receptor signaling pathway; cellular response to cytokine stimulus; Fc-epsilon receptor signaling pathway; erythrocyte differentiation; leukocyte migration; negative regulation of epidermal growth factor receptor signaling pathway; signal transduction in response to DNA damage; synaptic vesicle endocytosis; positive regulation of macrophage differentiation; synapse assembl…	cortical actin cytoskeleton; podosome; ruffle; actin filament; postsynaptic density; Golgi apparatus; endosome membrane; cytoplasmic vesicle; transcription factor complex; cytosol; lamellipodium; Grb2-EGFR complex; COP9 signalosome; vesicle membrane; dendrite;	protein kinase binding; protein phosphatase binding; phosphotyrosine binding; ephrin receptor binding; identical protein binding; phosphatidylinositol-4,5-bisphosphate binding; neurotrophin TRKA receptor binding; insulin receptor substrate binding; enzyme activator activity; SH3 domain binding; protein C-terminus binding; RNA polymerase II transcription factor binding; phosphatidylserine binding;…
Locus_769_Transcript_1/2	AATTCAACATAAGCGTGTTCATACAGGGGAGAAGCCACGAAGCCACATCAGTGTGATGTCTGTGATAAATCTTTCACAGGAATTGGCCATTTAATTAAGCACAAGCGTATTCATACAGGCGAGAAGCCTTATTCCTGTGATATTTGTGGAAAATCATTCCCTCAGAAGGGTACTTTAACCAGNNNNNNNNNNNNNNNNNNNNNNNNNNNNNNNNNNNNNNNNNNNNNNNNNNNNNNNNNNNNNNNNNNNNNNNNNNNNNNNNNNNNNNNNNNNNNNNNNNNNACTGGAGAAAAGCCATATCACTGTGACATCTGTGGTAAATCATTCTGTTCAAGTGGTGAGTTGACTACTCACAAACGTATTCATACAGGGGAAAAGCCACACCGCTGTGATATCTGT…	642	sp|Q8TF32|ZN431_HUMAN	Zinc finger protein 431 OS=Homo sapiens	Q8TF32	7e-35	negative regulation of transcription from RNA polymerase II promoter; negative regulation of JNK cascade; negative regulation of transcription regulatory region DNA binding; negative regulation of NF-kappaB transcription factor activity; cytokine-mediated signaling pathway; negative regulation of osteoclast differentiation; I-kappaB kinase/NF-kappaB cascade; negative regulation of tumor necrosis …	perinuclear region of cytoplasm; nucleus;	ubiquitin protein ligase binding;
Locus_770_Transcript_2/4	TAAATATATATATGCATACACACTTACACACTGTGTGTACACATATATTTACTTGTCTTGCAAGTTACTTGGTGACTGCACTTGTGCTGGTGCCACATAAAAGGCAGCCAGTACACTCTTGGAGTGGTTGGCATTAGAAAGAGAATCTATCCATAAAAACCATGCCAAAACAGAAAATAGTTCTCTGGCATACCAGCTCCTGTCAGCCCGTCCAACCCATACCATCTTAGAAGACGGACATTGAATAATGATGATTATATGAGGTGGTATCAAAAAGTTCCTGCACACATTATGTGTAATAAAAAGTAACTTATCTACCTAAGTTTTGACATCATCTCCTTTGAAGTAGTCCCCTTGCACAGCAATACACCAGTCCCAGTGTTCCTGCCACTTTTGGAA…	1196	sp|Q53H47|SETMR_HUMAN	Histone-lysine N-methyltransferase SETMAR OS=Homo sapiens	Q53H47	2e-09	nucleic acid phosphodiester bond hydrolysis; DNA metabolic process; regulation of cellular process;		binding; hydrolase activity;
Locus_771_Transcript_22/30	AGTGATAGATGAGCTGCTAAGTTATAAGTGGAAGCTGCAAAGTTACTCCTGATTACAGCAGATTAGCAAAGCAATTTGTCTTCATTTAAAATGTTTCTTCTTTCAAATCAACACAATTCATACTTTTCTTTCTGAGCCAGTTTGACTCTCAATGGAGGTTTTCTTCTTTCAAACATTTGAATGGGTAGAATGGAAACCAAAGGAATATCAGAAGAAAACCAAGAGACTATCAGAATTAAACTCATTCCAAATAATATGACAGATCAACCATATTTTTAAAAGTCAAGGTTACTATCCCCTTATTTCATGTTACTTCATGTTATGTTGAATGAGTTTACCACAGATATTTTCGTTATAAAGGATGGCAGAATTAATGAAATAAAATGATACAAGTCTACA…	3921	sp|P21246|PTN_HUMAN	Pleiotrophin OS=Homo sapiens	P21246	2e-11	single-organism cellular process; response to stimulus; brain development; regulation of cellular process;
Locus_772_Transcript_23/30	AAACCCTAAATTACATTAATCAAGCTAGCTTAATTCAGTAATATATATTTAAACCCTAAATTACATTAATCAAGCTAGCTTAATTCAGTAATTAGAGACAAAGAGAACTATTATAGTCTAAATATATGATGGTAAAATATAAGATAGTGTTGAGTATTAGCTAAAGAAATTATAAGCCAGATTAGAGCATGTATAAATCATGTCCAGCAGTTATTGTACTGAAGGACACAAGACCATAGATGTCACCTAGCAGTTAATTTGTCTTTTACACTTGTTCCTTATAAAATTATATCAGAGTGGAGACCAATCCTCTCATACTTCACTCAGGTGATTTAAAAAAAGAAAGAAAATATTTTAAATTTGCAAATAAGCTAGGATCTTTTTTGAGAATACACACAG…	3258	sp|Q6PGU2|MAF1_DANRE	Repressor of RNA polymerase III transcription MAF1 homolog OS=Danio rerio	Q6PGU2	6e-53	negative regulation of transcription from RNA polymerase III promoter;	cytosol; inhibitory synapse; axon; dendrite; nucleus; plasma membrane;	RNA polymerase III type 3 promoter DNA binding; RNA polymerase III type 2 promoter DNA binding; RNA polymerase III type 1 promoter DNA binding;
Locus_773_Transcript_1/1	GTTTCAATTTTTTGTTGTAGAAGAAATAATTGAAGGACCAAATGCAGCCTTCTTCTCCAAACGGATCTGAGACTAAATCTGGATTGTAACTGTTACATAAGTTTCCTTATATTCTATCTTTCTCCACAAATAGATAAACAAACTTGGAGATTAGAGTTGCTCTTTGTCTTCACATCACAAGTGTCATCCATTTCCAGTCTTCTGTGAAAACATGTCTGGTCACAGGGAAATATTACCTTGCTTGGAAACAGAAGGGTTGGCAACAGGAAGAGCCATCCAACCGTAGAAAATCTACCTCAACAAATTCTGTTCAATCCAAGCAAACATGGAAAAGTAAACATTAAACAATGTATGTGTGTCTCCCCTAGTGCAAGACACCTGTTTCTGTCCCTCTATCAT…	520	sp|Q9H063|MAF1_HUMAN	Repressor of RNA polymerase III transcription MAF1 homolog OS=Homo sapiens	Q9H063	8e-11
Locus_774_Transcript_1/9	ATTTTGAATGGATTATGCTAATGAAGCACCTCTTCAAAGGATGACGCAGCTAACGGAGATATACACTTGAGAGAAAATTCTATCACCGGGACACGCGTTTAAATATTATCCATACATATACGTATCAATATAAATTAAACCATCAGATTTAGGAAAAAACGAAGAAAAATATTAAATCATCTGAATATACGATTCTTCTTGTTTGTGGAGCGTCGTGCGCTGATATTTTGAATAGATTATGCTAATGAAGCACCTCTTCAAAGGATGACGTCACTAATTAGAATTGGAATATAAAAAGTATTGTTGAAGTTTTTACATGCGGAAATGCAGACAGTTGGTTCCGAGTAACCAGCGATGGAAGAAGACCCAAAACTTCAGTTTGTCGGGTCGCCTTGTGGT…	4299	sp|Q14865|ARI5B_HUMAN	AT-rich interactive domain-containing protein 5B OS=Homo sapiens	Q14865	2e-45	palate development; adrenal gland development; kidney development; fibroblast migration; nitrogen compound metabolic process; positive regulation of sequence-specific DNA binding transcription factor activity; female gonad development; male gonad development; face morphogenesis; post-embryonic development; cell development; fat cell differentiation; muscle organ morphogenesis; platelet-derived gr…		protein binding; transcription regulatory region DNA binding; transcription coactivator activity;
Locus_775_Transcript_8/10	TGGGGAATCCTTTATTGACGCTGTGTCTAGACTAAAGAGATAGTGTACACCTCTGAGGTGTGCCCCGATGTCCCAGCCACAGCCTGGCTGATCCTAACAAACGAATTCAAACAAACGAATTCAATGATATCTGCTTAATCTTCCTCTTTCTCCAGCTGACGGCTTCCTGTAATGTCGGTTTGGGGAATCCTTTATTGACGCTGTGTCTAGACTAAAGAGATANNNNNNNNNNNNCGGTTCTTATTATTTCCTCATCCGTAGGCATCGCAAAGAATACATTTTATTTGTGATCAGGAACCATGGGTAACTGTTTTAGTTGCCCCGATGATTCAAACGGGCCCATTGGCGATCTGAGTGGTGGTTCACGAACCCCACAAGATCCCAATGGTACCCTGCCGG…	2025	sp|Q9V9J3|SRC42_DROME	Tyrosine-protein kinase Src42A OS=Drosophila melanogaster	Q9V9J3	2e-170	mesoderm development; respiratory burst after phagocytosis; Fc-epsilon receptor signaling pathway; response to organic cyclic compound; positive regulation of Fc receptor mediated stimulatory signaling pathway; response to zinc ion; signal transduction by phosphorylation; erythrocyte differentiation; negative regulation of epidermal growth factor receptor signaling pathway; positive regulation of…	extrinsic to internal side of plasma membrane; endocytic vesicle; mitochondrial crista; focal adhesion; actin filament; alpha2-beta1 integrin complex; postsynaptic density; cell-cell adherens junction; Golgi apparatus; nucleus; pericentriolar material; cytosol; immunological synapse; perinuclear region of cytoplasm; caveola; mitochondrial intermembrane space; lysosome;	protein kinase binding; protein phosphatase binding; platelet-derived growth factor receptor binding; ATPase binding; ubiquitin protein ligase binding; gamma-tubulin binding; metal ion binding; identical protein binding; phosphoprotein binding; erythropoietin receptor binding; antigen binding; CD8 receptor binding; protein serine/threonine phosphatase activity; glycoprotein binding; SH3 domain bi…
Locus_776_Transcript_63/66	CTGAACCGCTCTTCCGATCTTAAATTTCTCAAGTCAGACTGTGTCTACCATGCCGTAAAATACGTTATGGCAGACGAAGTGTACTCTATGTTAAAGATGAAATATAACCCTATACGAACTTTAAAATTTTGGACCAGAAATGGTCGTACCTCCATCTTAACACTTTAATTCCGGAAGAAAACTGGATATATTTCCACCATGGCACTCTGAACTTGTGACATTGACAAAAGAAAGAAAAAAAAACAAAAAAAACTAAGGAATTTTGCAAGAAAATCATAATCAATAGAAATAACCTCAATACATGTGTGGTACGCCTTTTATTAATCCTGGTTAGACGTTGCCAGCAATATTTTTATTTCAGAACTAGTGACAAATGATCCTAAATGTTGCAAGCAATCC…	3959	sp|Q53H47|SETMR_HUMAN	Histone-lysine N-methyltransferase SETMAR OS=Homo sapiens	Q53H47	8e-07	DNA metabolic process; regulation of cellular process;		binding; catalytic activity;
Locus_777_Transcript_12/15	ACTTGTCAAGGAATTGGCTCGACCAGGTATCCTAACCCAAAGGTACCAGCTACAATTTTGAGTTTTTACAAGACAAGTTGAGAAGCCATATGAATCTTATAACTGGTGTCAATGTTAGGTTGAGATACTTTCTGCGTGTGACCATTGTGAAGAGAATCACAGATGTAGTGAAAGAACAAGACATCATTGTACATACCCTCTCACAGTATCCTGATATGAACAATAGCATCAAAATGGAAGTCGGCATTGAAGATTGCTTACATATAGAATTTGAATATAACAAATCCAAGTATCATTTGAAAGATGTAATAGTGGGCAAAATATATTTCCTACTTGTCCGAATAAAAATCAAACACATGGAAATACAAATCATTAAAAGAGAGACCACAGGAACTGGTC…	2337	sp|Q68F29|V26BA_XENLA	Vacuolar protein sorting-associated protein 26B-A OS=Xenopus laevis	Q68F29	2e-103	retrograde transport, endosome to Golgi; cellulose biosynthetic process; vacuolar transport; protein targeting; Golgi vesicle transport; lysosome organization;	cytosol; retromer complex; vesicle; endosome membrane; chloroplast;	protein transporter activity; protein binding;
Locus_779_Transcript_6/10	TTTGAATATGAGACAGTAATGAAGGGTTTAATTTAAGAAGAGAATTACAGAAGCAGTTATTATGTTAATGAAGTTCAGGTTAAAAAGAAACAAGTCCAGTCTAAATATAGATTATTTTTGTTTTTAGTTGATAGTTATAGAAAAATAGTTTGACAGGGTTTTAATAACTGCGGCCAAACAAGGTAAAATATTTTGCATTCTTTTTGCAATCGGGGTGGATGCACAAAGTACCAGGCTTAAGTTCAGCGGGCTGTTGAAATGGAATACATAATCCTTTGGCTCCCATCGCAGGAGCTCCTTCTTCAACAACTACATCTCTTGCACTGTCCTTCTTTATTTTGTCTTCACAACTTACTCCTCCGCAAAATGGAGATTGGATAAGTTTCTTCTGATCAAGGG…	5257	sp|P07814|SYEP_HUMAN	Bifunctional glutamate/proline--tRNA ligase OS=Homo sapiens	P07814	0.0	negative regulation of translation; protein complex assembly; prolyl-tRNA aminoacylation; cellular response to interferon-gamma; glutamyl-tRNA aminoacylation;	aminoacyl-tRNA synthetase multienzyme complex; cytosol; ribonucleoprotein complex;	protein binding; nucleotide binding; proline-tRNA ligase activity; RNA stem-loop binding; glutamate-tRNA ligase activity; Ala-tRNA(Pro) hydrolase activity;
Locus_780_Transcript_42/42	GACTGTGGCCATGCTGGAGCACCGCCTTTAGTCGATCAAATCAACCCCAGGGCTTATTGTATCGGTGTCTTTTGCCGAACCACTAAGTTATATATATATATATACATATACACACATACACACACACACACATATATATATTTATAAACACACACGTATATTCATACATACATACATACGGGCGTTAAAAGCTAACATTATCACATAATCGTCAAAGCCGTCATCAGCATTATCGTCATCCGTCATCCTTCAACTCTGCCCTTATAAATATTATTGTTGTTGTCGTTGTCGTCGTCGTCTTGATGGAGAGAAAGATAAAGAAGAAGAAGCAAGGGGTCGGCTTGGCTCATTTAATGAGGCAATTACAATATGGGAAATTACAGGGTCACGCCAAATTGC…	3993	sp|Q9V242|CSD_PYRAB	Probable cysteine desulfurase OS=Pyrococcus abyssi (strain GE5 / Orsay)	Q9V242	7e-12			catalytic activity;
Locus_781_Transcript_10/16	CACATTTTGAAATAGTATCGGAAGGATCGTGAAAATAAAACTGAAAATATCTCTACAGCTTCACGAACACTTCGAGAAAACTAAAGAGAGGACCATCTTTACATTTTATCGTCTTTCACTTCTACGGATTACATTATTACAGATTTCTCTGTCGCAAACTTCCGCGCTTATAATATAAATAAGGTTTGCTGGAAAGAAAAAAAATAAAGGCACAGAGATGGAACCGACGTTTTACCACGACGAGTGTCATCCAAGCAATGAGTCGCTTAAAAGACTTAAAAAGTCTATGACTCTGGACTTTACTCCAGGCGGTAGCAGTGCAAAATCCGCAAAACTTAATAACCCTCTTCAGTCACCCGATCTAAACCTTTTAAAACTAGCATCTCCGGAGTTGGAACG…	2303	sp|P18870|JUN_CHICK	Transcription factor AP-1 OS=Gallus gallus	P18870	3e-25	positive regulation of fibroblast proliferation; positive regulation of neuron apoptotic process; toll-like receptor 9 signaling pathway; Fc-epsilon receptor signaling pathway; response to cytokine stimulus; activation of MAPK activity involved in innate immune response; membrane depolarization; toll-like receptor 7 signaling pathway; regulation of sequence-specific DNA binding transcription fact…	transcriptional repressor complex; transcription factor complex; cytosol; nuclear euchromatin;	RNA polymerase II distal enhancer sequence-specific DNA binding; HMG box domain binding; cAMP response element binding; RNA polymerase II core promoter proximal region sequence-specific DNA binding transcription factor activity involved in positive regulation of transcription; protein heterodimerization activity; protein homodimerization activity; RNA polymerase II transcription factor binding tr…
Locus_782_Transcript_35/41	GAAGAGGAGTTGGTTGTAAGTGGTGGTGGTGGTGGTGGTGGTCACCTAATATTGTCTCCATGACAATTTGGTACAAGAAAGTCAGCAGCTCTCTGCTGATTCTACTGGTGAGTTTACCCATCACCTCCATATCATATTGTGTGTTGTCATCGATTTTGGGCTGATGCTGATTGGTTTGTCTGCAGACAACTTTGATGATGACAACAACAACAACAACAACAAGAATCACAGCAGGGTACAGCCCCCTCTTCTGATGACTTTGTGTGGCATGTCAATCCAATATTTGGCCAGAATTCGACTAGACCGTGGTAATCACAATCACAAGATGAGCAAAGTCAGACACTTGGTTCATCAATTCAAATCCGGCCTCTCGTAGTTTCAAGCGAGAAAACTCGCATG…	19120	sp|Q8SX83|SPEN_DROME	Protein split ends OS=Drosophila melanogaster	Q8SX83	2e-63	positive regulation of Wnt receptor signaling pathway; Wnt receptor signaling pathway; compound eye development; axon guidance; defense response to fungus; positive regulation of neurogenesis; glial cell migration; glial cell fate determination; establishment of thoracic bristle planar orientation; maintenance of imaginal disc-derived wing hair orientation; segment specification; epidermal growth…	transcriptional repressor complex; nucleolus;	sequence-specific DNA binding transcription factor activity; single-stranded DNA binding; RNA polymerase II transcription factor binding; transcription corepressor activity; RNA polymerase II transcription factor binding transcription factor activity involved in negative regulation of transcription;
Locus_783_Transcript_15/16	CTTAAACATTGATGAAATGTCCAGATATGGATATTTTACTTTGTAATGTACTAACCTATATTTGCTACTGTCTATTGAATATTCGCTTGTGTTATTCACACCATCTTGATATTTATAAAGAATACAATTTGACTGCTATTTCTGTGCTGAACAACGACAAAAACAGCGCTAATTTATCGTCTTTTTCAGTTCCTTAACTGCAGTGAAATTTTAAGTCCAATTTTCAGAACAATCCACCGTTTGTTGTTCCCCTGATATATTTCCGTACCTTCATACACATTCCGATCAACCATGGATTACACAGATGCAAAACCTATTGATGGTATATGGTTTACAGAGAGAAACCCCGATCCAGGACCTCAAGATGTTGAAATGGAATGTAGCGAATCTGTAAATGTT…	1950	sp|Q5IS54|CASP3_PANTR	Caspase-3 OS=Pan troglodytes	Q5IS54	3e-54	neurotrophin TRK receptor signaling pathway; hippocampus development; extrinsic apoptotic signaling pathway in absence of ligand; cellular response to organic cyclic compound; glial cell apoptotic process; salivary gland cell autophagic cell death; response to X-ray; intrinsic apoptotic signaling pathway in response to oxidative stress; activation of cysteine-type endopeptidase activity involved …	P granule; cytosol; nucleoplasm; fusome; plasma membrane; mitochondrion; cytoplasmic mRNA processing body; nucleolus;	cyclin-dependent protein serine/threonine kinase inhibitor activity; phospholipase A2 activator activity; protein binding; m7G(5')pppN diphosphatase activity; cysteine-type endopeptidase activity involved in execution phase of apoptosis; aspartic-type endopeptidase activity;
Locus_785_Transcript_23/25	TAAGATAAAGTTTATTATATATTCTTGAATGAATGCCAAATAATATATAAACACATATACACACACATACAAAGATCAAGTCATTCATCTTGCTCACAAATTTAAGATAAAGTTTATTATATATTNNNNNNNNNNNNNNNNNNNNNNNNNNNATACATACATACATATGTGTGTGTGTGTGTTTGTATATATATATATATATATCTGTTGATTGATCAGAAGTGACAAATTACAGGACTCATTTTTTTACCAGCTGATTATCAGAAACCAGTCACTGAGTACTGAAATTGCAGCCTTTCAGATTTTCAGCTTTATATATATATATATAAACACACACACACACACAGGCACACATATACACCAGCATCATCATCATAATAATATGTTTTAAAATAAATC…	2723	sp|P56819|BACE1_RAT	Beta-secretase 1 OS=Rattus norvegicus	P56819	3e-124	negative regulation of amyloid precursor protein biosynthetic process; membrane protein ectodomain proteolysis; beta-amyloid metabolic process;	trans-Golgi network; Golgi apparatus; cytoplasmic vesicle; axon; endosome; intracellular organelle part; integral to plasma membrane;	aspartic-type endopeptidase activity; beta-aspartyl-peptidase activity; enzyme binding;
Locus_786_Transcript_1/1	TCTTTACGCACATCTATCTCTTTCGATAGATAACATTGGTTTTTCATGTCCCACTTCAGAGTCTGTTGACATTCTCTCTCTACTCATAGTTCCTGTCCCAATCGAGATATTTTTCGACATCATCTCTACTATTCACATGCATACAAATGCTTTTCTTTACGCACATCTATCTCTTTCGATAGATAACATTGGTTCNNNNNNNNNNTCTTAGTTCCTGTTTTTGTTGTAAATAACTTTTTCTATTTTAGCGTGGTCCTTCGCAACTCTAGCTTGTCTCGTCATGGCAGAAGACAATAGTGTTGTTGAACTTAGACTTGGAGCAAGCTTTGATCCGAATCCTAGAGTTGCTTTCCATTCTGTCAGATATGACTTTAAACCAGCATCGGTTGATGTTACAAA…	728	sp|Q5RAM8|EAF1_PONAB	ELL-associated factor 1 OS=Pongo abelii	Q5RAM8	4e-35	wound healing; intrinsic apoptotic signaling pathway; positive regulation of transcription from RNA polymerase II promoter; negative regulation of cell growth; regulation of DNA-dependent transcription in response to stress; negative regulation of epithelial cell proliferation involved in prostate gland development; transcription, DNA-dependent; multicellular organismal development;	nuclear body; nucleolus; ELL-EAF complex;	transcription factor binding;
Locus_788_Transcript_20/28	CTATATCATGCAAAAAATCCTCAATAATTTCAAATTCACTAGGAAATACAGCAAGTTCCCAGGATATGTCGAACCCTTACACCAGTTGTACCAGAAGAGCCTGGAGCAGACACTGATCCACATGTTGTGGATTGTGTTCGACTTTACACATCGGATTATACCACAGTTGTACGCAAACAAGAGAAGTACAGTTTCAGTGTCTGTAACAAAGAACGGCTTCCTGACAATGAAAACATTATTCAACAGGAATATGAGATTGATGTGGAAGATAGCCTGGTGGAACAGGACAAGGACAGCACGCCAAAGCGTCAGTCAATGCAGATGAATGAAACTCCTCGTGGTAGTTGGGCCAGCAGTATATTTGATCTGAAGCAGTCCCAGGCTGATCGTCTGGTAGAA…	6742	sp|Q96N67|DOCK7_HUMAN	Dedicator of cytokinesis protein 7 OS=Homo sapiens	Q96N67	0.0	positive regulation of peptidyl-serine phosphorylation; establishment of neuroblast polarity; blood coagulation; axonogenesis; signal transduction; activation of Rac GTPase activity; microtubule cytoskeleton organization; endocytosis; pigmentation; single-organism transport; locomotion; T cell activation;	growth cone; cytosol; axon; COP9 signalosome; basal part of cell;	Rho guanyl-nucleotide exchange factor activity; Rac GTPase binding;
Locus_789_Transcript_21/21	ATCACTCTCTGCTGGTTGTGCAGATGTTGCCACTAATGAGTTCAGAACTATAGACATATTATAAAGATGTATGCAATAATTTTTACTTCATTCCTGCCTGCATTTCCCTTGGTCTGGACAATTTCTCTGGCTATTTTCGAAATGTTCTTCGAGGTTGTGAAAGTGGAGGCTTGCTTTCTATGATTTCAGGCTCACCATGGTTGAAAGCGAGNNNNNNNNNNNNNNNNNNNNNNNNNNNNNNNNNNNNNNNNNNNNNNNNNNNNNNNNNNNNNNNNNNNNNNNNNNNNNNNNNNNNNNNNNNNNNNNNNNNNNNNNNNNNNNNNNNNNNNNNNNNNNNNNNNNNNNNNNNNNNNNNNNNNNNNNNNNNNNNNNNNNNNNNNNNNNNNNNNNNNNNNNNNN…	5290	sp|P53356|HTK16_HYDVU	Tyrosine-protein kinase HTK16 OS=Hydra vulgaris	P53356	5e-51	mesoderm development; mammary gland epithelial cell differentiation; epidermal growth factor receptor signaling pathway; cellular response to reactive oxygen species; Fc-epsilon receptor signaling pathway; activation of MAPKK activity; central nervous system morphogenesis; motor neuron axon guidance; erythrocyte differentiation; NK T cell differentiation; positive regulation of nitric-oxide synth…	axon; nuclear matrix; apical cortex; actin cytoskeleton; germline ring canal; postsynaptic density; nucleoplasm; mitochondrial matrix; extrinsic to plasma membrane; cytosol; nucleolus; basolateral plasma membrane; immunological synapse; muscle tendon junction; cell-cell junction; endosome lumen; caveola; cytoplasmic membrane-bounded vesicle;	heme binding; protein kinase binding; phosphotyrosine binding; peptide hormone receptor binding; transmembrane receptor protein tyrosine kinase activity; histone binding; protein homodimerization activity; acetylcholine receptor binding; histone kinase activity (H3-Y41 specific); insulin receptor substrate binding; transcription regulatory region DNA binding; phosphatidylinositol 3-kinase binding…
Locus_790_Transcript_24/26	GAGGCAACAACAATCAGTACCTTACCACCACCACCACCACCAACAACAACAACAATTATAAGTACTTTAAACCGGTTCCGTTAATATTCGAGTGTCATAAATGGCTCTCGTCTTAGGATTACGATATGTCACAAAGGTGTGTTGTTTCAATCCGGTGATTAAACTCAGAGTCCGCTCAGTTTGGAATATGCAAGCCACAAAGTCTGGTCGAATCCTGCTCTTCCTGGAAGATATATTCCATTTGAAGGAAGTTGAAGTTGGACCGTTAGCCAATTCTGAGAGAAAATGTAAAGTTAGCCAATTCTGAGAGAAAATGTAAAGCCTTTTGCACGTTCTATGAGAAGCTGATGCCCCAAGAGAAGAGTGTATTTCTTCAGATTCTATCTCGAGATTATGGTA…	2426	sp|P12617|DCMC_ANSAN	Malonyl-CoA decarboxylase, mitochondrial OS=Anser anser anser	P12617	2e-75	positive regulation of fatty acid oxidation; regulation of fatty acid beta-oxidation; response to ischemia; fatty acid biosynthetic process; malonyl-CoA catabolic process; fatty acid oxidation; acetyl-CoA biosynthetic process; regulation of glucose metabolic process;	mitochondrial matrix; cytosol; peroxisomal matrix;	receptor binding; malonyl-CoA decarboxylase activity;
Locus_791_Transcript_15/15	CTGATACAACATTATTGAGGAAATCCAAAATTGGTTAAATTCAAAATGAACCAAGAAAATATCTCCAATAGACAAATGTATACATGAAGAACATTAAGAAGAAACATATTCTCAGAAAAGCCAGTTTAATGCATTAAAGAAAATCATCAAAGAAAACAGATTTCTTCCCAAACAAATTTTTAACATAGACGAAACAGAGGATTGTATTGGAAAAAATTGCCAGACTGTTCGTTTCCAAGGAGGAAATAACTATTCCAGGTTACAAGGTCTCAAAAGAGACGCAGCCTTGTTTTGTTCTTGGGAGAAGTATCACAGACGCCATCTTCTAAGTGAGACAGTTGCAAGAAAAGTATTTGGCAAAAATAAACCATTATACTTAGCTTTTGCCAACCTGGAAAA…	2137	sp|Q5FW29|CHMP5_XENTR	Charged multivesicular body protein 5 OS=Xenopus tropicalis	Q5FW29	1e-37	endosome to lysosome transport; viral life cycle; membrane organization; lysosome organization; regulation of receptor recycling; protein transport;	ESCRT III complex; nucleus; cytosol;	protein binding;
Locus_793_Transcript_4/4	TTATGATTTGAAAGAATTATTTAAAGTCGGCGGTTATGTACCTGACACAAATTACCTTTTCATGGGTGACTTTGTCGATCGAGGATTTTACAGCGTAGAAACATTTTTATTACTATTAGCTTTAAAGGTGCGATACCCCGACAGAATCACTCTTATCCGAGGCAACCATGAAAGTCGACAGATTACCCAGGTGTATGGCTTCTATGATGAATGTTTGAGGAAGTATGGGTCTATCACTGTGTGGCGCTACTGTACCGAAATATTTGACTTCCTTAGTTTATCAGCGATTATTGACGGCAAAATTTTCTGTGTCCATGGAGGACTGTCTCCCTCAATCCAGACATTAGACCAAATAAGGGCCATAGATCGAAAACAAGAAGTTCCTCATGATGGCCCCAT…	1010	sp|P11084|PP4C_RABIT	Serine/threonine-protein phosphatase 4 catalytic subunit OS=Oryctolagus cuniculus	P11084	3e-174	angiogenesis; oviposition; response to hydrogen peroxide; proteasomal ubiquitin-dependent protein catabolic process; regulation of double-strand break repair via homologous recombination; negative regulation of apoptotic process; response to antibiotic; growth; signal transduction by phosphorylation; mitotic spindle organization; toxin catabolic process; regulation of gene expression; brain devel…	protein phosphatase type 2A complex; protein phosphatase 4 complex; cytoplasm; chromosome, centromeric region; centrosome; plasma membrane; nucleus; spindle pole;	NF-kappaB-inducing kinase activity; protein binding; metal ion binding; protein serine/threonine phosphatase activity;
Locus_794_Transcript_4/11	TTAAAACACACACACACACACACGCCTTCTGAATTCAGCTGGCAAAGTACTTATCTCCTCTAAGTACACCAGCAGACACACACACACAACCATCCTACACATTTCTCTTGCGTAGTAGTAGTAACTTAGGACATTCAGTCCAGTCANNNNNNNNNNNNNNNNNNNNNNNNNNNNNNNNNNNNNNNNNNNNNNNNNNNNNNNNNNNNNNNNNNNNNNNNNNNNNNNNNNNNNNNNNNNNNNNNNNNNNNNNNNNNNNNNNNNNNNNNNNNNNNNNNNNNNNNNNNNNNNNNNNNNNNNNNNNNNNNNNNNNNNNNNNNNNNNNNNNNNNNNNNNNNNNNNNNNNNNNNNNNNNNNNNNNNNNNNNNNNNNNNNNNNNNNNNNNNNNNNNNNNNNNNNNNN…	2722	sp|O95359|TACC2_HUMAN	Transforming acidic coiled-coil-containing protein 2 OS=Homo sapiens	O95359	7e-36	hemopoiesis; cytoplasmic sequestering of transcription factor; regulation of microtubule-based process; cerebral cortex development; regulation of cell cycle; response to hypoxia; astral microtubule organization; interkinetic nuclear migration; neurogenesis;	Golgi apparatus; nucleolus; intermediate filament cytoskeleton; centrosome; protein complex;	protein domain specific binding; translation initiation factor binding; nuclear hormone receptor binding;
Locus_795_Transcript_3/7	AATACAGCAGTGAGTGAGTTCTATGAAAATGAAGAAGAGCTGTTCAACAAACTAAGAAAAAGAAAAAAGTTGTGAAGAAACCAAAACCACCTGAAGAGAATGATTCTCCTATTTTACCAAGAGGGCAATATAATTTGGACTTTTTGGACGAGATGAACCCATTTGTTTCTCGAGACAAACTAGGAGGCTCTCCTCCCAACTCAGATGGTAACCTAAATATAAACCCCTTTGAAACAAAAACTAAAATTGCCTGTTCTCCACCACTTGCGCCTAAGTTTAACAAACAAGATTTAATGGATAATTCTGATCCATTTCTATCAAAGACTAATAATCTTGGCTATTCTCCCAATCAATCTAATGACCGAAATATTGAAGAAAATGGTAATACAGCAGTGAGTG…	2285	sp|Q54SF4|Y4797_DICDI	Putative uncharacterized protein DDB_G0282499 OS=Dictyostelium discoideum	Q54SF4	3e-08	single-organism process;
Locus_796_Transcript_64/66	TAGAAATGTTTGGTCGGACCATATACGTCATTGACTGGGAAGTTATTCTTGAGATGTTGTATGAATTTTAAGATTGGTTAACAGACATTCTAGCAAAGCTGGTCAATGAACATCAAAGGCACTTGGTTATGTCACCTTTTAAAATGAGAACTCAACATGTCCAATAAAATCTAGCACGAATTGAAAGAAAAATAATTAAAGAGCCACATTATGGTATTCCTAGTTTGACAGCCAAGTGAAATAAATTCGTATTTTTAAATACATCTTATCTTAGTAAAGTTTAAAATTAACATAAAAAAAAAAACCGGCTTCCTGTTGTTAGAACTATCTTTGAGAGACTATTATTTGTGGTTCAAACATTCATGCAGCATTATTGAAGTTTCTGTATCATTATTGAAA…	6867	sp|Q62599|MTA1_RAT	Metastasis-associated protein MTA1 OS=Rattus norvegicus	Q62599	0.0	positive regulation of G2/M transition of mitotic cell cycle; tissue development; secretory granule organization; positive regulation of cell proliferation; DNA methylation; chromatin assembly or disassembly; anatomical structure morphogenesis; signal transduction; positive regulation of transcription from RNA polymerase II promoter; negative regulation of transcription from RNA polymerase II pro…	endoplasmic reticulum; NuRD complex; cohesin complex; Golgi apparatus; transcription factor complex; nucleolus;	metal ion binding; RNA polymerase II repressing transcription factor binding; transcription factor binding transcription factor activity; transcription regulatory region DNA binding; enzyme binding; histone deacetylase activity;
Locus_800_Transcript_52/52	TATATATATATATATATATATACACACATATATATATATATAGGGTGTGGTAATAGATGAAAGTGTAGATGTTCTGTTGTGGTAGGGAAGAGGGGGAGGAGGCAGAGTAAAATGGCAAAACAAACAGGAATTATTGAACTGAAAGAAATTTGCGTCTGTTAGTTGTTTCTTGTAAAGGAACCCTACAAGACATTCATCAAGTTTCTCGTCATCACATTTGTTTGTTTTTTTTTTAAATATTAACCTTCTCTAGGAATATAGGTTAGGTTAAGTTTTGTGGTTTGGGTCTTCTCTTTCAGTTATATTTTATTTGGTTCATTAAAAGTTATAGCACTGTGTAAAACGGTAAATTCCTGAATGATGACCAAAGTTACTACAATGCCAGCTAGCCATTGGTCA…	13353	sp|Q6GPD0|RHG32_XENLA	Rho GTPase-activating protein 32 OS=Xenopus laevis	Q6GPD0	2e-58	cytoskeleton organization; cellular macromolecule metabolic process; single-multicellular organism process; developmental process; nucleobase-containing compound metabolic process;	cytoskeleton; intracellular organelle part; intracellular membrane-bounded organelle; cytoplasmic part; membrane;	nucleic acid binding;
Locus_801_Transcript_60/60	ACCAATTCATTAGAAGAATAATTGTATTGTACACGAAAAAATTTGGCTGGCGTAGTCTAACTTTATTACCAATTCATTAGAAGAATAATTGTATTGTACACGAAAAAATAAATAAGTATGGAGGTAAGCAGCGAAAGATCTAGTCGAACAGACTTCTTTGCCACTGGAAAGTATCGATTAGTGCGGAAAATTGGCAGTGGGTCGTTCGGTGATATTTACCTAGGCATCAACATAACAAATGGCGAGGAAGTCGCTGTTAAATTGGAGTCGATTAAAGCTCGACATCAACAACTTCTCTATGAAAGTAAGCTCTATAAAATCTTACAAGGAGGTGTTGGGATTCCCCATGTCCGTTGGTATAATCAAGAGCGAGATTATAATATCCTTGTTATGGATTTA…	7347	sp|P67963|KC1A_XENLA	Casein kinase I isoform alpha OS=Xenopus laevis	P67963	8e-155	negative regulation of smoothened signaling pathway; smoothened signaling pathway; cell morphogenesis; jasmonic acid biosynthetic process; mitotic spindle organization; apoptotic process; DNA repair; response to chitin; cell division; response to jasmonic acid stimulus; circadian regulation of gene expression; inter-male aggressive behavior; response to fungus; neurogenesis; positive regulation o…	ribonucleoprotein complex; cytosol; plasmodesma; spindle microtubule; plasma membrane; perinuclear region of cytoplasm; Golgi apparatus; mRNA cleavage and polyadenylation specificity factor complex; condensed chromosome kinetochore; centrosome; nuclear speck;	protein serine/threonine kinase activity; magnesium ion binding; tau-protein kinase activity; choline kinase activity; peptide binding; ATP binding; glycoprotein binding; phosphoprotein binding;
Locus_802_Transcript_19/20	ACATATATACACACAGACACACACATACAGAGGGATACATACATTCAGTCTAATCGATAACTGTTGCAAAGAAATTAAATTTGTGAGGTATGAGAGGAGGGTTTGTGGGGTTTTTCCCTTCCAGAAGATGAGATGGCATCTTTTCTTTTTAATATGAGAAATGGGATAACTTTTGAGATCCATGATAATGTGATCTGACCATGAAATTCCTAGAAATGACAGGAGGGGGGGGTCTATTTATAGCATTCTGTCTTTTGAAAGAGCATTACTGAAGCGCGAGAAATAGTTTTCTTGTATTCCATAGAGCAAAGGGAAGGGGGCAGCTCACTGGAACCCTAACTCCAAATTCAATTCCAAATGATTTTGATGAAGTTATGAATTCGTTTAAAACTGAAATAA…	3015	sp|Q86AH4|Y8592_DICDI	Putative uncharacterized protein DDB_G0271982 OS=Dictyostelium discoideum	Q86AH4	0.0001
Locus_805_Transcript_4/13	ACTGATTAAGTCGATTACATCGACCCCAGTGCGTAACTGGTATGCGTAACTGGTACTTATTTAACCGACCCCCGAAAGGATGATTAGGCAACAAAGTCGACCTCGGCGGAATTTGAAACTCATAACGTAACGACAGACAGACGAAATACCGCTAAGCATTTCGGCCGGCGCGCTAACGTTTCTGCCAGCTCGCCGCCCGAAGACATCAAGATATGAAGAACACGTATTAAGCACTGCATGTCCTTTTGTTCGCTTCGCTGCCTTCAGTAATCTTGCCAATCCAGCGATCGCCCCTTTAGCAACATTTAAATATCATCAAACGTTTTGTTTCATCCACTGTCTAATTACATTTATCAACCTGGACAACGAAGTCCCAAGTTTATTTTGGTCGGTATTGAA…	4171	sp|Q6GIK4|CLFA_STAAR	Clumping factor A OS=Staphylococcus aureus (strain MRSA252)	Q6GIK4	6e-05	G-protein coupled receptor signaling pathway; cell-cell signaling; phototransduction; detection of visible light;	integral to membrane; plasma membrane;	G-protein coupled receptor activity; photoreceptor activity; binding;
Locus_808_Transcript_5/5	TCATCATCAAGCTCCTCACCAGCCTCCAGCTACTGGACCCCCTCAGGTAGACGTATTGCCTTGGATGTGGCCAGGGATGATGCCACCCTTGTGGCAGCACATGGCTTTCTAGATGCTGGCCGTCCTAACAACAACTCAGTTGATTTCTCAAATGATGAAGGTGGTCGAAACATCAATCAGTATGGTCGTGGGTCGTGAATTCACTAATGGGCGCCCTCTACCTGACCATTTGAGAGTTCAGATTCTGCAGCTTGCTCTTCAAGGTGTCCGTCCATGTGAAATCAGCCGACAACTACAAGTGTCACATGGCTGTGTTAGCAAAATACTTAACAGGTATCGTAAAACAGGCAGTATCAATCCTGGACAAATTGGTGGCAGTAAGCCAAAGGTAACTACGCC…	1453	sp|Q02650|PAX5_MOUSE	Paired box protein Pax-5 OS=Mus musculus	Q02650	8e-39	optic chiasma development; midbrain development; metanephric mesenchymal cell differentiation; negative regulation of apoptotic process involved in metanephric collecting duct development; positive regulation of metanephric DCT cell differentiation; positive regulation of metanephric glomerulus development; cellular response to epidermal growth factor stimulus; positive regulation of mesenchymal …	protein-DNA complex; nucleoplasm; transcription factor complex; mitochondrion; centriolar satellite; nucleolus; lysosome;	HMG box domain binding; RNA polymerase II core promoter proximal region sequence-specific DNA binding transcription factor activity involved in positive regulation of transcription; RNA polymerase II core promoter sequence-specific DNA binding; superoxide-generating NADPH oxidase activity; RNA polymerase II distal enhancer sequence-specific DNA binding transcription factor activity; core promoter…
Locus_810_Transcript_26/26	GCAACGACAGCATTTATCATTGCGGTACATTTGATATATTTAGCTTAAAATGACTGTTATATTTTATCTATGAAGTTGTCAGGATCTTCTTGAGTGTATTAAATTTTTTTTCATTTATTCGATTTTATTTAAACTTTCGCTTTTGGGGGGGAAGCCGATAGTTTATCTCAGCTGACAACACCGTTTTTCTCGCCGTCTTTCATTAAACAAAATACTAAACCAGAAGTTCCAATATTGGTAAACTTTTTACTCTTACACGCGAGTAAAAAGGAGACGATAATTAATTAATTAGAGAGAAAACAATCTACACATACTAGGGAAATCGTCTATCAGAATGTCTCAGCCAGTAGCACCTTGGAATCCAGATAATTACGGGAACCAGTCTGGCAGTGTTGGACC…	7498	sp|O15027|SC16A_HUMAN	Protein transport protein Sec16A OS=Homo sapiens	O15027	8e-74	peroxisome fission; protein localization to endoplasmic reticulum; endoplasmic reticulum organization; COPII vesicle coating; positive regulation of gene expression; protein transport; positive regulation of protein exit from endoplasmic reticulum;	cytosol; Golgi membrane; endoplasmic reticulum membrane; nucleus;
Locus_811_Transcript_2/7	GTCCGAACAAAGAACAAACAAGAAAAAACAATAACGTGAGGACGTGGTACAAGTACTGTATTAGAAGATGCTCAGGAAAGGATGGAAAGAGGATTTAACGTTTCGAGCAAAGCTCTACTTCAGAAATAGAGGAAAGTCCAAAGGAAGGGAAGATGGAGGAAGAAAATCGCCAATGATACACACACGGTTACATTTTGAAATGACTAGAAGGTAATGGGGGAAGAAAAATTCTTTATAAGACAGGAGAGTGTAAGAGAAGGAGATATGTGTGGGTATGTGTGTGTGTGTGTGTGTAATAAAAGCATGTGTATGTATGTATATGTGTGTGTGTGGTTTTGGCTGTTTATATGTGTGTGTGTGTGTGTGGTTTTGGCGTTTTATATGTGTGTGTGTGTAGGA…	1231	sp|Q69566|U88_HHV6U	Uncharacterized protein U88 OS=Human herpesvirus 6A (strain Uganda-1102)	Q69566	5e-06
Locus_813_Transcript_8/11	AGTAATGATCAAATTACAATCATTGGGGAAAACAATTAAGTTACAGAAAAAAAAAGTTGGGTAGATGGGTGAGAATGAAAAATCTGAAAAATATATCTTAAAATCATTTGGACTTAATTATGCAGTAATGATCAAATTACAATCATTGGGGAAAACAATTAAGTTAAGTTTTATTTCATATTTGTTTAATTACAGAGGTTTATAGGAAAATTTGAAACCGGCAGTAATAATCAGCTTGGAAACCTTAAAAACCTTAATTAGCAGCAAAGATATTATGACAGTTAATTATATTCAGTAATATATAAAGGTATTAAAAATTATTCTTTTGTGAAATATCTGGATAGTAGGATAGTATTAAAACATTTTAAAAATAGAAGATTGTATGTAAATTTCCCCTGA…	4375	sp|Q922B6|TRAF7_MOUSE	E3 ubiquitin-protein ligase TRAF7 OS=Mus musculus	Q922B6	5e-106	DNA endoreduplication; trachea development; negative regulation of viral genome replication; protein ubiquitination; negative regulation of glial cell proliferation; synapse assembly; syncytial nuclear migration; production of miRNAs involved in gene silencing by miRNA; cellular response to hypoxia; germarium-derived female germ-line cyst formation; salivary gland cell autophagic cell death; segm…	ubiquitin ligase complex; RISC complex; plasma membrane; nucleus; RISC-loading complex; perinuclear region of cytoplasm; cytoplasmic membrane-bounded vesicle;	siRNA binding; cyclin binding; endoribonuclease activity; zinc ion binding; ubiquitin-protein ligase activity; enzyme binding; miRNA binding;
Locus_816_Transcript_11/12	CGGCATTCCTGCTGAACCGCTCTTCCGATCTTTTCTTTCTCAGCAGAGATACACAGAACCAAGTCCAGGTTGGCTGCCACTCAAGAGACAGCTGTCACTTTTTTTTCCTTCTGTGGATAATTTGCCCGGCACCAACGGTCAAATTGCAAGGTTTTATTACTTTTTTTTTTGTCTTCAAATTTTCTCATAATTGTTTTTTTCTTCTTCTTCTTTCTTGTTAAAAATGGTGGCGTGTGCCTCTTGTTAAGTGAATAGACATTTAGAATTACACAGCAAAGCAGCTTACAAATGGCCAACTATCAATTTTATATCAAGTTTTTGGGTTTTTTTCTTTTTAAAAATTTATTTACATAAATGTCTTGCATTATATATATATATATATATACGTGTGTGTGTGTC…	513	sp|Q8IIG1|YK213_PLAF7	Uncharacterized protein PF11_0213 OS=Plasmodium falciparum (isolate 3D7)	Q8IIG1	0.0002
Locus_819_Transcript_6/15	GTGTGTGTGTGTGTATGTATATATATATATATATATATATATCTCACATGACCAACCTGACTATCAGATTTTATTACACAATACACTTTGCACTGTTTCAGCATTTAAGTGATGCCACCCCTGTGGCCAGACAACAGGTCAACGCCATACCATCCACCCATCAAAAGGGGGACTGGAGAAATGTGAAGGAAGTGTTTTGCACAAAAAACACAACGGTCTGGGAATTGAACCCATGATCTAGCAACCGTGAGTGCAACACCCAAACCACTAGACCATGCACCATTCACTCACACATGCACAGCATAGAATATTTAATTCCAGTAGGTATTTAAAAGAAAACACACACACACACACACACACACACATGGATTAAAAACACCCTATTAGAATATCTCCCCC…	1763	sp|Q29HY3|CDC42_DROPS	Cdc42 homolog OS=Drosophila pseudoobscura pseudoobscura	Q29HY3	4e-113	positive regulation of synapse structural plasticity; embryonic anterior midgut (ectodermal) morphogenesis; establishment or maintenance of apical/basal cell polarity; muscle fiber development; negative regulation of receptor-mediated endocytosis; regulation of cell migration; positive regulation of intracellular protein transport; axon regeneration; negative regulation of interleukin-23 producti…	growth cone; secretory granule; apical part of cell; Golgi membrane; melanosome; mitotic spindle; rhabdomere; axon; lamellipodium; spindle midzone; extrinsic to plasma membrane; internal side of plasma membrane; spitzenkorper; midbody; filopodium; ruffle membrane; cellular bud neck; phagocytic cup; perinuclear region of cytoplasm; cellular bud tip; cytosol; neuronal cell body; cell septum; hyphal…	apolipoprotein A-I receptor binding; androgen receptor binding; thioesterase binding; signal transducer activity; protein dimerization activity; RNA polymerase II regulatory region DNA binding; GTP-dependent protein binding; identical protein binding; histone acetyltransferase activity; GTPase activity; mitogen-activated protein kinase kinase kinase binding; thyroid hormone receptor binding; prot…
Locus_820_Transcript_31/31	ATTCAACGTTCTCCGAGCCCCAGTAACAGCCCGGAATCGGAATGGCTTTGGTGACCATTCAACGTTCTCCGAGCCCCAGTAACAGCCCGGAATCGGAAGATGATATAGATGCCAATTCAAGCAGACAGATGATATAGATGCCAATTCAAGCAGACAAAGAAGATCAAAATCACTGAAAAAAATCCGAAAAATTCTGAATTCTATACGATTCTTATCAAAATGCCGCCCACGTTTTAGTGAAAATTATTTCACAGTCAAAGGTGCAGCCCTCATATTACCTCAGAGTGAATGTTCCCAAAGATCACCCCAAAGCAATGGGGGGGACATTCAACAACATCTTCAACAGATGATTTATCTCTTACGGCCAGAAGATACTATCAAAGTGGCTGTCAAATTGGA…	5635	sp|Q5SW75|SSH2_MOUSE	Protein phosphatase Slingshot homolog 2 OS=Mus musculus	Q5SW75	7e-17	cell morphogenesis; organ development; actin cytoskeleton organization; regulation of cell projection organization; nervous system development; protein dephosphorylation; regulation of cellular protein metabolic process; cellular response to ATP;	cytoplasm; plasma membrane;	protein tyrosine/serine/threonine phosphatase activity; actin binding;
Locus_821_Transcript_16/18	AAATGAATAAATTCATAATTTACCATTCAAACAGGTCAACTGACTGTTTCTTCTCCCATCCAAAGTGTGTTCGTTCGTCTTGTCTTCCTCCTGCTAGTTTGTGGAGGAGACAATGTTTGCCCAGATACCACAAAACTCCCATGGAGCAGCATCCGCCACTAATCCTGACCTTTATGAGGAGGTGAAACTACACCGCACTGCCCGTGAAAGAGAAAAATATGACAACATGGCTGACCTTTATGCTGTAATTAACACATTACAGAGTTTAGAGAAAGCATATATCAAAGATGCTGTCCTACCAAAAGAATATACAGCAGCCTGTTCCAAACTGTTAGTCCAATACAAGGCAGCATTCAAACAAGTTCAATGTAATGCCTTTCCCACTGTTGAAGACTTTAT…	1615	sp|Q9D1C8|VPS28_MOUSE	Vacuolar protein sorting-associated protein 28 homolog OS=Mus musculus	Q9D1C8	2e-106	growth; positive regulation of growth rate; viral protein processing; locomotion; negative regulation of growth of symbiont in host; protein transport; membrane organization; sperm individualization; actin cytoskeleton organization; receptor catabolic process; virion assembly; embryo development ending in birth or egg hatching; nematode larval development; regulation of multivesicular body size i…	trans-Golgi network; ESCRT I complex; Golgi apparatus; cytosol; late endosome membrane; plasma membrane;	protein binding;
Locus_825_Transcript_12/18	GTAATGGTGCAGCTGCTTTCTTGCTAACTCACAACACTATAGCTTGTGGAACCTTCTAACTGCTTCCTCCGCTATACATGTCGTCAAATCAATTCATACGCCGCAACAGCCCAGCAGTATCACCACTACCACCATCGTTATTACCATATAGTAGCACCACCTAAATTATTAGTAACATAGCAGCCACCACTATCATCACCAGCTGTACTATAACCATTACCACCACCACCGCCGATACCATTATCAGCAGTAGCAGCGTTACCACTGCTACCATCATCAGTAATACCGTCACTGTTCCTCACTATCACCCCCATTAGCAGTCATACATTACCGCCGCTACCACCACCACCATCAGCAGTAATACAGCAACTAACACCGCCACTACCACCATCAGCAGCT…	3715	sp|P21856|GDIA_BOVIN	Rab GDP dissociation inhibitor alpha OS=Bos taurus	P21856	0.0	negative regulation of axonogenesis; response to calcium ion; protein transport; vesicle-mediated transport; small GTPase mediated signal transduction; positive regulation of Rab GTPase activity;	neuron projection; integral to membrane; Golgi apparatus; cytosol; cell surface; protein complex; midbody;	Rab GDP-dissociation inhibitor activity; Rab GTPase binding; receptor activity; Rab GTPase activator activity;
Locus_826_Transcript_11/15	GGATTTTGTACATATATACAGGCATACATACATATATATACATGCATACGTACATATTCGGCATAAACACTCTACCACTACAACTAATAACTGTTGGGAACACTTTCAAACCTGCCTTACATTCGAACCGGAATCTCAAAAACATTGTCCCCTTCAGCGCCAAGCTCAACTGCTCTATCCTGACATGGAGGGTATCAGCAATGAAATCTATAACAAAACACTCATTGACATTGAAAACAGAATTGCTAAACTGGGTGGAAATGAATTGTCGACGTATGGCCTGCCACAAGCATTCAGGTCAGGGTCAAATAGCCTTCCCACTGCTGTCATTCGTGAAACAACCTATGACACTCAAGGGCTTTCAAAGTACATTGTTGAAAATGAGCCTAAATTACTTCC…	2456	sp|Q9QSK3|VF030_IIV6	Uncharacterized protein 030L OS=Invertebrate iridescent virus 6	Q9QSK3	0.0001	anterograde synaptic vesicle transport; melanosome transport; anterograde axon cargo transport; melanosome organization; neuron projection development; endosome to melanosome transport; positive regulation of pigment cell differentiation; secretion of lysosomal enzymes; melanocyte differentiation; synaptic vesicle docking involved in exocytosis; blood coagulation; membrane fusion; post-Golgi vesi…	transport vesicle; BLOC-1 complex; endosome; extrinsic to membrane; SNARE complex;	actin filament binding; protein homodimerization activity; syntaxin binding;
Locus_827_Transcript_6/10	CTCTCACTCTCTCTCTCTCTCTCTCTCTCTCTCTCTCTCTCTTTCAATCTCACTTGATTTATACAACCATTATTATTAGGATATACTGTTGTAGTTGCTGTAGTTAAACTCTGAGTCAGTCCAGTCAAAGCAGATTTATGATCAAAAGCAATCCAAATGTGAACATCCTGTTTTTCATTGTTTTTTTTTGTTGTTGTTTAAAGTTTTTGTTTAATTTTTTTTTTTCTCTTTTTGTTCTTGACACTGCTCCAGCATGACCACAGTCCAATGACTGAAACATTAAAAACAATAGTGCAACTCAAACTATATTATCCAATGTGTCCTTCCATTATGAGATGAGAAAATAGTGTTTGGTTACAATTTCCAGCAGGTCATGCGACCTTGCAGAGGTCCTCTCAT…	2316	sp|A7MBB8|DOK2_BOVIN	Docking protein 2 OS=Bos taurus	A7MBB8	1e-10	anterior/posterior axis specification, embryo; organic substance metabolic process; regulation of epithelial cell proliferation; neuroblast proliferation; primary metabolic process; forebrain development; optic placode formation involved in camera-type eye formation; cellular metabolic process; gastrulation with mouth forming second; Ras protein signal transduction; ventricular septum development…	cytosol; plasma membrane; nucleus;	transmembrane receptor protein tyrosine kinase adaptor activity; transferase activity, transferring glycosyl groups; fibroblast growth factor receptor binding; receptor signaling protein activity;
Locus_828_Transcript_36/39	CAACAACAACAATAATAATAATCATCATAACAACAACAACCGCGAGAAGAGATTCATTTATCAAAACGCAAACCGGACTAGTTTGGATTTGGAACCGGGTTCGTGTTCTGTTAGCGACGACGGACAAAGGAATCAACAGCTTTTACAAATGCTATGAGATGAGGCTGTTATGATTACTGTTATTATTATTATTATTATTATTGAATAATAATGACACTGATGGTTAAATAATAATAATAACTAACAAAAAAACTACCACAGGGAGATTTGACTGTTTTCACAAGGTATTAACATTACCTCCTGGATGTAGGAGAGACCCGGTGACTGAATGTTAGTACGAAACTGGTCTATTGAGACTAATTACAAATACAAGGAATTCCGAAACTCGTCGTCTTTGAA…	5136	sp|Q9UJN7|ZN391_HUMAN	Zinc finger protein 391 OS=Homo sapiens	Q9UJN7	3e-26	regulation of transcription from RNA polymerase II promoter; brain development; cellular response to fibroblast growth factor stimulus; primary metabolic process; cellular macromolecule metabolic process; cellular response to vascular endothelial growth factor stimulus; muscle organ development; neuromuscular synaptic transmission; endothelial cell chemotaxis; cell differentiation; circadian rhyt…	intracellular part;	sequence-specific DNA binding transcription factor activity; ubiquitin protein ligase binding; sequence-specific DNA binding;
Locus_829_Transcript_21/25	AAAATTTAAAACAATTTATTTATTGTTTTTTTTCTTAAATTTTGTTTTTTAATTTTTGTTTTTTTTTTTTTTTTTTTGCAGTAAAAAAAATTTAAAACAATTTATTTATTGTTTTTTTTCTTAAATTTNNNNNNNNNNNNNNACTTTTCTCAAATTGCTGTTGGCATGTGATCTGGCTGAGGGCCACTACTTGATAGGCCAGAAGAGCTGATCCATTTTAAAAACTGCTTTCTTTATAGTTTTATCATCTGAGTTGGGTTTTTTTGGGTGGGAGATGCTTTCTAGTCAACAGGGAACTCCAGGCAAATTGTATGAGTAGAAGAACTTTGTAGGTGGGGCACAAGAGAGAGACCAGAAATTTGACGGAAAAGTGCAAGAGAACATGCTGCCAGCTTTGCT…	7486	sp|O70472|TM131_MOUSE	Transmembrane protein 131 OS=Mus musculus	O70472	6e-29		membrane;
Locus_833_Transcript_46/47	CATCTTCTGCTCTTTCACACTTTCTTTTTCTCTCTCTTTCATACTCTCTTTGTCTCCCTTTCTCCCTCTCACGCTCTCTTTCTTTTCTCTCTCCCTTTCTTTGTCTCACACATTCTCTCTCACAAACACACACACACACTCTTTCTCCCTCTCTCAGTCTGACACTTACGCATCTCCTGTTCTCTCTCTCTTCTCTCTCTCGTTCTCAGTCTTACACTTTCTCTTTGCCCCTCCCCTCCTTTCGTGGTTCACTCGGTCGCTGTTGGTGTTTGCCACTGCAATCCCGGCATGCTCGGGTTGGTGTTTGCCACTGCAATCCCGGCATGCTCGGCTCATGTATGTGTGTATGTTGTACCATGTCGTAGCCTCTGTCGCCGTCGTCGCTGCCGACATCACTCC…	2068	sp|O55203|LDB2_MOUSE	LIM domain-binding protein 2 OS=Mus musculus	O55203	3e-159	transcription from RNA polymerase II promoter; Wnt receptor signaling pathway; negative regulation of erythrocyte differentiation; cerebellar Purkinje cell differentiation; primitive erythrocyte differentiation; histone H3-K4 acetylation; transcription-dependent tethering of RNA polymerase II gene DNA at nuclear periphery; positive regulation of hemoglobin biosynthetic process; gastrulation with …	transcription factor complex; nuclear chromatin;	transcription corepressor activity; protein self-association; LIM domain binding; RNA polymerase II activating transcription factor binding; enhancer sequence-specific DNA binding; protein homodimerization activity; chromatin binding; enzyme binding;
Locus_834_Transcript_3/6	GTCAAGGGAGAAACACTCAATGGAGAAGAAACAAACAGCAAAAAATGGCAATTTTCAGAAAATATCAGAAAAGAAACAGAATGAAATGTTTTCGAATGGAGGATGTTTTAGTGAATTGAAAACATGGAATTGGTGAACCAAACAAATTCAGGAGAGGAAATGAATTAAATATCTAATGGAAATATAAACAATAAAAGAAATTTCAAATCCAATTGAATACTAATCTTGTTAGTTAATTTTTTAATTTAAAAATATAACTTTTGTTAAGGAAGACAAATTAGCTAAACTGACATGCAGAGAGAGAGAGAGAGGGGAGAGAGAGGGGGAGATTGAGGCAGGGGTACATATGGTGGTGAGTCTCTCTCTCTCTCTCTCTCTCTCATACTAGAGCTAAAATAA…	2270	sp|Q9ERE4|GOLP3_RAT	Golgi phosphoprotein 3 OS=Rattus norvegicus	Q9ERE4	7e-129	localization; regulation of mitochondrion organization; positive regulation of TOR signaling cascade; cell proliferation;	cytosol; Golgi cisterna membrane; nuclear membrane; endosome; mitochondrial intermembrane space; trans-Golgi network; plasma membrane;	lipid binding; protein binding;
Locus_836_Transcript_19/21	TGTGTTTGTGTATACATGTATATATCTATGTGCGTGTGTTTATACATGTATATATCTATGTGTGTGTGCATGTATACATATATATTGGTATATATGTGTGTGTGCGTGTGTCAAAGTTTAAAAATTCAAGAAGAGAATTCCAATTTTCTTTGTTGAAACAGTCTTCAAATATGTATGTGTGTGTGTGTGTGTATACATGGTGTACATGTGAGAGAGAGTATATATAAAATAGTTGATCCCTGACAGCTTGTCTGATCTCTAGTCTTATATCCTTGATTTCCTTCAACAAGCCCCTCCCCTCATATTACCACCGTCACCACCACCACTGCACTTACCTCCACCACCAACCTCCATCACTACCAACCTCATTCTCTGTTTTGTCATTCATGAGTTTAGTAT…	471	sp|Q69566|U88_HHV6U	Uncharacterized protein U88 OS=Human herpesvirus 6A (strain Uganda-1102)	Q69566	1e-09
Locus_837_Transcript_10/17	CTTCAACCAGCACACAAATGTATCTGAATTTTTGTTCTGTTTATGGCCATTGGCTAGTTTGACCACTGTCCGAAAGCCAGGTTGACANNNNNNNNNNNNNNNNNNNNNNNNNNNNNNNNNNNNNNNNNNNNNNNNNNNNNNNNNNNNNNNNNNNNNNNNNNNNNNNNNNNNNNNNNNNNNNNNNNNNNNNNNNNNNNNNNNNNNNNNNNNNNNNNNNNNNNGGAAAAACTGAATCTACCCTCTGATCTATAATTGTGACAGCTTTTTAAATCTACTTCAACCAGCACACAAATGTATCTGAATTTTTGTTCTGTTNNNNNNNNNNNNNNNNNNTGGTTTATCTCTGGATAATCTGATAATACACGAGAAACTAGACTCCAGTTAGCCATGGCTGAATCT…	3609	sp|Q8N7N5|DCAF8_MOUSE	DDB1- and CUL4-associated factor 8 OS=Mus musculus	Q8N7N5	2e-64	cellular homeostasis; regulation of transcription from RNA polymerase II promoter; negative regulation of cellular biosynthetic process; germarium-derived oocyte differentiation; protein ubiquitination; cell cycle process; protein complex subunit organization; organ development; microtubule-based transport; microtubule cytoskeleton organization; regulation of catalytic activity; regulation of cel…	neuron projection; Cul4-RING ubiquitin ligase complex; intracellular membrane-bounded organelle; spindle pole; microtubule associated complex; microtubule; cytoplasmic part; centrosome;	enzyme regulator activity; protein binding;
Locus_839_Transcript_15/17	TTTTTTTTTTTTTTTTTTTTTTTTCATTTCTGTAAGACATGTTTATTAAAAATTTAGACAAAAACTATTTGTCATCTGAAAATATAAAAATTTTACAATTGTCAGCAAAGGGGGTGGAAGCATTTCCTTTTTTTATAATATTTAATTCAAACCTATCATAAGTTATCTGAATATTTCTGCAAAATGTCAACTAAAATATGTTTGAGTAAACAACAATATACAAACTACATGAAATAAATATTTAATTACATTCCAGTCCCTGGTGAAAATGATTAAATTATATTTCTTTCATTAAATGAGGTTTTCTATTATGTAAAAAATCCATGGAAAAATCTTTAATTATTTTTATTTGCTTTGTACTTTTAATGAATAATTGCTTAAATGTGATTTAAAAATGTA…	3633	sp|O55043|ARHG7_RAT	Rho guanine nucleotide exchange factor 7 OS=Rattus norvegicus	O55043	1e-48	lamellipodium assembly; small GTPase mediated signal transduction; regulation of signal transduction; astrocyte cell migration;	focal adhesion; lamellipodium; growth cone; cytoplasm;	protein binding; guanyl-nucleotide exchange factor activity;
Locus_840_Transcript_2/3	GCTTTTACTTCTTCATCCAAATCTTTGCGAAGTTTNNNNNNNNNNNNNNNNNNNNNNNNNNNNNNNNNNNNNNNNNNNNNNNNNNNNNNNNNNNNNNNNNNNNNNNNNNNNNNNNNNNNNNNNNNNNNNNNNNNNNNNNNNNNNTTTTTCCTCTTCAGCGATAAGCACATGGGGGCTATATATTGCTGCTGGCACCTTGATATAGGAATTCACTGTTTGTCGGGTCTTTGCGCTTGTGCAGTATGCTTCAATTACTCGCAAGATTATCTGGTCGTCTTCTGATTTCA	287	sp|O55043|ARHG7_RAT	Rho guanine nucleotide exchange factor 7 OS=Rattus norvegicus	O55043	2e-07
Locus_842_Transcript_13/18	GATTGATTCTTCTGTTATATTTTTGTGGAAGGCAGACAGAGAGAACTGACAACTTATATACAACAGTTCCTATATATTGCATTACCAACGACCATTTGATTTAATATTTTTAAAAACCTGAGAAAGAAATCCCTTTATTATTTTGTCTTTGTGAGGACAATTTAGGGATTGTTATATTTTTGTGGAAGGCAGACAGAGACATCGTTAATTATCCTTTGACTTTTTTGTTTACCGTGTTTTTACCAAAACAGTTCCTCGCCATGCCACAGCTTGAAGTTCTTTCCAACAACGAAATGAATCTAAACAGGAATTTAGGCTTGCTCCAAGCTTCCGTATCTTCAATTCTGCAACAACCTGAGGTACCCAAAGGTGGTGCACTTGTTAAGGTGTGTTTCGCTG…	2908	sp|P20368|ADH1_ZYMMO	Alcohol dehydrogenase 1 OS=Zymomonas mobilis subsp. mobilis (strain ATCC 31821 / ZM4 / CP4)	P20368	2e-08
Locus_843_Transcript_11/16	CAGCTCAAAAGATACAAAAATAACAAAAAACACCTACACTACACTGATTGTACACAGACCACCTAACTGGCACTCCTGTTGGTTGTGCTGACAAGTGTTCCAGTTAATCCAATCAGTGGGACGCAGCCTGCATGTGAACTTAACGTATAAATAGCCAAGTACTTCACAAACACGTGACACAGGGTATGACATGAATTACAGCTGAGTGGACTGGGGCAATGTGAAATAAAGTATCTTATTCAAGGACACATTGTGCCAGCAGGAATCGAACCCACAACCTTACAATCATAAGCCCAATACCCTAACCACTAAGCCGTCAGCCTTCACAGACCACCTAATAATGAAACAAAAATAGTGAAAATGGATCACCTGGACATACAAGGAGCCTGGTTTGTTGCC…	2205	sp|Q99828|CIB1_HUMAN	Calcium and integrin-binding protein 1 OS=Homo sapiens	Q99828	7e-27	regulation of gene expression; tissue development; photoreceptor cell maintenance; calcium ion homeostasis; regulation of cellular macromolecule biosynthetic process; protein complex subunit organization; organ development; positive regulation of calcineurin-NFAT signaling cascade; negative regulation of protein kinase activity; extrinsic apoptotic signaling pathway; microtubule cytoskeleton orga…	cytoskeleton; endoplasmic reticulum; neuromuscular junction; photoreceptor inner segment; nucleoplasm; cell projection; sarcolemma; muscle tendon junction;	integrin binding; protein anchor; ion channel binding; calcium ion binding; enzyme binding;
Locus_844_Transcript_36/44	GCATTCCTGCTGAACCGCTCTTCCGATCTACGGAATTCAGTGCAGTTAATGCTTACACCAAGCAAATAAATAACTGAGTAGGTGCCAGCTGTCAAAGACTTCCGAGATGGAGGTCACAAGAGATCCATCCATCCATTAACATATAGACAAAACAAAACAAGATTCAGCAAATAATTGAGATGTCTGAAGAACTACAAATTTGTTGTTAATTGAGAAGAGTTCTTGAAGTATGGTAACTAATGTTAACAAGCAATGGAGGTTAGTTTTCATAGAAAACAGCTTAGTGTTTGAAAGCATCTGAGATAAACAATTCCACCAGGTTTTACTAAATTCTGACCACCTGGTCATTGAAATATGGAAATGAAAAGGAAAATGTACAAGGAATGAACCATCATTCTT…	2483	sp|Q7PT10|HSP83_ANOGA	Heat shock protein 83 OS=Anopheles gambiae	Q7PT10	0.0	negative regulation of neuron apoptotic process; chaperone-mediated protein complex assembly; cellular response to organic cyclic compound; protein refolding; skeletal muscle contraction; positive regulation of cytotoxic T cell differentiation; positive regulation of protein binding; axon guidance; positive regulation of nitric oxide biosynthetic process; nitric oxide biosynthetic process; skelet…	cell surface; brush border membrane; endocytic vesicle lumen; neuron projection; apical plasma membrane; cytosol; basolateral plasma membrane; COP9 signalosome; perinuclear region of cytoplasm; mitochondrion; melanosome; inclusion body; Z disc; neuronal cell body; extracellular region; extracellular matrix;	GTP binding; CTP binding; protein homodimerization activity; UTP binding; unfolded protein binding; sulfonylurea receptor binding; dATP binding; mRNA binding; ion channel binding; ATP binding; ATPase activity; TPR domain binding; protein kinase binding; protein phosphatase binding; nitric-oxide synthase regulator activity;
Locus_845_Transcript_14/21	GTCCACGCCACGCCACGGCAACACAGTAATATCTCGGTGTTACATTACGCACTATCATCCCTACCACAACACTACTAACACACCACAACACTGCATTTATACTACAGTATACTACAGACACCGCTACCTTCTGCATGTCTCCATATAAAATATGCTGGCCACATTCAAATGNNNNNNNNNNGATATTTATAGTCCTAACATCAATCGGATTACACATAGGTTCTGCTGGATTGCATGAGTATGAATTGAATTTGGAAATAACAACGACAACAACAAAAGAAGTGAGAGCAGAAGAAGATGAGAACCATGCTTACTGTGCATACTACAACGATGATCAATCTGGCAACGAAGAAAAGCCCAATCATGACACCATAATGCCTGACAATGTCACCATCCGGT…	3561	sp|Q13873|BMPR2_HUMAN	Bone morphogenetic protein receptor type-2 OS=Homo sapiens	Q13873	1e-85	venous blood vessel development; lymphatic endothelial cell differentiation; positive regulation of bone mineralization; multicellular organismal reproductive process; negative regulation of DNA biosynthetic process; negative regulation of vasoconstriction; skeletal system development; positive regulation of endothelial cell migration; positive regulation of osteoblast differentiation; vascular e…	cell surface; caveola; protein complex; integral to plasma membrane;	transforming growth factor beta-activated receptor activity; activin-activated receptor activity; growth factor binding;
Locus_850_Transcript_31/31	AGTGTTTTGTTTTATTTTTCCAGTGTAACAGAACAAGAAAAAAACATGTAAAAAAAGAACAAACTTCAGTTTTAAACTGAAAGCTTTTATCATGGTTAAAATAAAAACAGCCTATAACAAAAGGTGGGGGTATATAACAGGCATAAGGAAGATGAGGCTTTCAAGATTGCAATCAATATGATTTAGGGGAATTAATCAACTGATCAAGTAAACAGCCATCGATGGGACGAGGGCTCCACTTTCATTCATACAATCAAATACTTACAAACTATTACAGACTTGTGTCTGACAGTTTAACTGAAAGAGGAGAGGGGTTATAGCACATTCTTTTCTTCTTCTTGTCCTTTATTTTTCATCATCATTAATATATTTATTATGTTATTATTATAATTATTATTA…	5307	sp|Q9H2G2|SLK_HUMAN	STE20-like serine/threonine-protein kinase OS=Homo sapiens	Q9H2G2	0.0	organ development; protein autophosphorylation; lymphocyte aggregation; signal transduction; oocyte maturation; regulation of lymphocyte migration; G2/M transition of mitotic cell cycle;	cytoplasm; plasma membrane;	nucleotide binding; polo kinase kinase activity; ion binding; protein homodimerization activity;
Locus_851_Transcript_40/40	CTCCAGCTGGCTTTAGGCACACTTTCTTTGCCCTTATGGTATTTGCAAAGCGAGGTCATCCCTTTCTCATCAACCTAAGTGATATAATTGAAGAACTTAGAGTATACGGAAACTACATGGGAATATTACTAATACCATAATTAGTAACTGTAAAATTTCAATGTGTACTGACGTCAGCTATTTAAATTCGAGTTCTCACGTAGATCAATTTGTTAAAGGACTCTCATCACATTGGCTGAGGGAAGGGACACTAGTGACCAGCTATGGGCAGATATCCTGAAGCTGAGGGACAGAAATGGAATATTACACTTGAAGAATAATGGCCCATTTCAATTAAAATTGCTATGTGAGATAACTGTGTTATTTGCACTGGCTACCCAACTCAAAAGCATACTGATA…	3986	sp|Q9P215|POGK_HUMAN	Pogo transposable element with KRAB domain OS=Homo sapiens	Q9P215	1e-06			binding;
Locus_858_Transcript_34/38	CGTAGTCGACACAAATGGATACATGCATACACGCACGCACACTCGCACGCACACACACACGTAGTCGACACAAATGGATACATGCATACACGCACGCACACACACACACACACGCACTTGCACTTATATATATATATATACACACATACATACAGATACAGAGCTGTGTGATTGTGTGGGCGTGTAGTATCGTTAACTGTTTTGTGTCCCAGCCGCCCTGCCGTACGCATGTGTAAGTGCAACAGTTTTTTTGCACTAATTTCGTTTGACGAAAGTCTCTAGAATTTCTTCAGCCATCTTGAGATCGTTGCGTGCTACTCGGAGTGCGTCAACGACCCGGACTTTATCGTAGCCACGCGACACTAAATCCTCCACAAACTCCTGGTTGATGCTGTTGTA…	3088	sp|Q6DFR2|CBLB_XENTR	E3 ubiquitin-protein ligase CBL-B OS=Xenopus tropicalis	Q6DFR2	0.0	negative regulation of alpha-beta T cell proliferation; response to gravity; immune response; single-multicellular organism process; negative regulation of T cell receptor signaling pathway; ER-associated misfolded protein catabolic process; protein K63-linked ubiquitination; NLS-bearing substrate import into nucleus; negative regulation of epidermal growth factor-activated receptor activity; neg…	cytosol; flotillin complex; nucleolus; host cell nucleus;	sequence-specific DNA binding transcription factor activity; signal transducer activity; SH3 domain binding; epidermal growth factor receptor binding; phosphotyrosine binding; ubiquitin-protein ligase activity; zinc ion binding; protein kinase binding; calcium ion binding; ephrin receptor binding;
Locus_861_Transcript_17/22	TGTTTTTTTTTAATTTTCAGTATTGTAAGCCATAGCAGTCTATGAGCAATAACATTCTTCAGAATTGAAAAACTTTTATTTTGATAAAAGTTTTTCAATTCTGAAGAATGTTATTGCTCATAGACTGCTATGGCTTACAATACTGAAAATTAAAAAAAAACAGGATTCTACAATACTCCAGTTGGAATAATGTCTGTGTCTAAATTTACAGGGTCATGTGATAAAAGGGGATGTCCTTTCTTAACAGGAGGGAAATATTTGACAAACCCTTTCAATTCATAAATTAAAGATTTATTGTTCCATTACTCCTTGATTGATGACAAAAAATAAACAAAAAAAAAAAAACCCAACAAAGTTTATTTTGCCAAATATTAAAGTAAAGGTCTTTAGTTTAGATTG…	1813	sp|Q9NUP1|CNO_HUMAN	Biogenesis of lysosome-related organelles complex 1 subunit 4 OS=Homo sapiens	Q9NUP1	2e-22	platelet aggregation; anterograde synaptic vesicle transport; post-Golgi vesicle-mediated transport; membrane organization; melanosome organization; neuromuscular process controlling balance; anterograde axon cargo transport;	BLOC-1 complex;	protein binding;
Locus_865_Transcript_19/20	TTTTTTAAAAATGAAGCAGCACCCAAATTTGACCCTAGTGCACCCTAGTGCAAGAGGTTCGGAATGGTTCGGAATGGAAAGGGAGCGTACACGAGAACGGGAAATAAAATAATTACAAAGGATGTTGACAATGATCGTAATGAGAAGCACCATCGGGAGGGTCATAAAGAACTGGAGAACTATGTAGGCTTTGCTAACTTACCAAATCAAGTTTACCGAAAATCTGTCAAAAGAGGGTTTGAATTTAACTTAATGGTAGTTGGTGAATCTGGTTTGGGAAAATCTACATTGATAAATTCTCTATTTCTAACGGATTTATATTCTTCTGAGTATCCTGGACCATCACTAAGAATTCAAAAGACTGTCAAGGTTGACACAACTCAAGTACTCCTTAAAGAA…	4320	sp|O55131|SEPT7_MOUSE	Septin-7 OS=Mus musculus	O55131	1e-171	positive regulation of apoptotic process; smoothened signaling pathway; apoptotic process; sperm mitochondrion organization; regulation of protein localization; brain development; positive regulation of intrinsic apoptotic signaling pathway; cilium assembly; neuron projection development; mediolateral intercalation; positive regulation of exocytosis; cytokinesis, actomyosin contractile ring assem…	cell surface; apical plasma membrane; midbody; germline ring canal; terminal bouton; perinuclear region of cytoplasm; cleavage furrow; septin complex; mitochondrion; exocyst; microtubule associated complex; stress fiber; septin ring; spindle; condensed chromosome kinetochore; cilium axoneme; cilium membrane; nucleolus; synaptic vesicle;	GTP binding; enzyme regulator activity; protein homodimerization activity; protein complex scaffold; phosphatidylinositol binding; ubiquitin protein ligase binding; GDP binding; GTPase activity; syntaxin binding; microtubule binding; actin binding;
Locus_866_Transcript_47/54	AAAATAAAAACAAAAACAAAGGCAAAAAAACAAATAATGTTTGCCATGCTTTCAAAATATAATAACAATGAAACAAATTCAAGATAAGCTCATGGCTTTAATATGATGATTGTGATATCATATCTCGTAGTGCTATAGGTGGGTGGTACAAGGATGTACAATGACCACAATGACCATCAGATCAGGTTAAAATCTAGTCGTAAAATAAATAGGCAGTGTTTTTCCTANNNNNNNNNNNNNNNNNNNNNNNTTTTTTTTTCTTCTGTATTCAATCACTACTTTCTAATAGCTTTGCTTATTTCTTTTCATTTTGGAAAACCTAGTCACATAAGAAAACATATCATTATAACAGAAATTACTGATTGAATGTAAAAAAGGAATGAATCAGGCAACATGGAC…	7390	sp|P08575|PTPRC_HUMAN	Receptor-type tyrosine-protein phosphatase C OS=Homo sapiens	P08575	6e-43	cellular response to reactive oxygen species; response to wounding; positive regulation of T cell proliferation; cellular response to UV; hematopoietic progenitor cell differentiation; negative regulation of T cell receptor signaling pathway; regulation of extrinsic apoptotic signaling pathway; embryonic body morphogenesis; bone marrow development; stem cell development; protein localization to c…	alpha-beta T cell receptor complex; adherens junction; cytoplasm; external side of plasma membrane; nucleus; intermediate filament cytoskeleton; cell-cell junction; integral to membrane; leading edge membrane;	delta-catenin binding; protein kinase binding; phosphotyrosine binding; thiolester hydrolase activity; cadherin binding; beta-catenin binding; identical protein binding; natural killer cell lectin-like receptor binding; SH3 domain binding; sulfur compound binding; carbohydrate derivative binding; alpha-catenin binding; gamma-catenin binding; alpha-actinin binding; anion binding; protein tyrosine …
Locus_867_Transcript_2/2	AGGACGCTACACCTTAGAGAAAAGAACTAAAGATATTCAAGATGGAATTGAAAATTGTGAAATTAGTCCAGGAAAGCGTAATGCGTGTGCATTTTGTCGATTTAAGAAATGTCTTTCTATGGGAATGTCAAAAGAAGCTATTAAAACAGGACGCTACACCTTAGAGAAAAGAACTAAAGATATTCAAGAAGTAAAACGTTTGCAGAAAGCTGAACTTTCTCCACCTCTTGGCAACTCAGATGAAGATCTTGAAGAACTCATTGCAATCATTACAAAAGCCCATGACATCTATGGACAGGAATGTGTTTTTGATGAAGAGGAAGTAAAAAGACGACAGCGAATTTATTATGAAGAATATAAACTGAAAGAGTCTGTGTTTGGTGAGTTACCAGCAATATC…	1265	sp|O18924|PPARG_MACMU	Peroxisome proliferator-activated receptor gamma OS=Macaca mulatta	O18924	7e-24	cellular response to lipid; anatomical structure morphogenesis; reproductive process; regulation of transcription from RNA polymerase II promoter; intracellular receptor signaling pathway; response to stress; organ development; regulation of lipid metabolic process; nitrogen compound metabolic process; cellular response to organic cyclic compound; fat cell differentiation; response to alcohol; ce…	cytoplasm; nucleus;	ligand-activated sequence-specific DNA binding RNA polymerase II transcription factor activity; transcription cofactor activity; transcription factor binding; transcription regulatory region DNA binding; ion binding;
Locus_868_Transcript_10/19	CACCGCTTCATCCTCAAGTGTCATCTCTCTTCTCGATGTCTATTCATGTGTTCTGTTGTTTCTCTTTTTCCCCCACCACTGATTAAGGAAACATGTCCACTGCCAACCAGATTAAAGGGATTTTCTTCTGTGAATTCCATCCGACCCAAGGACCAATCATAGCTTATCAGATACCAGAAGATCTGATTAAAAAAGAAACTTTTGATGCTCTTCATATTTACATCATTCCTAAAAAAGAGTTATTTGAGCGTGATATTACAGTAAATGCACTTGGCCATAAAATCCTTGGTTACCCTGTTCACATTGATAGTCCTAAATATGCCCGCAATGCCCTTATATTCAACCTGTGCTTTGTTTTTGACCAACAAACATGTACAACAGACTATGAACCTGTGGTTA…	1806	sp|Q9WUE4|NPRL2_MOUSE	Nitrogen permease regulator 2-like protein OS=Mus musculus	Q9WUE4	3e-42	negative regulation of kinase activity; protein phosphorylation;	cytoplasm;	protein binding; protein kinase activity;
Locus_875_Transcript_21/30	AACCAAAGAAACATTAGCTTCTGGTCACTTCATGAGTGTCATCAATGTGCTAATGCAGCTCAGGAAAGTATGCAATCATCCAAATCTCTTTGACCCACGGCCTATTGTCTCACCACTTCAAATGCAGGGTTTAATATATTCAACTGCATCCCAAGTTGTCAATGCTTTAGAAACTGGACCGTTTGATAGTATTGACTTACGGTTATTGTATCCAAGTCTTTGTGACATGGAATATGACTTGCCAAAGTTTATTTCTGAGAGAGTCAAGAAGACAAAGACACCCCGGCATTTGATAATGGAAATTGATAGTCAACCAGATCCACCTCCACGTCCCAAACCTGCCAAATTAAAAACTTCACATCTTCGTAGTTCTTCTCCTTTTGTNNNNNNNNNNCCAGT…	6906	sp|Q9NDJ2|DOM_DROME	Helicase domino OS=Drosophila melanogaster	Q9NDJ2	7e-165	negative regulation of transcription, DNA-dependent; gene expression; regulation of transcription from RNA polymerase II promoter; hemopoiesis; nematode larval development; compound eye development; positive regulation of DNA repair; negative regulation of hemocyte proliferation; pathogenesis; regulation of alternative mRNA splicing, via spliceosome; cellular response to neutral pH; defense respo…	SWI/SNF complex; euchromatin; polytene chromosome chromocenter; Golgi apparatus; nucleolus; NuA4 histone acetyltransferase complex; nuclear speck; extracellular region;	sequence-specific DNA binding transcription factor activity; transcription coactivator activity; nucleotide binding; ATPase activity, coupled; protein binding; helicase activity; histone acetyltransferase activity; transcription regulatory region sequence-specific DNA binding;
Locus_877_Transcript_10/15	GCAAAGTGCAAAAACCTAACCATTAGGCCATGCACATATTCATCTTTATTAATTATTTTGTTTTATATATATATATGCATGTATATATGTATAAACATGGAATTTATGGACGTGGATTTTTAGGGGTCAGTGAAGTTAAAAAAATAAGACATTTGTTCAGTTTCAGCAACATTTTTTTATCTTTTTTTTCCATTTTCATTTAATATTTCATTTTATTATTCCTTTTTTTGTATTTTTTTTTCTTCTGATTTTCTTGGTATTTTTTAATTCTGTGGATTAAAATAAAAAGTATCTCTTTGTTTTGTTTTGTTTTTGTTTTGTTGGGTTTTTTTTTTTTGTTCATTTACTCATTTTTGGAATATAGGAAGTATTGATTTTTTTTTTGTCTGTTTTTACTTA…	3870	sp|Q9Z1L0|PK3CB_RAT	Phosphatidylinositol 4,5-bisphosphate 3-kinase catalytic subunit beta isoform OS=Rattus norvegicus	Q9Z1L0	2e-164	neutrophil chemotaxis; natural killer cell differentiation; neurotrophin TRK receptor signaling pathway; glucose metabolic process; inflammatory response; mast cell differentiation; negative regulation of neuron apoptotic process; positive regulation of peptidyl-serine phosphorylation; regulation of cell-matrix adhesion; protein kinase B signaling cascade; B cell activation; cardiac muscle contra…	brush border membrane; vesicle; lamellipodium; 1-phosphatidylinositol-4-phosphate 3-kinase, class IA complex; Golgi apparatus; nuclear envelope; 1-phosphatidylinositol-4-phosphate 3-kinase, class IB complex;	protein kinase activity; insulin receptor substrate binding; 1-phosphatidylinositol-3-kinase activity; phosphatidylinositol-4,5-bisphosphate 3-kinase activity; 1-phosphatidylinositol-4-phosphate 3-kinase activity; ephrin receptor binding; protein kinase activator activity;
Locus_879_Transcript_34/38	TGTGCGTATTGCTTGGGGAAAGGATAGGGTTGTTTTACAATAGCAGGGACATATACCAAGTAGTTGTAAATACCTGGCAGTTGCTGGCTTGTATCTCGACATGGCAAAGCATAGAGCTGAAGCTTGTAGAAACCAGTTTTGGACAAAAGTACCATAAAGCTAACAGTAGCACCTTCGGACTGGGCAAAGACACACTCAGCGTATTCCTTATTCTCCTCCACAGAGATCAAATTAGCTGTAACTCTCATTGGTTCAGCAGTAGCTAATTTAATTTCAACAAAGTTGCCTTCTAACTTAATTAGTTTATTTGGATGAGTTATTGCACGAAGGCCAAATTCCTCAAATTTCTGTTGGGGACCGAGGTAACCAGGGGGGAGCTTGGGTAGTTGAAGAGCTTTG…	3815	sp|Q8C8H8|KY_MOUSE	Kyphoscoliosis peptidase OS=Mus musculus	Q8C8H8	5e-33	muscle organ development;	cytoplasm; intracellular non-membrane-bounded organelle;
Locus_884_Transcript_13/15	ATTTTCTTTGGTCCCTACTTTTACATTTGTCAGACACAAAATGAATTATGGGCAACATGAGGGGCATTAGGTTTCACCTAGAAAAGGCTTTGAAAGTTGTTTCTTTGTTTGTTTTTTTATCTAAAGCCATTAAAAATGTTGAGATTTCAATTCAGCATAAATGAGTCACATAATGAAGAGAAATACATGCTCTGTCTAAAGATTTGTATTTGATAGCTTTCTTAACATCCCCTGCACCATATTGGCATGGATGAGAAATCTATCATTTTGTTTTTCATTTTTGAGGGGTTTTTTTTTTCTTTTTTTTAAATTTAAACATATACACACAGCTGGAAAATAAGCTTTGAAATTGAATGCCCTTTCTATTATTAACCATTCAATTATGAATTTATATATCAG…	1897	sp|Q91X96|MSS4_MOUSE	Guanine nucleotide exchange factor MSS4 OS=Mus musculus	Q91X96	6e-20	transport;		zinc ion binding;
Locus_890_Transcript_34/37	TGGTCATTCCATAAATAATGCGGTTTTTTTTCAATCGCATGAACTAAAAGTTGAAATAGGATGGGATAAACTACCTGCATCAACCTGCTATGAAAGCAGATAGTAATTTTCCCTCTTCCTTAATCTTAGTGCAAGTTTTGAAGGGTGAAGCTCGATTTAAACAGTTATTTTTTCAAAGCTATAATGGAAGTGACAAATGAGCACGTTCGGCATAGTTTGTTTTATTATGAGTTCAACAAAGGCAACAAAGAAACGGAAAGTGCGAGGGATATTAATGCAGTGTTTGGGGATTGGAGAATAAGTGTAAGCCAGTATCAACGGCGGTTCCAGAAGTTCCGAGCCGGAAACAACAACCTAGAAGACGAGCCACATCTTGGAAGATCTGTAGAGCTCGAGAAA…	553	sp|Q53H47|SETMR_HUMAN	Histone-lysine N-methyltransferase SETMAR OS=Homo sapiens	Q53H47	5e-08	DNA catabolic process, endonucleolytic; negative regulation of chromosome organization; negative regulation of cell cycle arrest; positive regulation of double-strand break repair via nonhomologous end joining; DNA double-strand break processing;	intracellular organelle;	endonuclease activity; protein homodimerization activity; structure-specific DNA binding;
Locus_894_Transcript_1/8	TTCAATTGGGATATAATTTATTCTTTAATTGGGAATTCAATTTTGAATTCATAAGAAAATAACAATAATAATAAAACAAAAAACAAAATTTACCACTTTTATGAAAGGAGTGAAATTCTATGACATATGTTGAAGGAAATTATCTAAGAGCNNNNNNNNNNNNNNNNNNNNTTCTGGGTAAATAAGTCTTGCAAATTACCTGCCCTGGAGCAAATTACCTGCCCTGGAGCAAGCAACAAGAACAAAGTTGACCATGAGGAAAAGCAAACCAGACCAGTAGATNNNNNNNNNNCAAAGACTGACCTTGACCTTTATGAACGGACAGTGCAAAGTGCAAAGTGAAGTAGTTCTGGGAATTGTTCAGTTCGTTGGAACTGAACTGAAAGGGCGAAAGGGCAT…	852	sp|Q05481|ZNF91_HUMAN	Zinc finger protein 91 OS=Homo sapiens	Q05481	8e-08	regulation of transcription, DNA-dependent;	nucleolus;	binding;
Locus_897_Transcript_32/32	AGATAAATTTGGTGTAAATTGTAAATATATATGTCACTGTGTCGACAACGAAAACTGCGACAGACGAAATGGAACATGTCCAGATGGGTGTGCTGCTGGATATGACGGTGACAATTGTCAACAAGAGAAATCTACCCTAAGTATCCTGGTGTTAGTGTTAGTTCCATTGCTCTTGTTCATATTACTAATCATAGGACTTGCGGCTGCGATTTGGTATTGGAAATTTAGGAGTAAAAGACCAATTGCAAAACGTGACGAGAAAATACGCAAAATACCGGAGAATAAGTATGCAGAAGCCATTCCTGAAGATACAGCCCAACTTTATGAAGAAATCCAGCTGAACGAAAACGAAATATATACGTGAACATGGCCAGTACCTCGTTTAAGTCAAATCTGCAG…	2680	sp|O14522|PTPRT_HUMAN	Receptor-type tyrosine-protein phosphatase T OS=Homo sapiens	O14522	1e-25	transforming growth factor beta receptor signaling pathway; negative regulation of transcription, DNA-dependent; pancreas development; negative regulation of angiogenesis; cellular response to reactive oxygen species; in utero embryonic development; transmembrane receptor protein tyrosine phosphatase signaling pathway; negative regulation of insulin secretion; retinal ganglion cell axon guidance;…	cell surface; intermediate filament cytoskeleton; lamellipodium; axon; leading edge membrane; integral to plasma membrane; perinuclear region of cytoplasm; cell-cell adherens junction; photoreceptor outer segment; dendrite; nucleolus; neuronal cell body;	thiolester hydrolase activity; protein homodimerization activity; alpha-catenin binding; beta-catenin binding; transmembrane receptor protein tyrosine phosphatase activity; alpha-actinin binding; protein complex binding; protein kinase binding; cadherin binding; delta-catenin binding; gamma-catenin binding;
Locus_901_Transcript_1/3	TTCCTGCTGAACCGCTCTTCCGATCTAAAAAAAAAAAAATAATAAATAATGTACACAAATATCTACTCTTGGATCATAGGAAAGCGCTTCTTAAAACCTAGATGAGATTTCCTCAGAATCCTTCAGCATGTGACCACAAACATAGGATGTTCATCAAAAAAATGTTCTAATGTCACGGAGCAGAACAGAAATATTTTACAGAAATGCCGGTCACAAAAAAGTTCAAAGGAATCCCTTACAGAACAGTTTTCGGTTCAGGAAACCTGCTTTGTTTGTAAATGGTTTTTTCTTGCAGAAATACATTTATGCATTAGAAAACTATTTTCTTTTTAAATGTCTATTCTTCTTGTAACCACGAGTGTTGGAATTCAAACCAGTCAGCCAAGACATGCATCACAG…	1889	sp|P51658|DHB2_MOUSE	Estradiol 17-beta-dehydrogenase 2 OS=Mus musculus	P51658	2e-26	estrogen biosynthetic process; bone development; response to retinoic acid; androgen biosynthetic process; cellular response to metal ion; retinol metabolic process; organ development; response to glucocorticoid stimulus; cellular ketone body metabolic process; response to peptide hormone stimulus; response to abiotic stimulus; response to alcohol; response to stress; retinoic acid metabolic proc…	intracellular organelle lumen; endoplasmic reticulum part; membrane part; organelle membrane; mitochondrial part; nucleus;	retinol dehydrogenase activity; estradiol 17-beta-dehydrogenase activity; lipid binding; testosterone 17-beta-dehydrogenase (NAD+) activity; organic cyclic compound binding; 3-hydroxybutyrate dehydrogenase activity;
Locus_902_Transcript_9/14	TTCCTTTCTAGCAGTGTAATTTAAACGTATTCGTATCCCCCAAGCAAACTCACAGGGAAAGGAAATATCCCTTAAAAAATTCCAAGGGCAAAATTGTTAATAAGTGTATTTTTTCTTTTACATGTATTCTATTCCTGGAGTTTTTAGCATTTGTTTGCCCCACTCCCATCTCGGAAAATCCCTCGAATGAAGGAGAACAAGAAAAAAAAAAAGGACTCATCAGAAGAGGGACATAGCATTTTTCTTTTTCCTTTCTAGCAGTGTAATTTAAACGTATTCGTATCCCCCACCATTCTCTGTGACCACCACCACTTTACTGATCGTCGGTTATCGTACAGCCAAGACCTTCACTCTTAAAACGGACGGACACTTGCCAAACTTGTCGCTAACCGACCACCA…	2700	sp|Q0VCZ3|YTHD2_BOVIN	YTH domain family protein 2 OS=Bos taurus	Q0VCZ3	2e-27	humoral immune response;		protein binding;
Locus_907_Transcript_1/1	TTTGTTTCCACATGGCTTCTCTTAGTGCCACTTTCCTTAGGACCCTTAATTTTCAAAGGAACTTTAAGAATTTCTTCAACGTTGCCGTCATCGGTGCTGCCGGGGGAATAGGACAGCCAATGTCTCTCCTTTTGAAGGCAAACGAGCAAGTCAAATCTCTACGTCTCTTCGACATTGCCAACGTGGACGGAGTAGCAATGGACATTTCCCACATAAGCACACAAGCCTCAGTGTTGCCCTTTACAGGAAATGACAAACTTAAAGATTGTCTCACTGGCTCTGACCTCGTTATGATCCCTGCTGGTGTTCCTCGCAAACCCGGGATGACACGTGACGATTTGTTCAACATGAACGCATCAATCGTAAGGGACGTTGTCACGTGCTGTGCCCAGGCGTGTC…	696	sp|Q32LG3|MDHM_BOVIN	Malate dehydrogenase, mitochondrial OS=Bos taurus	Q32LG3	2e-65	water transport; fatty acid biosynthetic process; phospholipid biosynthetic process; photorespiration; establishment of localization in cell; NADH metabolic process; cellular amino acid metabolic process; glycolysis; internal protein amino acid acetylation; regulation of photorespiration; response to salt stress; defense response to bacterium; fatty acid catabolic process; organ development; regu…	peroxisome; stromule; vacuolar membrane; chloroplast stroma; cytosol; mitochondrial matrix; chloroplast envelope; cell wall; plasma membrane; Golgi apparatus; apoplast; mitochondrial inner membrane; nucleolus;	copper ion binding; malate dehydrogenase (NADP+) activity; L-malate dehydrogenase activity; protein self-association;
[truncated: 15,013 more rows]
