# Supplementary material for: De Novo Transcriptome Sequencing of the Octopus vulgaris Hemocytes Using Illumina RNA-Seq Technology: Response to the Infection by the Gastrointestinal Parasite Aggregata octopiana
Source: PLoS One. 2014 Oct 16;9(10):e107873. doi: 10.1371/journal.pone.0107873 (PMC4199593; doi:10.1371/journal.pone.0107873)
Supplement: Table S2 — List of transcripts differentially expressed (P<0.05) between sick (S) and healthy (H) octopuses. FC: Rate change. Expression rates of sick octopuses respect to the healthy. NA: Transcripts not identified in public databases. (#) denotes transcripts tested by RT-qPCR showed the same trend of gene expression as in the RNA-seq analysis, but without statistical significance (P>0.05). (XLS) [file pone.0107873.s002.xls]

## Sheet: Hoja1
Sequence name	Sequence	Sequence length	Hit description	Definition	Hit ACC	E-Value	Sample_1	Sample_2	FPKM value_1	FPKM value_2	log2(fold_change)	p_value	corrected_p_value	FC	GO Biological Process	GO Cellular Component	GO Molecular Function
Locus_1000_Transcript_1/1	CACTCTTTCCCTACACGACGCTCTTCCGATCTAAGAAACTGATGAGGAGTTACTTACTTGTCATCATGGTCACAAATTCTTCATAGTTCACTTGTCCATCCCCGTCAATATCAGCCTCGGCCATCATTTCAGCCAACTCCTCATCAGTCAACTTCTCCCCCAAATTGGTTAGCACAGTTCTGAGTTCCTGCATGCTGATGAATCCATTCCCATCCTTGTCAAATACGCGGAATGCCTCACGAATTTCAACATCGGATGTCCTGTCTTCCGTTTTTCGACTCATCATGGTTAGAAACTCATCATGGTTAGAAATTCTGGAAAGTCAATAGTTCTTCCATTATTGTCTGCGTCCACTTCGTTTATCATATCCTTCGTTTATCATATCCTGGAGTTCTGCCT…	411	sp|P62154|CALM_LOCMI	Calmodulin OS=Locusta migratoria	P62154	1e-38	S	H	74.8417	222.638	-1.57279	0.000717189	0.0422142	0.336158	Epidermal growth factor receptor signaling pathway; apoptotic process; activation of adenylate cyclase activity; Fc-epsilon receptor signaling pathway; positive regulation of protein dephosphorylation; photoreceptor cell axon guidance; regulation of filopodium assembly; regulation of cell communication by electrical coupling involved in cardiac conduction; embryo development ending in birth or eg…	axon; rhabdomere; calcium channel complex; spindle microtubule; growth cone; midbody; calcium- and calmodulin-dependent protein kinase complex; spindle pole; microtubule associated complex; centriole; plasma membrane; nucleoplasm; myosin V complex; sarcomere; extracellular region; cytosol; presynaptic active zone; postsynaptic membrane; myosin VI complex; dendrite;	calmodulin-dependent protein kinase activity; myosin V binding; nitric-oxide synthase regulator activity; protein phosphatase activator activity; thioesterase binding; calmodulin binding; N-terminal myristoylation domain binding; nitric-oxide synthase binding; calcium-dependent protein binding; calcium ion binding; titin binding; type 3 metabotropic glutamate receptor binding; phosphatidylinosito…
Locus_1003_Transcript_11/12	AGATCCTGGTTGATTGGAAGTGTTTTTTAAAGGGTTTTTTTTAAATTTAAAAAAAGGCAACAGGATTTGCAGCTGCTGGTTTTCGGAATTTTTGTCTTAAGCTGTGCTAACAAAATGCTGAAAAAACCAGCTATGTAGATGTTGCATACATCCTCATACATTAACATACATCCATATCTACATACATACTAAAAGATCCTGGTTGATTGGAAGTGTTTTTTAAAGGGTTTTTTTTCTTCTTTTTTTTTATGGTTTTCAAGCTAACAAAATCTTAACATTTCAGTCAGATGTGAAAGCTTTTAAATTGTATATGTACACCTNNNNNNNNNNGTGTATGGTATGTGTGTGCTGCATGTGGCATTTGTGCATCAAGCACCTATGTGAATGGCACACTTATGT…	4456	sp|Q8CGY8|OGT1_MOUSE	UDP-N-acetylglucosamine--peptide N-acetylglucosaminyltransferase 110 kDa subunit OS=Mus musculus GN=Ogt	Q8CGY8	0.0	S	H	0	21.5521	-1,79769e+308	0.000496454	0.0356978	-	UDP-N-acetylglucosamine biosynthetic process; positive regulation of proteolysis; response to insulin stimulus; apoptotic process; response to nutrient; negative regulation of biological process; protein dephosphorylation; positive regulation of catalytic activity; histone H3-K4 trimethylation; dauer larval development; positive regulation of granulocyte differentiation; glycogen metabolic proces…	histone acetyltransferase complex; cytosol; plasma membrane; perinuclear region of cytoplasm; MLL5-L complex; centrosome; nucleolus;	histone acetyltransferase activity (H4-K5 specific); monosaccharide binding; histone acetyltransferase activity (H4-K8 specific); protein N-acetylglucosaminyltransferase activity; phosphatidylinositol-3,4,5-trisphosphate binding; enzyme activator activity; peptide binding; protein binding; protein serine/threonine phosphatase activity; histone acetyltransferase activity (H4-K16 specific);
Locus_10141_Transcript_1/1	AACCCTTCATGGGCCAATCACAACTCAATCTTCACTCACTTGGGAATGAAGGTCAACTCCTACCGTTACTACGACAATCGGACCCACGGACTCGATTTCTCAGGAATGATGGAGGACCTTCAGTCGATTGCCGACGAATCCATCGTCCTACTCCACGCCTGTGCCCACAACCCAACGGGAGTTGATCCCTCAATGGATCAGTGGAAAGACATCCTCGACGTCCTCACGAGAAAAAAATGTTGCCTCTTCTTCGATATGGCCTACCAGGGATATGCCACTGGAAATTTAGCCAATGATGCTGCTGCTGTCAGATATGTCGCCGATCGCTATGAAACTGTGAAGAGTCCGATGATCGTTGTCCAGTCATTCGCCAAGAACATGGGTTTGTATGGAGAAAGG…	878	sp|P00508|AATM_CHICK	Aspartate aminotransferase, mitochondrial OS=Gallus gallus GN=GOT2	P00508	2e-74	S	H	487.355	0	1,79769e+308	1.0922e-06	0.000631651	-	Leaf senescence; 4-hydroxyproline catabolic process; proteasome assembly; response to ethanol; oxaloacetate metabolic process; aspartate biosynthetic process; oxidation-reduction process; aspartate catabolic process; response to cadmium ion; glutamate catabolic process to aspartate; gluconeogenesis; protein folding; glutamate catabolic process to 2-oxoglutarate; cellular nitrogen compound metabol…	cell surface; peroxisome; vacuolar membrane; protein complex; cytosol; plastid; mitochondrial matrix; plasmodesma; cell wall; plasma membrane; perikaryon; mitochondrial inner membrane; nucleus;	protein homodimerization activity; L-aspartate:2-oxoglutarate aminotransferase activity; copper ion binding; phospholipid binding; pyridoxal phosphate binding; enzyme binding; amino acid binding;
Locus_10228_Transcript_1/1	GTGACGGCGATACCCTTCGTGCCGAACCGACCAGCTCGCGCTACCCTGTGGAGGAAACTGTCGGCGTCATCAGGCATGTCGTAGTTGAAGACCACGTTGACCCTCTCGATGTCCATGCCCCTACCGAAGAGGTCGGTGGCAACGAGGATCCTCTTCTCGAACTCCTTGAAGAGCTGGTATCGCTTTAGCCTCTCCTCTTGTGGCATGCCGCGGTGGATGCAGATAACCTCGAAGTTGGCCTGTGCGAGGACCTCAGTGAGGGCGATGCAGCGGCTGACGGTGCGGACGAAGATGATGGTCTGGTTGACGCTGAGAGACTCAAGGAGGTTGGAGAGGGCACGAGTCTTTGCGTTCTCGTCGATCTTGACGTAGTACTGCTGAAGGCCATGGAGAGTGAGT…	690	sp|Q63413|DX39B_RAT	Spliceosome RNA helicase Ddx39b OS=Rattus norvegicus GN=Ddx39b	Q63413	6e-110	S	H	35.2925	133.123	-1.91532	0.000296726	0.0271301	0.265113	Determination of adult lifespan; growth; positive regulation of growth rate; regulation of alternative mRNA splicing, via spliceosome; mitotic spindle organization; apoptotic process; intronless viral mRNA export from host nucleus; embryo development ending in birth or egg hatching; spliceosomal complex assembly; nematode larval development; chromatin remodeling; response to cadmium ion; body mor…	polytene chromosome; nuclear speck; nucleolus; cytosol; spliceosomal complex; microtubule associated complex; U6 snRNP; plasmodesma; transcription export complex; U4 snRNP;	ATP-dependent protein binding; single-stranded DNA binding; U6 snRNA binding; double-stranded DNA binding; double-stranded RNA binding; ATP-dependent RNA helicase activity; ATP binding; U4 snRNA binding;
Locus_10260_Transcript_1/1	TAAAGATGTAATCTCCTTCTGCATTCTGTCAGCAATGCCACATCTGCTGGAAGGTGGAGAGGGAAGCCAGAATGGAGCCACCAATCCAGACAGAGTACTTCCTCTCTGGTGGAGAGACAATTTTGATCTTCATAGTAGAAGGAGCTAAAGATGTAATCTCCTTCTGCATTCTGTCAGCAATGCCTGGAAACATAGTAGACCCTCCTGACAAAACAGTGTTCGCATACAGATCCTTTCGAATGTCAATATCACATTTCATGATGGAATTGTATGTGGTCTCGTGAATCCCACACGACTCAGAACCAATGAATTGAGGCTGGAAGGTGGCCTCTGGACAACGGAATCGTTCATTCCCGACAGTGATCACCTGCCCATCTGGCAACTCATACGACTTTTCAA…	1133	sp|Q6NVA9|ACTB_XENTR	Actin, cytoplasmic 1 OS=Xenopus tropicalis GN=actb	Q6NVA9	2e-178	S	H	93.6875	13.3465	2.8114	1.74069e-05	0.00497967	7.01965	axon guidance; mushroom body development; adherens junction organization; response to calcium ion; sarcomere organization; maintenance of protein location in cell; membrane organization; sperm individualization; cell junction assembly; blood coagulation; Fc-gamma receptor signaling pathway involved in phagocytosis; inter-male aggressive behavior; chaperone mediated protein folding independent of …	cortical cytoskeleton; filamentous actin; costamere; cytosol; axon; extracellular vesicular exosome; postsynaptic density; Ino80 complex; microtubule associated complex; MLL5-L complex; NuA4 histone acetyltransferase complex; lipid particle; ribonucleoprotein complex;	protein kinase binding; nitric-oxide synthase binding; kinesin binding; Tat protein binding; identical protein binding; ATP binding; structural constituent of cytoskeleton;
Locus_103453_Transcript_1/1	TAATTTTTAAAAACATTCTGCAACATTCAATGTTGAATACGAGGAGGAATAATTTTTAAAAACATTCTGCAACATTCAATGTTGAATACGACGTATATACAGACACCTGCAATTATACTCCTCATTACAGGAATTGTAGCATTTATGGGAATGATTGCTGGTATGTGCAATGGTTGTTGCGGATGTTGTCGACTCTTTTTCTCGCTATGTCTATTTTGTGTATTTGCAATGGTTTTGGCTGCAACTATTCTTTATTGTGTAAAGAAACCTCAGGCGATGGACACTATAGAGACGGAATTTTTGAAAGAAATCAAAAATTACAACATTACTAGAGAAAGCATTGACTTCATTCAAAGAACGTTTAAATGCTGTGGTGCAAACTCACCAGGTGATTATTTC…	511	sp|P27591|IM23_SCHJA	23 kDa integral membrane protein OS=Schistosoma japonicum	P27591	3e-07	S	H	20349.5	4039.2	2.33285	7.92377e-06	0.00292794	5.038		integral component of membrane
Locus_103759_Transcript_1/1	TCAACAGATGATTGGAGTGATATTCATAATCATGCTTATTACGGAACAAACTGTCCTCACAAACTGGCAATGTCAGAATGACAAGTGCTACTACTACTCACAGACTCCCTTGAACTATGCAAATGCAAAGAGATTCTGCAGTGACTATGGCATGCAATTAGTCCGAGTTGCCTCTGAGGACGAAAATAACTTTATTCATGACGCATATGTCGAACACAGCAACATCAATGTCTGGATAATTTCCACCAATCAGAATAAATACTCAAACTGGGAGTCAAGTGGACCCACTGCTGGACAATGTCCAATCATGAACGAATGTGCGAAATGGCTCACAATTGAGTGTACAAAGACACGAGGGGTGGTCTGCGAAATCCCAAGAAGTAGACTTGTGTGCAATTG…	750	sp|P22897|MRC1_HUMAN	Macrophage mannose receptor 1 OS=Homo sapiens GN=MRC1	P22897	8e-09	S	H	13.1248	62.274	-2.24634	0.000568878	0.0380276	0.210758	Single-organism cellular process; positive regulation of biological process; response to stimulus;	membrane; cell part;	binding;
Locus_103918_Transcript_1/5	CTTTCCGTTCAACATCATCACCTCCATAATAACCATTATCAGGTCTTACTTTCCGTTCAACATCATCACTTCCATAATAACCATGGTCAGATCTTACTTGCCGTTCAACATCATCACCTCCATAATAACCATTATCAGATCT	142	sp|Q8MP30|Y7791_DICDI	Uncharacterized histidine-rich protein DDB_G0274557 OS=Dictyostelium discoideum GN=DDB_G0274557	Q8MP30	0.0001	S	H	88.7635	14.1677	2.64736	3.91743e-06	0.00168102	6.2652
Locus_104221_Transcript_2/2	GCATTGGTAGAATGATTTTGAGAATAGCTACGACAAGGAATGGAATAAATGGATTTGGCCGCATTGGTAGAATGATTTTGAGAATAGCTACGACAAGGAATGAATTGGACATTGTTGCAATCAATGATCCTTTCATCGATCCAGAATACATGGTTTACATGTTCAAATTCGACACTGTTCATGGTCGATTTCAAGGAGATGTTACCCATGAAGACAATTTTCTAATCATTAATGGAAAGAGGATCCGGATTTACAACGCAACCAAACCAGAATTAATTCCATGGAGAGAAAGCCAAGTTGGGTTGGTCTTAGAATCTACTGGAGTTTTCACGACCATTGAGAAAGCTAATGGTCATATCACTGCTGGAGCCACGAATGTGATAATATCAGCTCCATCGG…	1138	sp|P29497|G3P_COCHE	Glyceraldehyde-3-phosphate dehydrogenase OS=Cochliobolus heterostrophus GN=GPD1	P29497	8e-90	S	H	47.2541	3.10074	3.92975	0.000232066	0.0252005	15.2396	Organic substance metabolic process; primary metabolic process; determination of adult lifespan; single-organism cellular process; lipid storage; embryo development ending in birth or egg hatching;	intracellular organelle;	oxidoreductase activity; protein binding;
Locus_104282_Transcript_2/2	TGGGAATCCTCCCTACGGAGCAAATCCTGGATATGGATCTAATCCTCCTTCAAATCCTGGGTATGGAACTCCTGGATATGGCCAACCCCCTATGTCTTCAAGTTCTATTAATCTCGGATATGGCCAAGCCCACGTGCCCACAAGCTATGGCAATCCCGGATATGGCCAGGCCCCTATGCCTACAAGCTATGGAAACCCAGGATATGGCCAGCCGCCTATGCCCACAAGCTATGAAAACCCAAGATATGACCAGTCCCCTGTCCCCCCAAATTATCCTAATCCCGGATATGGTCAGCCGCCTTCAAGCTATGGCAACCCCGGATATGGAGCGTATCCATCGGCAACTCCCAGCCCAGCTATGGTGACCACCAGCCAGGCCAGTCATACAAGGGCTACCCC…	722	sp|Q641Z8|PEF1_RAT	Peflin OS=Rattus norvegicus GN=Pef1	Q641Z8	3e-10	S	H	62.4233	0	1,79769e+308	0.000938207	0.0473643	-	negative regulation of signal transduction; apoptotic process; regulation of multicellular organismal process; signal transduction; positive regulation of cellular process;	endoplasmic reticulum; nucleus;	protein dimerization activity; metal ion binding;
Locus_104593_Transcript_1/1	AGCCAGTGCCTTAATGTAGAAATGTCTGGAAAGTGAACATGCTTGTGTGTGTATCAAGTGTAGTGTTGGCGAATCTCAGGAAGCAATATATTTAAGTACAAGGCCATATATATATGTGTGTATATATATATTTAAGTAGAAGGCTATATATATATAAGTACAAGGCCATATATATATATATATGTG	186	sp|Q8IIG1|YK213_PLAF7	Uncharacterized protein PF11_0213 OS=Plasmodium falciparum (isolate 3D7) GN=PF11_0213	Q8IIG1	0.0002	S	H	71.3349	0	1,79769e+308	0.000639902	0.0401524	-
Locus_105187_Transcript_1/1	TCCACCCCGAACAGCTCATTACGGGAAAGGAGGATGCAGCCAGAGCATGGGATTCAGCCTGATGGACAAATGCCATCAGACAAAACTATTGGCGGTGGCGATGATTCCTTCAACACGTTTTTCTCTGAGACAGGAGCAGGTAAGCATGTTCCAAGGGCTGTCTTTGTTGACTTAGAACCTACAGTTGTCGATGAGGTAAGGACCGGGACATACCGTCAACTATTCCACCCCGAACAGCTCATTACGGGAAAGGAGGATGCAGCCAACAACTATGCCCGTGGGCATTACACTGTGGGAAAAGAAGTGATCGACCTGGTGTTGGACAGAATTCGCAAATTGGCGGATCAGTGCACTGGACTACAGGGATTCCTTATCTTTCATAGTTTTGGAGGAGGAACT…	1305	sp|P18258|TBA1_PARLI	Tubulin alpha-1 chain OS=Paracentrotus lividus	P18258	0.0	S	H	268.468	0.744897	8.49349	0.000422611	0.031974	360.409	cellular response to interleukin-4; mitotic spindle organization; cytoskeleton-dependent intracellular transport; GTP catabolic process; protein polymerization; antimicrobial humoral response; mitotic spindle assembly checkpoint; 'de novo' posttranslational protein folding; G2/M transition of mitotic cell cycle; cytokinesis;	tubulin complex; cytosol; astral microtubule; centrosome; lipid particle;	GTP binding; myosin binding; protein heterodimerization activity; protein domain specific binding; GTPase activity; structural constituent of cytoskeleton;
Locus_105305_Transcript_1/1	GTCTAATTTGGTGGAAGATTCCCTTGGCAGTGGACTGTCCGGAAACAAGAGCCATCGACTCAGAGGCAGCATCAAACGCGTCCTTAGCCAGATTAATTGCACGAGCAGATTGTCCACGGATTTCGTACTGAAAAACACTGTAGTTGAGACAGAGACCCAGATAGCTCGCCTCCGAGGGATTCAAAATCTTGGCAATCTCCAAGGCCCTCGAATAGGCGTCTTCACTCTTGTCGGCATGAAGAGTCTTTGTCTCCTCATCAGGGGAAACCTCGGCCATGTACCGCTCATAGTCGCCAATTTGAGTTAGGCAAAAAACGTGAGCTTGGGGGTCTGAAGCTGAGTCGGAAAGGTCGGCTATTTGAAGCCTGGTTTGCTCAATTGCCTGAGTGCAAAAATCCA…	627	sp|P63102|1433Z_RAT	14-3-3 protein zeta/delta OS=Rattus norvegicus GN=Ywhaz	P63102	2e-23	S	H	430.619	138.864	1.63273	0.000399752	0.0309168	3.10099	immune response; anatomical structure morphogenesis; regulation of protein transport; positive regulation of catalytic activity; regulation of intracellular transport; response to wounding; regulation of neuron differentiation; negative regulation of catalytic activity; positive regulation of cellular process; cellular macromolecule metabolic process; regulation of gene expression; intrinsic apop…	nuclear lumen; protein complex; membrane; extracellular region part; cytoskeletal part; cytoplasmic membrane-bounded vesicle;	catalytic activity; receptor tyrosine kinase binding; protein kinase C binding; phosphoprotein binding; insulin-like growth factor receptor binding; enzyme regulator activity; protein domain specific binding; protein dimerization activity;
Locus_105318_Transcript_2/2	CCAAAATAGTCTCCCTGACTTAAACGGTTGACAATTTTTTCAATATTAACGAAGATCAGCAAAATCAAAGTCCATTCCTACAATTTTTTTAAGCTGATCGTGATAATCCTCAAATTTCGAAGACATAATCGAAGAATAGGGTCCGAGCAAACGCTCGAAAGCACTAACTTCCAAGAAGGCACACACACAGTCAGACTCTGCATACACAGAGGCAACTCGAGGTTTGTCAAACAAAATTGCCAGTTCTCCAAAATAGTCTCCCTGACTTAAACGGTTGACAATTTTTTCTCCCTGACTTAAACGGTTGACAATTTTTTCTTCTTCACCTTCTCCAGGAGAAACTTTGCAGATCACATTCCCCATCTCGATAAAGTAGAGTCCGTCTGCTGGATCTCCCTG…	868	sp|P81900|KAPR2_DROME	cAMP-dependent protein kinase type II regulatory subunit OS=Drosophila melanogaster GN=Pka-R2	P81900	3e-84	S	H	4401.91	1658.45	1.40829	9.20897e-05	0.0146709	2.65422	negative regulation of cAMP-dependent protein kinase activity; behavioral response to cocaine; positive regulation of asexual sporulation resulting in formation of a cellular spore; axon guidance; behavioral response to ethanol; pathogenesis; asexual sporulation resulting in formation of a cellular spore; positive regulation of catalytic activity; transmembrane receptor protein tyrosine kinase si…	T-tubule; membrane raft; cAMP-dependent protein kinase complex; perinuclear region of cytoplasm; mitochondrial inner membrane; centrosome; AMP-activated protein kinase complex;	protein homodimerization activity; ubiquitin protein ligase binding; cAMP binding; cAMP-dependent protein kinase inhibitor activity; protein kinase A catalytic subunit binding; protein domain specific binding; cAMP-dependent protein kinase regulator activity;
Locus_10538_Transcript_3/4	CTCTGCGTTTGAGTAAAGTGAATATCTTTCTTAAAGATGAGAGTGTTTTAAATGTTCATGATTGTGCTTTAGCTGTTCTTATAATAGCTATCGTTCCATGTGTTCTTTGGCTTTTGTGTGAGTCTTTAACTCTGCGTTTGAGTAAAGTGAATATCTTTCTTAAAGATGAGAACCTTGCCTCTTCTTGCGAGATTTTATGAACTTTGATTCCTATTGTTATGCTATCATTCTTAGCTGTTTCTAGTGTATCTTCTTTGTATGAAACTTCTCTTACTCCTTTGTTTACTTTGAAGGTTATTGCTAGGCAGTGGTATTGGTCGTGAGAATATTTGTCTTCCTCTTTGGATTCTTTTTCTTCTTATGTTCTTTCTTTAGATGATTTGTCACTTTCTTCCTATT…	1357	sp|P48870|COX2_CYACA	Cytochrome c oxidase subunit 2 OS=Cyanidium caldarium GN=COX2	P48870	1e-13	S	H	113.832	16.8869	2.75293	5.22984e-05	0.00946529	6.74085		membrane part; intracellular part;
Locus_105779_Transcript_1/1	CTTTATTGATATGATGCAAGCAGTTCATTCCGTAAGTGGAAGAGACGTAGATCAAGATTTGCTAGTCAAGGAACTACGCGACTATCTTAAGAGGTCCGAAAAGTTCAAAGTTCCTCCCTTCACCGACTTCATCAAGACCAGCAACTCAAAGGAATTGGCCCCAATGGACCCTGATTGGTACATTACCCGTACAGCTTCCGTTCTACTCAAGCTCTACAAGACCCACAAACCCATTGGACTCACGAGATTCCAGAGGATTTACGGCTCAAAGAAGCGAAGGGGGTCTAAGCCGTGTCATTTCTATAAAGGATCTCGATCCCTTTTGAGGAGTTGTCTCAAGTCTCTGCATGAACTCAATTTGATTACTCACCATGC	375	sp|Q94613|RS19_MYAAR	40S ribosomal protein S19 OS=Mya arenaria GN=RPS19	Q94613	3e-21	S	H	31.847	122.275	-1.9409	0.000241859	0.0253709	0.260454	nucleolus organization; reproduction; viral life cycle; growth; translation; ribosomal small subunit assembly; positive regulation of respiratory burst involved in inflammatory response; apoptotic process; molting cycle, collagen and cuticulin-based cuticle; embryo development ending in birth or egg hatching; negative regulation of respiratory burst involved in inflammatory response; maturation o…	membrane; vacuole; cell wall; nucleolus; plasmodesma; cytosolic small ribosomal subunit;	protein kinase binding; structural constituent of ribosome; translation initiation factor binding; protein homodimerization activity; fibroblast growth factor binding;
Locus_106615_Transcript_1/1	AAGATATCAATGCATAAGAAATTTGTTGCAGATGGAATAATGACATCGGAAATCAACGACCTCCTTTCAAGACTCTTATTAAACTGTGGCTACTCTGGAGTTTCAATAAAAAATAATTCTAAGAGTTTATCAGTTTACATTAGAGTGGTTAATAAATAAATGGCTGTAACTAAAAAGGGGAATAAAGCCCTTGAAATTAAATATTTGTTAGCTGAAAGGTTTGGATTTAAGGAAGAGCTAATTAAGGTCATATTTGTAGCATGGAGAAACAAACAGTACTCAGCTTAATTCTTAGTGGAGCTGCTTAGAGATAAACTTTTATAAGGACTTCCAGCAAGAAATGCAGCAGTGGCAATCCATAGGTAATTATAGAATACAGATGTAATTGGTTGTGAAGTA…	595	sp|Q9FJA6|RS33_ARATH	40S ribosomal protein S3-3 OS=Arabidopsis thaliana GN=RPS3C	Q9FJA6	1e-36	S	H	65.9699	0	1,79769e+308	0.000830847	0.0439457	-	nematode larval development; viral life cycle; negative regulation of DNA repair; positive regulation of execution phase of apoptosis; negative regulation of NF-kappaB transcription factor activity; cellular component organization; response to salt stress; determination of adult lifespan; growth; activation of cysteine-type endopeptidase activity involved in apoptotic process; response to DNA dam…	vacuolar membrane; endomembrane system; plasmodesma; dendrite; nucleolus; ruffle membrane; cytosolic small ribosomal subunit; chloroplast;	structural constituent of ribosome; protein kinase A binding; mRNA binding; endonuclease activity; protein kinase binding; NF-kappaB binding; DNA-(apurinic or apyrimidinic site) lyase activity; damaged DNA binding;
Locus_10721_Transcript_1/1	TTGATAAGGCAACGGGGAAGATCAGCAAGCTCGGGAGGTCATTCAGTCGCTCTAGGGACTACGATGCCATGGCCGAGCAGACGAGATTTGTGCAATGCCCCGACGGAGAGCTACAAAAACGTAAAGAAGTTGTCCACACTGTGAGTCTTCACGAAATTGATGTAATCAACAGTCGAACTCAGGGATTTCTTGCACTTTTTGCTGGTGACACTGGCGAGATCAAATCTGAGGTTCGCGAGGAAATAAACATGAAAGTAGCCGAATGGAGAGAGGAAAATAAGGCCGAGATTGTCCCCGGAGTGCTTTTCATAGACGAGGTCCACATGCTTGACATTGAATGCTTTTCCTTCATAAATCGAGCTATTGAGAGTGACATGGCCCCGGTCATCATTATGGCAA…	864	sp|Q9DE27|RUVB2_XENLA	RuvB-like 2 OS=Xenopus laevis GN=ruvbl2	Q9DE27	6e-132	S	H	13.5116	82.0308	-2.60197	0.000623034	0.0398457	0.164713	mitotic G2 DNA damage checkpoint; DNA repair; regulation of Wnt receptor signaling pathway; heart development; transcription, DNA-dependent; ATP catabolic process; DNA duplex unwinding; rRNA processing; chromatin silencing; digestive tract development; histone exchange; neurogenesis; cellular response to UV; histone H2A acetylation; regulation of cell proliferation; histone H4 acetylation; DNA re…	ribonucleoprotein complex; MLL1 complex; nuclear matrix; cytoplasm; microtubule associated complex; Ino80 complex; PRC1 complex; NuA4 histone acetyltransferase complex; membrane;	unfolded protein binding; transcription corepressor activity; identical protein binding; ATP binding; ATP-dependent 5'-3' DNA helicase activity; histone acetyltransferase activity; damaged DNA binding;
Locus_107299_Transcript_1/1	GAGGACGTCTATAAATCCATTACGTGCTCGAAGTTTCATCCTGATGGGTTGTACTTTGGCTTGGGGAATGTTAATTCGACTGTGCGCATTTGGGACATCAGGGGACCCACCTCAGTGGCTTCCTTCACGGGACATAGTGGGACCATCTCATCAATGTCGTTCTCTGAAAATGGATATTATTTGGCCACATCAGCGGAGGATGGCAAAGTCATTATTTGGGACCTCAGGAAATCAAAGGATGTTCACACTATCACTCCTGGGGATAACTATGATATTAAATCCTTGGCCTTTGACAAAAGTGGAGCATGTCTCGCAGTGGGAGGAAATGATGTAAAGGTCTATCGGAGTAAGCAGTGGGATTTGATTAATGAATTCCATGAAAATACTGCTCTTGTCACG…	470	sp|Q9JMJ4|PRP19_RAT	Pre-mRNA-processing factor 19 OS=Rattus norvegicus GN=Prpf19	Q9JMJ4	2e-46	S	H	86.0646	0	1,79769e+308	0.000938207	0.0473643	-	negative regulation of neuron differentiation; response to abiotic stimulus; developmental process involved in reproduction; lipid biosynthetic process; cell cycle process; post-embryonic development; spliceosomal complex assembly; defense response to bacterium; DNA metabolic process; regulation of cellular component organization; positive regulation of transcription from RNA polymerase II promot…	neuron projection; transcription factor TFIID complex; Prp19 complex; actin cytoskeleton; SAGA complex; cell wall; lipid particle; catalytic step 2 spliceosome; microtubule organizing center; spindle; ubiquitin ligase complex; transcription factor TFTC complex; nucleolus; nuclear speck; chloroplast;	RNA polymerase II core promoter sequence-specific DNA binding transcription factor activity involved in preinitiation complex assembly; ubiquitin-ubiquitin ligase activity; transcription regulatory region DNA binding; identical protein binding; protein dimerization activity; histone acetyltransferase activity;
Locus_107450_Transcript_1/1	TAGATACTGAAACAAAGATAAGTGAAGATGCAATTGGAGATGGTCCGTACAAAAGCTAAGAGCAAATCTATTCGATCCGGTCTTCAGTTCCCTGTTGGTCGTATTCACCGATGTCTGAAAAAGGAGACAAGAATGCGGACTGCAGTTGGCGCGGCCATCTATATGGCAGCAGTTCTTGAATATGTGTCCGCTGAACTCCTTGAATTGGCCGGGAACACAGCATTAAAATCAGGAAAAAGAAGGATAAAGCCACGACATATGGTCCTGGCAATTGCAAATGACGACGAATTGAAAGCATTGACAAGTAATGCGATTATATCTGCCTCAGAAAATACCATCTAACCCATGCAACTTTT	356	sp|Q9HGX4|H2A_AGABI	Histone H2A OS=Agaricus bisporus	Q9HGX4	4e-28	S	H	114.517	20.1605	2.50596	0.000466312	0.0343663	5.68027	double-strand break repair via homologous recombination; spermatogenesis; DNA damage checkpoint; nucleosome assembly;	nucleosome; male germ cell nucleus; nuclear chromatin; condensed nuclear chromosome; XY body; chromosome, telomeric region; replication fork;	damaged DNA binding; histone binding; enzyme binding;
Locus_10768_Transcript_3/3	TCCTGTACAAATCCAAATAAGCATCGTTAATATCGGCCAAATCAATCTCAGACCTAGAGACTGTCAGGTAGCACAGATAGTGATCATTTGTGCCCAGCCCCATCATAGAACTTTTAAATTGGTGAGCGAAAAATGTCTTTGGGTCAATAGTGTAGTCAATCAGAGCTTTATAGACGGCTTCAACATCACCAGACATTTCCTNNNNNNNNNNNNNNNNNNNNNNNNNNNNNNNNNNNNNNNNNNNNNNNNNNNNNNNNNNNNNNNNNNNNNNNNNNNNNNNNNNNNNNNNNNNNNNNNNNNNNNNNNNNNNNNNNNNNNNNNNNNNNNNNNNNNNNNNNNNNNAGTGGCCTTTAACTGAGTGAAGCTTCGTGTCGAGAATATTTTGTGGAACACAGCCTC…	1167	sp|P20072|ANXA7_BOVIN	Annexin A7 OS=Bos taurus GN=ANXA7	P20072	3e-39	S	H	17.2768	89.8718	-2.37903	1.54295e-06	0.000812473	0.192239	positive regulation of apoptotic process; negative regulation of blood coagulation; positive regulation of endothelial cell migration; positive regulation of sequence-specific DNA binding transcription factor activity; regulation of sperm motility; positive regulation of angiogenesis; regulation of muscle contraction; cytokinesis, completion of separation; defense response to bacterium; protein h…	extracellular vesicular exosome; neuron projection; midbody; endothelial microparticle; nucleoplasm; phagocytic vesicle membrane; sarcolemma; perinuclear region of cytoplasm; external side of plasma membrane; nuclear envelope; azurophil granule; spindle; chromaffin granule membrane; specific granule; Z disc; intercalated disc; endoplasmic reticulum membrane;	receptor tyrosine kinase binding; phospholipase inhibitor activity; peptide hormone binding; calcium-dependent phospholipid binding; binding, bridging; calcium-dependent protein binding; S100 protein binding;
Locus_108495_Transcript_1/1	CTTCGTCGTCTTCCTCGTCGTCAGGACTGGGCTCAGCATCATTGACGGGGGAAGACCTCAACCAATTGAGCAAATAAATGGCCAGGACGAGCAAAATGAGGACGACAGCCACAACAACCCAATTAGCGACAAGAGTGTCAACCACACCACGACCAAATTTACTAAACTTGGAGGGCTGCAGGGGAAACGTCTGAGCCGTCCAATTGTCCAACGACCCATAGTCAGACGTCACGAGCAAATTATAAAAGGCAACATTTCCCTCAACCGACCAGAGTTCGAAGCCCACGGCGGTAATGGGAGCGAGTTGTTCATAGGGTAGGTCGACATGGTAATAGTCCGGGTTGCGCACTTTCGGCCTGACCCACTCTCCCGAGTAGTTCGGGTTGGCCATCATCGTCG…	534	sp|P35565|CALX_RAT	Calnexin OS=Rattus norvegicus GN=Canx	P35565	3e-31	S	H	29.1222	0	1,79769e+308	0.000830847	0.0439457	-	auxin mediated signaling pathway; protein complex assembly; multicellular organismal reproductive process; synaptic vesicle endocytosis; response to abiotic stimulus; metamorphosis; defense response; protein transport; chaperone-mediated protein folding; clathrin-mediated endocytosis; binding of sperm to zona pellucida; response to external stimulus; aging; single-organism behavior; Mo-molybdopte…	rough endoplasmic reticulum; vacuolar membrane; protein complex; cytosol; plasmodesma; dendrite cytoplasm; axon; plant-type cell wall; plasma membrane; integral to membrane; mitochondrion; nuclear envelope; ribosome; neuronal cell body; chloroplast; dendritic spine; endoplasmic reticulum membrane;	unfolded protein binding; molybdenum ion binding; glycoprotein binding; apolipoprotein binding; calcium ion binding; ionotropic glutamate receptor binding;
Locus_1084_Transcript_24/26	AGCTAGTCGGAGTATAAAGTCTTGGAGCTAGATGTCATGTCTCGTCTGGCTGACTACTTCGTCGTTGTTGGATATGATCACGAAAAAGAACGGAGTGGAGTCAGCTGTGGCAAAACCCTCCAGCGCTTTCCTGAAAATGACTGGGATGACTGCCCATATACCCAAGGGGTAGAATTGTTTTGTCAGCCAGCAGGATGGCAGTTATCAACACAAAGATTGCAGCCCACATTTTTTGCAGCTGTGTTGACAGACATTGATGCTGACAGACATTATTGTGCATGCATGACATTCAATGAAGCAGTTGCCATGACACCCACGCCATGACACCCACCAAACCAGATGATGAAGAGGAAGAACAAGATGGTTCAGGCTTGGTGCATCATTCACTGATGTTTGCTC…	8403	sp|Q6NTN5|MTMRD_XENLA	Myotubularin-related protein 13 OS=Xenopus laevis GN=sbf2	Q6NTN5	0.0	S	H	42.6512	0	1,79769e+308	0.000394357	0.030678	-		cytoplasm; membrane	guanyl-nucleodie exchange factor activity; phosphatase activity
Locus_109239_Transcript_1/2	TGCACACACCTTTATATGAATGTGCATGTATATATGCACACTGAATATACATACATAAGTATGTATATATATATATTATACACACGTGTGTGTACATATGGACGCATGTTCTCTCATAAACATGTCTATGAATGTGTGTGTGTATGTATGTATATGTATATACACACCTATGCACCATATAGCTATATATACATGTGTGTATACACATTATACAATGTGTGTGTGTATGTATGTATATGTATATACACACCTGTGCACCATATAGCTATATATACATGTGTGTATACACACTATACAATGTGTGGGTGTATGTATGTATATGTATATA	328	sp|Q8IIG1|YK213_PLAF7	Uncharacterized protein PF11_0213 OS=Plasmodium falciparum (isolate 3D7) GN=PF11_0213	Q8IIG1	0.0005	S	H	0	37.761	-1,79769e+308	0.000778287	0.0435007	-
Locus_10959_Transcript_3/3	ACTCTTTCCCTACACGACGCTCTTCCGATCTTCGCTGTGATACAACATTTATGATTGTCTCCATCAGCACTATTATGAACCTAGTAATAGCCACAATAAGACATAACGTAACTAGAGTATGACTTGATGTGTCCCTATATATGAAATAACGTCGTGGTATCGCAAGGTATCCCTGATAATGTTGTAATGCAAATAATGAAGAACTTGACATAATGAATAAAGCAGATCACCCTGACACCACTAAAGAACTTACTATTCTTAAGTAAGAACAAGAATACGTGTATCCTACTATAATGCCATAAATAAGAGCTAAAGCCATCACTAAATGAAAATGTGCTACTACATAGTATGTGTCGTGCAGATAATGATCTACTGCTGCATTAGATAGAATAATGCCTG…	1494	sp|Q34941|COX1_LUMTE	Cytochrome c oxidase subunit 1 OS=Lumbricus terrestris GN=COI	Q34941	1e-89	S	H	37.0825	4.96429	2.90108	2.37307e-06	0.00114792	7.46985	electron transport chain; fatty acid metabolic process; cellular respiration; oxidative phosphorylation;	mitochondrion; intracellular organelle part; respiratory chain; organelle membrane;	binding; oxidoreductase activity;
Locus_10994_Transcript_1/1	AAATCACAATGATAAGAGGAAAGTAAGAAGGAGACGACTAGAACACTCCACAATCGGAAATAGTGACATCACTAATGGGTTTATCACTATTAGTTTTTGTAGCTTCAATTTTTTTGACAACTTCAGATCCAGAAGTAACTTCACCAAAGACAACGTGCTTGCCATTCAAATGAGGAGTAGGGACAGTTGTTATGAAAAATTGTGATCCATTAGTGTTCGGTCCGGCATTAGCCATTGAGAGCAAAAATGGCCTATCATGCTTTCTTGAAAAATTCTCATCGGCGAACTTTTCGCCGTAGATAGAGCGACCACCAGTTCCATTATGTCTGGTAAAGTCACCACCTTGGATCATAAAATTCTTTATGACACGGTGAAAAATGCTTCCCTTGTAGTTTTGTC…	486	sp|Q5B4E7|PPID_EMENI	Peptidyl-prolyl cis-trans isomerase D OS=Emericella nidulans (strain FGSC A4 / ATCC 38163 / CBS 112.46 / NRRL 194 / M139) GN=cpr6	Q5B4E7	8e-67	S	H	14.3902	71.2467	-2.30773	0.000236011	0.0253709	0.201978	protein refolding; protein peptidyl-prolyl isomerization;	extracellular region; cytosol; endoplasmic reticulum;	unfolded protein binding; peptidyl-prolyl cis-trans isomerase activity;
Locus_110377_Transcript_1/1	GCCGTATTCTATTTATAATGAGATACAGATAAGATCCACAATAACTACAATAAACTGTTACTTATAATATGTATTAACTATTCAGCCTAGATTAAAGCCCTATTCATGTCTATAGAAAGACAGTAATGTCAATGCAATATAAGATTGAACTACAGCAACAAATACTTCATATACAATAAGAATTCCTATTAAGTAGCAATTAGCTATTCTAAGTAATAAAACACCAATAGATAAATTAGCGACTAATCGAATAGACAATGTAAAAGGACGTAATACAGATCTAAATATTTCAAATCAATCCAAAGGAGTAGATAGTTTAAACCGTCCTACTACAATAAACGACAATAAACGACATCCACAAAGACATACAAATAAATAACACAACTCAATATGTGAGAA…	633	sp|Q37708|ATP6_ARTSF	ATP synthase subunit a OS=Artemia franciscana GN=ATP6	Q37708	5e-06	S	H	48.5592	0	1,79769e+308	0.000679477	0.0411741	-	ATP synthesis coupled electron transport;	integral component of membrane; mitochondrial inner membrane; proton-transporting ATP synthase cmplex; coupling factor F(o)	hydrogen ion transmembrane transporter activity
Locus_110709_Transcript_1/1	ATGATGACGACCTCTACTTGAGTGTGTCAGTGCTGGGACAATATCGAGAGACAAGATTGTATCCGGCAGAACTCCCATGTTTCTTGAGGGATGATTTGCATCTTTCCAAAACGTTCTACTTGGAATGGAGTGCAGAGTCTGTGATAGACCGACTTGTAGGAGAACCCGTGTTCATCAAACTCATGCAAGTCTCCAATCAGACTGGTCTTACCACTGTGTTGGCTAACTACACCACCAACGCCAGAGATTTCCTCTTTCCCTACCCCAATTGCCTTCCCTACTACAATGCATATGGAAGGGAGTATTTGATGGTCAGAACTGTCGACTTTCCGGACTATATATCTCCCAGACTCAGATTCTCCACCTCCTCGCAAGTCACCTGCTGCAATTGTTGTCTTT…	463	sp|Q2KJG1|SPAT6_BOVIN	Spermatogenesis-associated protein 6 OS=Bos taurus GN=SPATA6	Q2KJG1	3e-12	S	H	2794.68	824.394	1.76128	1.0051e-05	0.0033849	3.38999	cell differentiation; multicellular organismal development; spermatogenesis	extracellular region
Locus_112004_Transcript_1/1	GGGTCACACTTAACCATCATTGAGGCTGGTTCAAAACCTGAGTTGGTGATTTCAGCTACGGATAGTTATTCATGGTAAGCCTTTTCTGCACTGATAATTGGAGCGTAAGAAGACAACATGAAGTGAATTCTTGGGTATGGCACTAAGTTAGTCTAGAATTCAGTAACATCAACATTCAATGCACCATCAAATCTTAATGAAGCGGTCAATGATGAGATAACTTAAGAAATGAGTCTGTTTAAGTTAGTGTATGTTGGTCTTTCAATATCTAATGATCTTCTACAGATATCATAAATAGCTTCATTATCTAACATAACTGCAACATCAGTATGCTCTAATAGGGAGTGGGTAGATAAGATAGAATTGTATGGTTCAACAATGGCATTAGAGATTTATGGT…	581	sp|P41351|TBA_TETTH	Tubulin alpha chain OS=Tetrahymena thermophila	P41351	2e-103	S	H	103.022	1.0572	6.60656	1.8299e-06	0.000936241	97.448	protein polymerization; GTP catabolic process; microtubule-based process;	microtubule; cytoplasm;	GTPase activity; structural constituent of cytoskeleton; GTP binding;
Locus_11243_Transcript_1/1	TGAACCGCTCTTCCGATCTTGGGAGCAAAGGCCTGAGCTTCTCACCCGAGCAAGTAGCTTGCGTGTGTGAAGCCCTGCAACAAAAAGGTGATATCGAGAGACTGGCCCGCTTCCTTTGGTCCCTACCACCCAACGAACTGCTCAGAGGTAACGAGGCTGTTTTAAAAGCTAGAGCAACCGTGGCTTTTCACAGGGGCAGCTTTCGGGAACTCTATGCTATTCTAGAAAGCCACAATTTCGATACTTCGAATCACAATTTCTTACAACAAATGTGGTACAAAGCGCATTATATGGAAGCACAGAAAATCCGAGGTCGTCCTTTAGGAGCCGTGGATAAATACAGATTACGAAGGAAATACCCTTTACCGAAAACTATCTGGGACGGTGAAGAAACGGTTT…	1003	sp|Q61321|SIX4_MOUSE	Homeobox protein SIX4 OS=Mus musculus GN=Six4	Q61321	1e-89	S	H	268.046	1002.94	-1.90368	0.000559854	0.0375186	0.267261	thyroid gland development; negative regulation of neuron apoptotic process; ring gland development; regulation of branch elongation involved in ureteric bud branching; visual perception; compound eye morphogenesis; apoptotic process; ureter smooth muscle cell differentiation; mesodermal cell fate specification; forebrain anterior/posterior pattern specification; regulation of protein localization…	cytoplasm; transcription factor complex; nucleolus;	receptor binding; transcription factor binding; RNA polymerase II distal enhancer sequence-specific DNA binding transcription factor activity; protein complex binding; chromatin binding; transcription regulatory region sequence-specific DNA binding;
Locus_11351_Transcript_1/1	TATGAGGAGTCGCAACCCCTTTGGTGGCGACATGTTTGATATGTTTAGCCCACATCGAGAGCTCCAAATGCAGCAAAGTCAGGGAAACAGGCAGGCCTCACGGAGAAGCTTCTTTGACGAAATGTCGACGAATCCCGACTCTAATTGCTACGTCTCCCAGAGTGTTTACTCCTATTCCAGTGCTGGCGACGGAAGTGAACCAGAGGTCTACCAGATGAGCAGATCCGCGAGGACAGCGCCGGGAGGAATCAAAGAGTGTAGGAAAAGCCTGAAGGACTCGCGCAGTGGCCTCGAGCAAATGTCGATCGGCCACTTCATCGGGGAGAGGGGTCAAGTCATGGAACGCTCCCGGACGAGGGGGTCGGACATTCAGCAGTCCAACGAATATTATGGGATTAC…	493	sp|Q9QWV4|MLF1_MOUSE	Myeloid leukemia factor 1 OS=Mus musculus GN=Mlf1	Q9QWV4	5e-21	S	H	49.7885	167.4	-1.74941	4.95101e-05	0.00916785	0.297423	defense response; cell cycle arrest; myeloid progenitor cell differentiation; transcription, DNA-dependent;	cytoplasm; nucleus;	DNA binding; protein domain specific binding;
Locus_114669_Transcript_2/3	GTACCACTTGCTTCTCTTCCTTGTCTTCTGCTTTTGGAGTTGCAATTGTGCTATGTGCCACTTGCTGGTCTTCCTTGTCATCTACTTTTAGAGGTTTTCCTGCGCTATGTACCACTTGCTTCTCTTCCTTGTCTTCTGCTTTTGGAGTTGTGATTTCGCTATGTACCACTTGCTGGTCTTCCTTGTCTTCTACTTTTGGACTTTTTCTTGCGCTATGTGCCACTTGCTGGTCTTCCTTGTCTTCTGCTTTTGGAGGTTTGATTTCGCTATGTGCCACTTGCTGGTCTTCCTTGTCTTCTACTTTAGAAGGTCTTCTTGCGCTATGTGCCACTTGCTGGTCTTCCTTGTCTTCTG	354	sp|A5E4P1|PXR1_LODEL	Protein PXR1 OS=Lodderomyces elongisporus (strain ATCC 11503 / CBS 2605 / JCM 1781 / NBRC 1676 / NRRL YB-4239) GN=PXR1	A5E4P1	6e-07	S	H	25.2938	99.5574	-1.97674	0.000629899	0.0400385	0.254063	nucleosome assembly; rRNA processing	nucleolus; nucleosome	DNA binding
Locus_116831_Transcript_1/1	CAGAAATGGTGACTGCGTTCAAAAATCAGCAGTTTGCAATGGAAGACAAGACTGCCGTGATGGTTCTGATGAAGTGAACTGCAGATGTAGTGAGGGAGAGTTTACATGCAGAAATGGACAGTGCATTCTAGAATCTTATGCTTGCAATGGAAGACGTGAATGTTCTGATGGATCTGATGAATACAACTGCAAGTTTTCAACTTGTTCTCCTGATCAATTCACCTGCTCCAATGGTGAGTGTATATCATTGGCTAACCGATGCAACCGTCAATACGACTGCCGTGATGGAAGTGATGAATTCAACTGCACTACTTCGAGGTGTTCATCAAACCAATTCCGTTGTCAAGATGGGAGTTGTATTCCTGCAGACAGACGCTGTGACCGACGCTATGATTGCCG…	616	sp|Q9NZR2|LRP1B_HUMAN	Low-density lipoprotein receptor-related protein 1B OS=Homo sapiens GN=LRP1B	Q9NZR2	3e-34	S	H	337.221	0	1,79769e+308	0.000830847	0.0439457	-	cholesterol import; reelin-mediated signaling pathway; response to glucagon stimulus; lipoprotein transport; response to X-ray; heart development; regulation of phosphatidylcholine catabolic process; phospholipid transport; cerebral cortex development; cellular component organization; cellular response to hypoxia; cholesterol metabolic process; organ regeneration; positive regulation of dendrite …	cell surface; brush border membrane; endocytic vesicle; apical plasma membrane; caveola; endoplasmic reticulum; protein complex; extracellular space; recycling endosome membrane; perinuclear region of cytoplasm; Golgi apparatus; nucleus; coated pit;	low-density lipoprotein particle receptor binding; glycoprotein transporter activity; hemoglobin binding; reelin receptor activity; very-low-density lipoprotein particle receptor activity; lipoprotein transporter activity; very-low-density lipoprotein particle binding; protein complex binding; low-density lipoprotein particle binding; glycoprotein binding; calcium-dependent protein binding; PDZ d…
Locus_11770_Transcript_1/1	GTGCAACCCTGCTCATCGGACTCAACCTGATCATTCTGGGGGTCATCTCGGGACTGAGTCTCTACGCGGGGGGAATGGTTCTTAAGCAGACCCTCCGGACAAAGGTCCTCAACGTGTCGTTCCTCAAAACCCCGGGCGCCCTGGTGCTCGTGACTGGCCTCGTCACCCTGGTCCCCTTCGTTTGCGGGCTGATCTACATGATCAAGAAGGAGGGGACGGTCATCAAACTTTTGTTCCGGTTCTTCCTCTTCGTCATCTTCGCCTGCCTCCTGGCCGCCACGGTGCTCTACTGCGTCGAGAAGCCCATGCTCACCAAGTTCATTAACAGCACCGTCGTCAAGCTTGTCCACGACTACAACACCACCAAATACGACGTCGATTTCTTCCAGCAGAAATTCA…	543	sp|Q26499|IM23_SCHHA	23 kDa integral membrane protein OS=Schistosoma haematobium	Q26499	1e-07	S	H	35.5505	0	1,79769e+308	0.000289532	0.0268397	-	single-organism cellular process; regulation of localization; regulation of cellular process;	endosome; intracellular organelle part; organelle membrane;
Locus_1180_Transcript_11/20	TCAAATTCCTTAGGCTCCTCATATTCCCTCATATTCCTACACCCTTGCTCTCCAAGAAACACCCTTGCTCTCCAAGAAAACAAGGGAAAACTCATAATTNNNNNNNNNNNTCTCAAATACATGGAGGAATTGTCCTTCGAAACAGGACACAGTGTTGAGGTAAGTGTTGAGGTACAATGCTTTATGCCCAAGCCAATGCTTTATGCCCAAGCATACGGAGTCGAGCTGAGTGGGGGGGGTGCCAGAAAACCGAAATCAGTGACAAAACTGCGGGTCCCTGTCAAGTATTTCATTGTCCATCATTCAGCTACTAGGAGCTGCTCCACAACTGCAAGTTGTGACAAGTTAGTGAAGAGTATCCAGAACTATCACATGGATAACAAAGGCTGGGCAGATATT…	938	sp|O76537|PGRP_TRINI	PGRP	O76537	3e-29	S	H	28.55	34.69	-0.281029	0.962358	# 0,9981	0.823004	innate immune response; peptidoglycan catabolic process		N-acetylmuramoyl-L-alanine amidase activity; zinc ion binding
Locus_119810_Transcript_1/1	ATCTATCTGTCTGTCTATCTACCTACCTATCTGTCTAGCTAGCTGTCTCTGTCTGTCTATCTATCTATCTATCTGTCTGTCTGTCTGTCTCTATATTACTCTATCTACCTACTTGTCTATCTATCTATCTATCTGTCTGTCTATCTACCTACCTATCTAGCTAGCTAGCTATCTCTGTCTGTCTTTCTATCTATCTATCTATCTACCTATCTGTCTATCTATCTATCTCCATATTGCTCTGTCTATCTATCTACCTACCTACCTAGCTACCTACCTATCTATATATCTATCTGTCTGT	298	sp|Q55CN6|PKS3_DICDI	Probable polyketide synthase 3 OS=Dictyostelium discoideum GN=pks3	Q55CN6	0.0002	S	H	2.55047	25.1607	-3.30234	0.000473926	0.034831	0.101367		integral component of membrane	oxidoreducase activity; transferase activity; transferring acyl groups other than amino-acyl groups
Locus_12000_Transcript_1/1	TCCTTGGAAACAGTCGGATTGACTCGACCCACAAAAATCCTCCTCCTCAGTTCATAGTCAGCACAACTGAGTCCCCGCAGTTTGGAATTGGGAATCCTGACTTTGCAGTCCCTCCCACCCAATTGATGAGTCCCAGCTAAGCAGGCAGTCTGGGCTTCATAGTCAAAAAAACGGACAAATCCGTATCCCTTTGGTTTGTCAGTGCTCATGTCCTTTTTGATCTCCACCATTGCCACTCCCCCGAATGTCTCAAAGTGCTCTCGTAGTTGCTCTGATGTACAGTTCCATGGCAGTCCCAGGATTATCAAATCAGTGCAATAGTCTGGTCGTTTTTTTGACTCGACTCTCCCCTTCGGGTAGACTATGTGGTATGTGACATCCCCCCATCCTTCCAATGGT…	550	sp|Q5R5W2|TADBP_PONAB	TAR DNA-binding protein 43 OS=Pongo abelii GN=TARDBP	Q5R5W2	8e-39	S	H	2330.91	796.875	1.54847	0.000319087	0.0282258	2.92507	nematode larval development; response to abiotic stimulus; nuclear export; negative regulation of multicellular organism growth; transcription, DNA-dependent; 3'-UTR-mediated mRNA stabilization; morphogenesis of an epithelium; positive regulation of growth rate; determination of adult lifespan; growth; response to organic substance; negative regulation by host of viral transcription; hemidesmosom…	spliceosomal complex; chromosome, telomeric region; plasma membrane; cytoplasmic part; nucleolus; interchromatin granule; nuclear speck;	double-stranded DNA binding; mRNA 3'-UTR binding; nucleic acid binding transcription factor activity; identical protein binding;
Locus_12187_Transcript_1/1	TTTCACTTTAATCTAGATGAATATTACAGAGGATCAAATACGGCATCTAGAAGCATTTGTGAAGTATTGCCAATGCAACACACAAGTACTCCATAAACCAGAATTTGCCTTCTTTAAAGAATTCATGGAAAGTTTCGGAGCATCCATCCCGCCCCAGGTAGATGAGCCAATGGTAGAAGAGACTACCAACGAACCTGAATCAGCGAATGAGGAGATTCAAGAAAGTGAAGAGAGTGAGCTAGAAATTGAGTTCAAGGCAATAATGGACTGCGAAGATGAGCCAGTGATGCCTCCCATTTCTTTTGATGAGGAACATGAAATCACTGATGAAATGTGGGTGGAGGCATCCTCCAAGTCCACGGCCGCTCATTCGGCCATCAAGAATGAAGATTGGTCTTC…	1091	sp|Q5RF31|F10A1_PONAB	Hsc70-interacting protein OS=Pongo abelii GN=ST13	Q5RF31	2e-54	S	H	20.2038	63.9028	-1.66126	0.000257846	0.0259708	0.316163	single-organism cellular process; chaperone cofactor-dependent protein refolding; negative regulation of protein refolding; response to abiotic stimulus; protein homooligomerization;	polytene chromosome; chromocenter; cytosol; nuclear part; protein complex;	chaperone binding; Hsp70 protein binding; protein domain specific binding; dATP binding; identical protein binding; unfolded protein binding; protein complex binding; catalytic activity;
Locus_12196_Transcript_1/1	GTTCGAGCCCCCAAAACCGAAGACAAAGCACAAATTAGACGTCGGAAGTGTCGAGGATTATAACAAGCTTCGTAAATATGAGCATGATTCATTCGTCAATATGATTAAAAAGGTCAAAGACACGGGAGCAGATGTGGTGATGTGTCAGTGGGGATTCGATGATGAGGCAAACCATTTGTTGTATCAGAATAATCTTCCGGCGGTTCGTTGGGTTGGTGGTCCGGAAATTGAGTTGTTGGCGATAGCCACTGGAGGTCGAATTGTTCCGAGATTTGACGAATTGACCAGTTCCAAACTCGGGCATTGCCAAAAAATCAGGGAAATCACATTCGGGACGACCAATGACGCGATGATGCTTGTGGATAATTCAGAAAAATCAAAAACCGTGACGATTCTGAT…	806	sp|P80316|TCPE_MOUSE	T-complex protein 1 subunit epsilon OS=Mus musculus GN=Cct5	P80316	2e-122	S	H	125.138	462.681	-1.8865	0.000513592	0.0360654	0.270462	response to virus; determination of adult lifespan; growth; receptor-mediated endocytosis; locomotion; apoptotic process; embryo development ending in birth or egg hatching; binding of sperm to zona pellucida; nematode larval development; 'de novo' posttranslational protein folding; rRNA processing; hermaphrodite genitalia development;	cell body; chaperonin-containing T-complex; nucleolus; microtubule; centrosome; plasmodesma; plasma membrane; zona pellucida receptor complex;	unfolded protein binding; ATP binding;
Locus_12216_Transcript_2/2	CGCCAATTTACCAATACAAGGGACTGAGCGACTGTTCTGGGCCATATTACACGATAACATCTGCGTTCAGAAATTATTTTGAGAATTCTCCTGCAAATATTAAAAAAATGTGGAGTATTTTCCAATCTCGATCTGAGGATAAGGAATATGCTAGGCATTTGTGGAAAAGATTAAATTTGTGTGAAANNNNNNNNNNNNNNNNNNNNNNNNNNNNNNNNNNNNNNNNNNNNNNNNNNNNNNNNNNNNNNNNNNNNNNNNNNNNNNNNNNNNNNNNNNNNNNNNNNNNNNNNNNNNNNNNNNNNNNNNNNNNNNNNNNNNNNNNNNNNNNNNNNNNNNNNNNNNNNNNNNNNNNNNNNNNNNNNNNNNNNNNNNNNNNNNNNNNNNNNNNNNNNNNNNNNN…	1026	sp|Q2TA14|PCP_BOVIN	Lysosomal Pro-X carboxypeptidase OS=Bos taurus GN=PRCP	Q2TA14	2e-23	S	H	92.4887	0	1,79769e+308	4.54945e-06	0.00189122	-	blood coagulation, intrinsic pathway; proteolysis;	plasma membrane; intracellular membrane-bounded organelle; cytosol;	serine-type carboxypeptidase activity; dipeptidyl-peptidase activity; protein binding;
Locus_1228_Transcript_1/1	CGGAAATTTTATTTTAGAAAAAAAGTGTCAAGATTAGATTTACTATTTTCTGTGGTTAACGTTAGTGTCATGTCATTATTTTACCAATTATTCTAAAAATATAATCCAAAATTTCTGCTTTAAGCCCTGAACCGCACTGACCTCTCAACAGGAAATATCCGGCAAAGCGTTCATATAACTCGGACCCAAAAAGGCTTCATAGTGACTGAGTATCTCAATAAGGGATTCAGTACCAGATGAAAATATCAAGTTTTTACCGAACTTGTCAGAAAATAGAGTGCTATTACTTTTGCTATCAAAGTTTTCAAATATTTCTTCGATTTGGTCATCGGTCAAGTTGTTTCTACCAACAATTGCATGAGGAGGAACTTGAGCCAGATGGCATTGTTCGTAATCTCC…	1204	sp|O97490|TRFM_RABIT	Melanotransferrin OS=Oryctolagus cuniculus GN=Mfi2	O97490	1e-64	S	H	434.715	2574.15	-2.56595	6.08049e-05	0.0106429	0.168878	actin filament organization; osteoclast differentiation; positive regulation of bone resorption; response to organic cyclic compound; ERK1 and ERK2 cascade; SMAD protein signal transduction; positive regulation of cell motility; activation of JUN kinase activity; cellular response to endogenous stimulus; regulation of nervous system development; regulation of biological quality; cellular response…	intracellular organelle part; endocytic vesicle; recycling endosome; plasma membrane part; basal part of cell; coated pit; extracellular region part;	iron ion binding; protein binding;
Locus_12471_Transcript_2/2	GATTAATATAAAATGTGGCGCATGTCCCGCAACTTCAATACAATTTGATTCAAACAACTCAATTGGGGAGTTACGACGAGTCCTTGCAGAGAAATACTCTTCTACCATCTCATTGACAGTTCTAATCCACAAAGGCAAACTTCTCAATGAGGACAGCAAGACTGTGTTTTCGGCTGGAGTGAAGGATAATGACACAGTCCTTATATGGATCAAGTGCCAAACAGGTGCTCAAGCCAAAAAGACCCCCCAATCCACCCCATCTCAGCCAGCTAGCGTTCAAGACTCTCCATTTTCTCTCGGTGGTATTGGAGGAGTTCAAGGACTTGAGAATATGGGGTTTGGATCTCATAATTTCTCGGAACTGCAGCAGAGAATGACAAGAGAGTTAATGGCGAATCC…	1108	sp|Q5R684|UBQL1_PONAB	Ubiquilin-1 OS=Pongo abelii GN=UBQLN1	Q5R684	8e-73	S	H	98.603	0	1,79769e+308	0.000394357	0.030678	-	cellular response to hypoxia; response to endoplasmic reticulum stress; execution phase of apoptosis; regulation of protein ubiquitination;	cytosol; proteasome complex; intracellular organelle part; perinuclear region of cytoplasm; endoplasmic reticulum; nucleus; plasma membrane;	kinase binding; protein domain specific binding;
Locus_12574_Transcript_1/1	TGTGATGATGGTTATATAACCTCCAAACACGCAAACTGGGGCGAAGTAATGAATAAACATATTCCACATCCCAAATATTTGGCAGAGGCGAAAGACGGTATAACACCACAAAACGTAGACAGCCAATGACAGCAAAACATTAAAGAAGTGAGCCAAATGCCTTTTGGAAATCAAACTGAAGTGACATTCATTTCGCGGAGAATATCCAAAGACCAGATAAAAAAACCACCCGGTGAAGACCCCAAAATACGGAAGGACGAATCCCTCTTTATACTGGGATTTTCTTGTTGGATAAAAAACTTCATCCTTGTCAATGTTGCAGTTATTCTTGTGGTGGACACGATGGGAAATCTTCCACGGAAAATAAGGGCATAACAAGAATGTGTGCAGAATTAAACC…	765	sp|P48631|FD6E2_SOYBN	Omega-6 fatty acid desaturase, endoplasmic reticulum isozyme 2 OS=Glycine max GN=FAD2-2	P48631	6e-35	S	H	69.1732	0	1,79769e+308	0.000687138	0.0411741	-	response to cold; unsaturated fatty acid biosynthetic process; response to karrikin;	chloroplast envelope; plastid membrane; endoplasmic reticulum;	omega-3 fatty acid desaturase activity;
Locus_12589_Transcript_1/1	TTGTGATCATTCTGAATGGCAGATCAACAGAAAAAATTCGGCCTCAGTAAAGATCGGAGTTGTACTGACATAATATGTCTCATTCTGTTTTTTGTTTTCCTGGTGGGTCTTTTTGCCGTCGGAATAGTGGGCTTTCTCTATGGAGACATCAGGCAATTGATTAATCCAACAGATTCCCAAGGAAATATATGTGGAGCGAACAATGGGAATGGCAATGACTATACCAATAAGAAGTATCTTTTATTCTTCAACTTTGTCACGTGTCTCCAGATGGGAAGTCTAAGTCAATCGAATGGATGTCCAACGACCCAGGTCTGTGTCAGCAGCTGTCCCACAGCAAATAATCTTCTGACGCCACTAAACTACCAAAATTTCATTTCCATTCATTTCCAGCGGATA…	612	sp|Q7T2B0|CTL4_DANRE	Choline transporter-like protein 4 OS=Danio rerio GN=slc44a4	Q7T2B0	3e-07	S	H	69.2909	0	1,79769e+308	0.0005075	0.0358145	-	single-organism cellular process; collagen and cuticulin-based cuticle development; glycerophospholipid biosynthetic process; growth; hermaphrodite genitalia development; single-organism transport; nematode larval development; regulation of cellular process; morphogenesis of an epithelium; small molecule metabolic process;	membrane;
Locus_12728_Transcript_2/2	CCTATCAGATTACAAATTAAAACTAAGTAAAAGCAAGAACTTAGAATCCACCCTAGCCCTTGTAAGTGGAAACCTTTTAAACTACTTACACATGTTATGTATTTTCTCACTACTCAAACATCTCTCTTAGAAGATATAGAGATTAATCCCAAAACTAACATAACCACAGAAATCCTAAACAACATACTTATATTCTATCTAAAACAATCCAATAAAATATTTATCAAAGTAATTTACAATAAATATAAAATGACTATAAAAACGAAAAAGGTCTTACACATAAATAAAGGAAATAAGGCACTCACACAAGATTACTCATGACTATAGAAACTCAACAAAGTTAGTACAATATACCTCTGAACAATAGCAACAAACACTTCGTAAGGAATCAAGATAAAA…	669	sp|O99821|ATP6_RHISA	ATP synthase subunit a OS=Rhipicephalus sanguineus GN=ATP6	O99821	3e-08	S	H	274.706	0.967248	8.14979	0.000721185	0.0423557	284.008	ATP synthesis coupled electron transport;	integral component of membrane; mitochondrial inner membrane; proton-transporting ATP synthase cmplex; coupling factor F(o)	hydrogen ion transmembrane transporter activity
Locus_128623_Transcript_2/2	CAAAAGCAGAAGACAAGGAAGACCAGCAAGTGGCACATAGCGCAAGAATGGATCCAAATTCAGGTAACAAAGCAGTCCAGACATCAGCTTATCCTTCAGATGAGAAGGTAATGCTGACGGAGATGGATCTTCACACAGTGGCTATGCAATTAGGAAGGAGTTGGATGTTTGTGGCAAGGCAATTAGGAGTTAGACAAATTGAACTAGAGATGATCAGGTATGACTATCCCTGCGACATAGTAGAACAGAGCTTTCAGATGCTCATCAGATGGTATAGGTGTTGTGATCCAATGGAACGTACATTGGAAACACTCATAGAAGCACTTGAGAGATGTGAGTGCTCTGAAGCCCTCACGTGTCTAATTGAAATAGAGTGAATTTCTGCATAAATGTTGTTGC…	443	sp|Q60855|RIPK1_MOUSE	Receptor-interacting serine/threonine-protein kinase 1 OS=Mus musculus GN=Ripk1	Q60855	2e-06	S	H	122.462	22.6819	2.43272	7.57396e-06	0.0028381	5.3991	positive regulation of necroptosis; apoptotic signaling pathway; positive regulation of molecular function; regulation of extrinsic apoptotic signaling pathway; negative regulation of apoptotic signaling pathway; regulation of I-kappaB kinase/NF-kappaB cascade; regulation of JNK cascade; positive regulation of MAPK cascade; cellular response to tumor necrosis factor; positive regulation of protei…	protein complex; plasma membrane; membrane part; cytoplasmic part;	protein kinase activity; protein binding;
Locus_12875_Transcript_1/1	TTTGGAATACATTGATGAAGAAAACCAAAGCGAAAATCCTCCGCGTCTTGTTGAATCAGTGGTTACAGAACAGGATGAGCTAGGACTCGAACAAGACGATTCCTACATGCAAAAAGATGGCAAGGGGGACTACAAGTTCACATACGTGTGGCCCAACATAATCCTAATGGCCTACTTTCACATAGGGGCTCTCTACGCATTATTCTACATTTCGTGGCAATGTCGTGTACTGACACTTCTTTGGGCCTTTGGACTCTACGCATATTCAGCCCTGGGGATCACGGCGGGGGCTCACCGTCTTTGGTCTCATCGGTCCTACAAGGCTCGACTCCCCTTGAGGATTTTTCTAATGATTGCCAATTCGGTCGCCGCACAAAATTCAATCCTGGAATGGAGCAA…	1127	sp|Q2KIA4|SCD5_BOVIN	Stearoyl-CoA desaturase 5 OS=Bos taurus GN=SCD5	Q2KIA4	4e-91	S	H	466.259	81.7404	2.51201	0.00012613	0.0182059	5.70414	myelination; brown fat cell differentiation; fatty acid biosynthetic process; oxidation-reduction process; white fat cell differentiation; pheromone biosynthetic process; cholesterol esterification; defense response to Gram-positive bacterium; negative regulation of growth of symbiont in host;	integral to endoplasmic reticulum membrane;	stearoyl-CoA 9-desaturase activity; acyl-CoA delta11-desaturase activity;
Locus_12927_Transcript_1/1	CTTGTGGTGATCCTTTCAACTTTAATTATGCTATTGTCCGTCGTCTACCAAGGTGTATTATGAACTCCTTGGACTCGTCTAACTCTGATTTTGACTTTGACGCAGCTGAAGCTGAACTAGAGAACTTTGTTGACATGCTGCGCCTCCTTGGAGTGACAATCATGGAAATTCCCGCAGACGAGATTCATCCATTCAGCTCATTCATAGAAGACCATCTTGTTGTCATCAACAACACTGCCCTCATTTGCAACAGCACTGACAACTCTAGGATTGGGGAGATATCCGTACTGCGGTCGATTCTCAGCAGAGAATTCAATTGCATCGTCATTGATATTGATTCCAGAGATGCGCATGTTTTCGNNNNNNNNNNGTGGTGACGTGCTTTTCACGGGAAAGGAG…	828	sp|O94760|DDAH1_HUMAN	N(G),N(G)-dimethylarginine dimethylaminohydrolase 1 OS=Homo sapiens GN=DDAH1	O94760	1e-20	S	H	48.8572	192.256	-1.97638	0.000827845	0.0439457	0.254127	positive regulation of biological process; single-organism process; regulation of cellular process; arginine metabolic process;	cytoplasm;	hydrolase activity, acting on carbon-nitrogen (but not peptide) bonds, in linear amidines; metal ion binding;
Locus_13137_Transcript_1/1	GTCTACCTTGACTACGTGCGGTCAAATCTGAACAAAAATTTCCCACAAAATACCGTCGTTGTGATATCACCCCCATTCGTCTACCTTGACTACGTGCGGTCAAATCTGAACAAAAATTTCAATTTCGAACTTGCAGCACAAAATTGTCACGAATCTCAAACCGGAGCCTACACCGGCGAGATATCATCGCTCATGATTAAAGACCTCAATTGTAATTGGGTCATTCTGGGCCATTCCGAGAGACGCACATTGTTTGGTGAGACCGACGAACTCATCGGGAAGAAGTTGACGACAGCATTGGGCGTTGGACTTGGGGTTATTGCCTGTGTTGGTGAAACCCTGGAGGAGAGGGAGAATGGAAAAACGGAAAATGTCATTTCTAGGCAAATTAATGCAATA…	568	sp|P48501|TPIS_SCHMA	Triosephosphate isomerase OS=Schistosoma mansoni GN=TPI	P48501	1e-62	S	H	71.6072	0	1,79769e+308	5.11473e-05	0.00932036	-	glyceraldehyde-3-phosphate metabolic process; glycolysis; gluconeogenesis; small molecule metabolic process; embryo development;	cytosol; nucleus;	triose-phosphate isomerase activity; protein binding;
Locus_13412_Transcript_1/1	CGGGAGACCGTGTGATCAATCAGCTATTGACTGAGATGGACGGGATGAGCCCCAAGAAAAACGTGTTCGTGATCGGAGCCACCAACCGACCCGACATCATCGACGGGGCCATCATCCGCCCAGGGAGACTCGACCAACTGATCTACATCCCCCTCCCCGACGAAAAGTCCAGGATGCAGATCTTCAAGGCCACCCTCAGGAAGTCACCGGTCGCTGAGAATGTCGACTTCAACAACCTGACCCGAATGACCACCGGTTTCTCCGGGGCTGACATCACCGAGATATGCCAGAGAGCCTGCAAGCTGGCCATAAGGGAGTCCATCGACTATGACATCAGGATGAAGAAATCCGGATTCACCATGGACCACGACCCTGTCCCCAAGATCGGAAGAGCGGTTC…	412	sp|P23787|TERA_XENLA	Transitional endoplasmic reticulum ATPase OS=Xenopus laevis GN=vcp	P23787	3e-55	S	H	126.768	0	1,79769e+308	0.0005075	0.0358145	-	rhabdomere development; dendrite morphogenesis; protein hexamerization; endoplasmic reticulum membrane fusion; nematode larval development; translesion synthesis; cellular response to farnesol; oocyte microtubule cytoskeleton polarization; retrograde protein transport, ER to cytosol; pollen germination; meiosis; protein ubiquitination; regulation of cell cycle; endoplasmic reticulum organization;…	Cdc48p-Npl4p-Ufd1p AAA ATPase complex; proteasome complex; site of double-strand break; plasmodesma; cytosolic ribosome; fusome; phragmoplast; cell wall; plasma membrane; lipid particle; Golgi apparatus; microtubule associated complex; nuclear envelope; FACT complex; spindle; apoplast; chromatin; nucleolus;	polyubiquitin binding; lipid binding; receptor binding; protein complex binding; identical protein binding; protein domain specific binding; ATP binding; ATPase activity; protein phosphatase binding; ADP binding;
Locus_13444_Transcript_1/1	CGGCATTCCTGCTGAACCGCTCTTCCGATCTTGAAGGTCTGTCTGCAGATGTGCCAGGAGTAGTCCCAGTCGAGCTCCTCCACGTCCACGAGGATCCGCATCAGCTCGGGCACGGCGAGGGATGGGTGGGTGTCGTTGAGCTGGATGGCCACCTTCTCGGGGAATTGGTCGAAGGACGTCCGGCCGGCCTTGGCGGACTTGAACCTCCTGATGATGCCCTGGAGGGTGGCGGCCACGAGGAAGTACTCCTGCTTGAGCCGGAGCTCCTTCCCCTCGAACCTGTCGTCATTGGGGTAGAGCACCCGCGTGATGGACTCTGCCAGGTTCGTGTCGATCATGGCCTGCACGTAGTCCCCCGTGTTGAAGCACTCCAGCAGGAACCCAGCCGAGGGCTTGGCG…	718	sp|Q5R5M6|PYGB_PONAB	Glycogen phosphorylase, brain form OS=Pongo abelii GN=PYGB	Q5R5M6	7e-106	S	H	59.219	0	1,79769e+308	0.0005075	0.0358145	-	glycogen catabolic process; cellular calcium ion homeostasis; flight; 5-phosphoribose 1-diphosphate biosynthetic process; response to hypoxia; glucose metabolic process; response to cAMP; small molecule metabolic process; glucose homeostasis;	sarcoplasmic reticulum; cytosol; protein complex; axon; Z disc; plasma membrane;	drug binding; AMP binding; glucose binding; glycogen phosphorylase activity; pyridoxal phosphate binding; purine nucleobase binding; bile acid binding; protein homodimerization activity; vitamin binding; ATP binding;
Locus_13479_Transcript_1/1	TTGCTCACCTCCGGAGTGTTTGATTTCGTCGGCTGGGACGCCAAGCAAGGGGAGGACGAGGAGACGCCTCTGCTCAGGTCCATCGTGTTTGGGCTCATGGCCCGCTACGGGGATGACTCGTTCCATTCGAAGTGCAGGGAGTTGTTCGACAGGATTATCAACGAGTCCTATAAGCCTGACCCCAACACATTATTGGCGGTCTACCAATCGGTACTGAGGAACGGAACCTTGAAAGACCTGTCCGACATCCTCACTTTTTATGACGGAGTGGAGAGGGCTGAGTCAAAGTCCGTCATAATCATGTCCCTGGGGTCCCTCTCCTGCCCGGGGGCCGTTCATGCCATTTTTGAATTCCTCAAAAGCGGAAAGATCCGGGCGCAAGATTTTGTCTACTTGATG…	728	sp|Q11011|PSA_MOUSE	Puromycin-sensitive aminopeptidase OS=Mus musculus GN=Npepps	Q11011	4e-12	S	H	52.0379	0	1,79769e+308	0.000306953	0.027683	-	single-organism cellular process; regulation of biological quality; single-multicellular organism process; protein metabolic process;	intracellular part; membrane part; plasma membrane; organelle;	peptidase activity;
Locus_13632_Transcript_1/1	AGCTCGTATTTCTATAAGGTGTTGTTCTTGTTTATTGGTTCCATGATAATTCTTGTAGTGAGACCTTCTCTTGTAGTTCTATATTTAGGATGAGAGGGATTAGGGTTTAGTTCTTTTATACTAATTGCATGGTACAATAACTATACTTCGGTATCTAATGCCGTACTTACTTTATGTGTAAATCGTGTTGGAGATTCGTTCTTATTACTGGCTGTTAGGATTGGTGTCCTTAGCTGTGACATTTATTCACTATTTGGTTGATCTTGGGTGTTAGTATTGCCTATCTTAGCTAAGAGAGCTTGTTGGCCTTTTAGACCGTGGTTACCTGCTGCGATATCAGCTCCTACACCTGTATCTGCTTTAGTACACTCTTCTACTTTAGTAGCTGCTGGAGTATAT…	912	sp|Q9ZYM7|NU5M_RHISA	NADH-ubiquinone oxidoreductase chain 5 OS=Rhipicephalus sanguineus GN=ND5	Q9ZYM7	5e-44	S	H	11.7153	49.9806	-2.09298	0.000272698	0.0260041	0.234396	electron transport chain;	membrane;
Locus_1391_Transcript_1/1	CCCGTTTGCTATGGACGATATTATCATGTCTTCTAGTGAGGGCGACACCGCCGTCATACAAATCTTGAACCTTGACGGGATCAAGATCGATCTTCAACAGCTTGGCGACTACAAACTCCCCGAACTTAAAGTCCTCAGCCTCTCGTCCTGCGGAATCTCCGACCTGGAAAACTTCCCCAAATTCCACCAGCTCGAGAAGCTGATCCTCAGCGAGAACAAAATAAGCGGTGGTCTGGAGGAACTCGCCAAACGATGCCCCAGTCTCATTTACATGGACCTCAGCATGACCGACTTCAGCCTGGAGGAGTTGTCTCACCTGTCTCAACTCTCCTCCTTGCTGGGGCTGAAGCTGATCGAATCTGAGGCCTCTAAGACCGAGGACTACCTATCTAAGATCTT…	652	sp|Q8HY67|AN32A_CANFA	Acidic leucine-rich nuclear phosphoprotein 32 family member A OS=Canis familiaris GN=ANP32A	Q8HY67	4e-11	S	H	62.5748	0	1,79769e+308	5.52238e-05	0.00992723	-	RNA metabolic process; nucleocytoplasmic transport; negative regulation of catalytic activity; regulation of cellular process; gene expression;	nuclear lumen; cytoplasmic membrane-bounded vesicle; perinuclear region of cytoplasm; endoplasmic reticulum;	protein binding; phosphatase inhibitor activity;
Locus_14027_Transcript_1/1	CGACTTTGTTAACGTACAACCAGAAGAAATCGACATAGAGGACCGTCTGCAGTATTCCCGAGAGGAGGCTTATTTTGTCGAGGTAGGCCTCATAGTGGTATCGATAAATCCAGTTGAAGATGTAGAACAATCGGTATATTCCCATGAAGAATATGTAGTGGGTTGTTATCGTCTCGGCCTCTCCTGACTTTGTGATCATGAAGAGTTGGGGCATCATCGCCACCGACTCCAAATAGATAGAAAAGGCCCATAGGACATCGAATAATGAAAATTCGTGATTGAAGACCAGGGATAACAGTCCACAGGCAAGAATGAGCCAATAATAAGGAAATGTATCATTCTTCTTGTCGAAGGTGAAGGAATATTTGTTGAACATTGAACATGAAGAACAGAGTAATG…	591	sp|Q5ZKX9|ERD22_CHICK	ER lumen protein retaining receptor 2 OS=Gallus gallus GN=KDELR2	Q5ZKX9	2e-57	S	H	354.141	0	1,79769e+308	6.87242e-06	0.00272896	-	intra-Golgi vesicle-mediated transport; cellular protein metabolic process; intracellular protein transport; embryo development ending in birth or egg hatching; activation of signaling protein activity involved in unfolded protein response; retrograde vesicle-mediated transport, Golgi to ER; protein retention in ER lumen;	trans-Golgi network transport vesicle; endoplasmic reticulum-Golgi intermediate compartment; integral to membrane; endoplasmic reticulum membrane; cis-Golgi network;	KDEL sequence binding;
Locus_14070_Transcript_1/1	AAAAAATTCCGTCTGGCAATCAGCCTCATATCAACCATATTTTTTGTTCAACAGTTTTCCGGGATAAACATGATTCTTGCCTTCTCAAACAACATTTACAGAAATGCTGGATTATCAAACGCCAACGTCCAATACGCGATCATCGGTTCAGGAATCGCTCTGATTGTCTCATCCATCATTGCCGCTCCGTTCATCGACACATTGGGGAGAAAAAAACTTTTGATATATCCTTTGGCGATCATCATTCTAATGTTGATTCTTGTCACCGTTGCCCTGATATATAAATACTACATATTGTCCATCGTTGGAGTCTACGTTTACATGATTTTCTTTGATATCAGTCTCGGAGTTGTGCCTCAGTCCTTGATGGTGGAATATTTTCAGCAGGACGCTCGGTCT…	485	sp|Q90592|GTR2_CHICK	Solute carrier family 2, facilitated glucose transporter member 2 OS=Gallus gallus GN=SLC2A2	Q90592	1e-14	S	H	35.8315	0	1,79769e+308	0.000217416	0.0239023	-	response to glucose stimulus; cellular response to insulin stimulus; negative regulation of apoptotic process; vitamin metabolic process; response to osmotic stress; carbohydrate metabolic process; dehydroascorbic acid transport; cellular component organization; transmembrane transport; cellular response to stress; developmental process; glucose homeostasis; glucose import;	synaptic vesicle membrane; integral to membrane; external side of plasma membrane; endosome; perinuclear region of cytoplasm; caveola; acrosomal membrane;	galactoside binding; glucose binding; dehydroascorbic acid transporter activity; xylose binding; D-glucose transmembrane transporter activity; kinase binding;
Locus_14074_Transcript_8/13	CAAGACAAACAGTGCATAACCTTGCAGGTGGGGCCCAGTTAGAATTTTCTTCAGGTCATGTAACCCATCTCACTCAAAAGGTCCCTGAATAAAGGTTAGAGATGTTGAATGAAATACCCATGTTTCCAGTGATGAATTATTTAAATGCCCAAAGAATTCCTCTCAACACATGACTACGATGCTCCCCCACTACTTCTGCTCANNNNNNNNNNNNNNNNNNNNNNNNNNNNNNNNNNNNNNNNNNNNNNNNNNNNNNNNNNNNNNNNNNNNNNNNNNNNNNNNNNNNNNNNNNNNNNNNNNNNNNNNNNNNNNNNNNNNNNNNNNNNNNNNNNNNNNNNNNNNNNNNNNNNNNNNNTATACCATATTATTAGTAGTAGTAGTATTATTGCTGCTGCTGTT…	1241	sp|Q8IIG1|YK213_PLAF7	Uncharacterized protein PF11_0213 OS=Plasmodium falciparum (isolate 3D7) GN=PF11_0213	Q8IIG1	0.0007	S	H	43.2813	0	1,79769e+308	4.99657e-05	0.00916785	-
Locus_14108_Transcript_1/1	ATTTCTTTGATATTTCAGAGATAGTTCCCCATCTCCGTACTTTTGATATTTCAGAGATAGTTCCCCATCTCCGTACTTGAAGGGAACCAAGACAAGATTTCGGGAAGTGGAGTCGCGGGTTGAAATGTCGAGACTTCGAGAACAGTCAAAATGCAATCTCTTCCAAAATTCAACAATAGTCGTGTTCGAAAAAATGATATTCTGGGGAGACATTTCACAAGGGACATAGCGTGGGTTGACGAAAGATTTGTCTCCCGGGGTCAGGAACGACCAGAGGGAGAAGGTCTTGTCGTTCAACTCTGCAGATTCCCGTTCGCAGCTGCACAAAAACTCGCCAAAAAACCCGGAATAAATGTGCTGGACCAATCGAACCAAAAATTCCTCATTAAACTCAAATCT…	860	sp|Q7ZXF1|MTMR4_XENLA	Myotubularin-related protein 4 OS=Xenopus laevis GN=mtmr4	Q7ZXF1	6e-51	S	H	4.71811	95.9699	-4.3463	3.11931e-05	0.00722693	0.0491624	phosphatidylinositol dephosphorylation; regulation of vacuole organization; phosphatidylinositol biosynthetic process; mitochondrion morphogenesis; inositol phosphate dephosphorylation; mitochondrion distribution; protein tetramerization; muscle cell cellular homeostasis; myelin assembly; neuron development; intermediate filament organization; endosome to lysosome transport; peptidyl-tyrosine dep…	vacuolar membrane; cytosol; filopodium; synapse part; plasma membrane; dendrite; I band; nucleolus; late endosome; ruffle;	protein homodimerization activity; phosphatidylinositol-3,5-bisphosphate 3-phosphatase activity; phosphatidylinositol binding; intermediate filament binding; phosphatidylinositol-3-phosphatase activity; calcium-activated potassium channel activity; protein serine/threonine phosphatase activity; protein tyrosine phosphatase activity;
Locus_14672_Transcript_1/1	AAAACAACAACTCCGTAAAGAATCACCACGAATAAAAGAACCACCAGAATAACTAATATCTCGAATTGGTGATAATCACATCATCAATCTTCATAATATTGGCCACAGTCTCGCACGCCAGGGTGACAATGCTCGTAAAGACGGTGATCGGGTGAACCACATTGGCATGCAGCATGTCCGCAATGGTTCCCTTGTTGACATCAATCCCCATATATCGCCCCTCAGGGCTAGAATGCGAATTCCTTAGTTGGGTCACTGTCGAGATTGGAGGAAGTCCAGCATTCTCTGCCAGTGTGTAAGGGATCAACTCCATCGACTCAGCAAACGAAGAAACACAAATTTGCTGAGCTCCAGTCAAAGTCTGAGCAAATTTAGCCATGGCAATCGACAGTTCAATCT…	555	sp|Q2T9X2|TCPD_BOVIN	T-complex protein 1 subunit delta OS=Bos taurus GN=CCT4	Q2T9X2	6e-47	S	H	30.1705	196.652	-2.70444	8.82231e-06	0.00317186	0.15342	post-embryonic body morphogenesis; determination of adult lifespan; apoptotic process; chaperone mediated protein folding requiring cofactor; growth; binding of sperm to zona pellucida; nematode larval development; receptor-mediated endocytosis; morphogenesis of an epithelium; embryo development ending in birth or egg hatching; response to stress;	nucleolus; microtubule; cell body; chaperonin-containing T-complex; centrosome; zona pellucida receptor complex;	nucleotide binding; unfolded protein binding;
Locus_14783_Transcript_1/1	CGGCTCCACCTCCTGCCACGACAGAGTCAGCCACGAGTGCACGACGAACAACCATAAGAGCATCATGAAGTGAGCGGCTGGTCTCCTCCATGAACTGTTCGGTCCCTCCACGAATCAGGATTGTACACGTGCGTGCCTTGAGACATCCACTGAAAATATTGAACCTCTCTGATCCAATTTGGACTTCCTCAAAGCTGTCACAGTGGCCCAAATCAGCATCGGATAGATTTGTGACCGAACTTTGAATTGATCCTCCACATGCGTACATCGTACGGTTGAGGTCATCATCGGGCACTCGCCCAGCGACGAATATTCCGGAATCAACAAAGTATTGAACCGCAACATCTCCAATGGGTAGTTTCGAGAGAATGACTGTCGCACCAGACTTGTATATCGCCT…	937	sp|P80313|TCPH_MOUSE	T-complex protein 1 subunit eta OS=Mus musculus GN=Cct7	P80313	3e-115	S	H	21.3385	73.8884	-1.79189	0.000214301	0.0239023	0.288793	'de novo' posttranslational protein folding; binding of sperm to zona pellucida;	mitochondrion; microtubule; cell body; chaperonin-containing T-complex; zona pellucida receptor complex;	identical protein binding; nucleotide binding;
Locus_1493_Transcript_14/14	ATTAATGTAAATGACCCATAGACGGTGACTACACCACACTGGACAGTCACCAGAACTGTTGTACCCAAGGTGGACTTTGTAGCGTTGGTGACCTGCAGGACTTGTTGTTTTGTCTCGTTAGTTTTTGGAATGGTAATATTGACTAACGGAGTTTCTTTTTGAACAACGACCGGAGCTTTACAGGAATCAGATTGAATTTCCTTCACAATAAAACTAATTTCATCATAATCTTTCAAGTTGATGAAATGTGTACAACTGGGTTCACTTGCTGATGCAATTAACTCAGATACAAGTGGATTGACAACTCCAATTGTAAATATAGTGACGCCATCATCTTTTAGTTCTTTAGCTGATGCTACTGTTTTCGCTTCGCTCTCTGACTTTCCATCCGTGACCAAA…	1444	sp|P32018|COEA1_CHICK	Collagen alpha-1(XIV) chain OS=Gallus gallus GN=COL14A1	P32018	5e-29	S	H	427.497	7.62383	5.80925	2.33103e-08	2.85959e-05	56.0736	chondrocyte differentiation; homeostasis of number of cells within a tissue; ventricular cardiac muscle tissue development; collagen fibril organization; regulation of cell growth involved in cardiac muscle cell development;	extracellular space; cytoplasm; extracellular vesicular exosome; collagen; interstitial matrix;	protein binding;
Locus_1504_Transcript_1/1	GCCGAGTTTGGTGCAAGTCCCCCTGATTTGAACCCAGAAGACGATATTATTAGTGAATCAGAGTCTTCTCAACCTTCCAATAAAACAGAGGACTTGACAATTCCCAAAATATCTGATACTCCGATACAATCACAATTCTCCTACACAGATAACATCGAATCCGAGGTTGACACTGCAGAAACTAATAGATGTTGCTTGGACTCAACATGCTTTGTTTGTGACATCTTGCTTTGGCGGAACATTCCGCTTTCATCTGCAATATTAATCGTCTCCTTGTGTATCTTCAGGACATTCTACCTTGAATATGCAATGTATGCTCTCTCCTGTGTCATTTTGGCTATTTTCTTTGCTTCTGGTCTTTTAAGGGCTTATAATCACTTTGCAACAACTCTGCATTAT…	823	sp|Q4FZ58|RTN2_XENTR	Reticulon-2 OS=Xenopus tropicalis GN=rtn2	Q4FZ58	0.0002	S	H	47.1721	0	1,79769e+308	0.000272534	0.0260041	-		endoplasmic reticulum
Locus_15192_Transcript_1/1	GCCGTCTTGTCCTTGTACGCCTCTGGACGTACCACCGGTATCGTCATGGATTCCGGAGATGGTGTCTCTCACACTGTGCCCATCTACGAAGGTTATGCCCTTCCCCACGCCATCCTCCGTTTGGATTTGGCTGGTCGTGATTTGACCGACTACTTAATGAAGATCTTGACCGAGCGTGGTTACTCTTTCACCACCACCGCCGAGCGTGAGATCGTCCGTGACATCAAGGAGAAGCTCTCCTACGTCGCCCTTGACTTTGAGCAAGAGATGCAAACCGCTGCCTCTTCCTCTGCTCTCGAGAAGTCCTACGAATTGCCTGACGGTCAAGTCATCACCATCGGTAACGAGCGCTTCAGGTGCCCTGAGGCTCTCTTCCAACCCTCATTCTTGGGTATGGAG…	784	sp|P02576|ACTA_PHYPO	Actin, plasmodial isoform OS=Physarum polycephalum GN=ARDA	P02576	9e-165	S	H	18.0878	88.3717	-2.28857	3.96228e-05	0.00804705	0.204678	maintenance of protein location in cell; sperm individualization; cytokinesis; phagocytosis; mushroom body development; cytoskeleton organization; inter-male aggressive behavior;	Ino80 complex; microtubule associated complex; actin filament; lipid particle;	ATP binding; structural constituent of cytoskeleton;
Locus_15199_Transcript_2/2	GAATGATCAAAAATCCCCGAATCATAATCCTCGACACATCACCCTCAACAAAGATGTCGCCCACCCCTCCAACATGAGGCGAATGATCAAAAATCCCCGAATCATAATCCTCGACACATCACTCACTCGAGTATTCAAAGGGAGAAAGTCAAACAGCAATGGAGTTCTCTTCCGAAGATCAGCTTCTCGAAGTCCTGAGAGATGAAGAGGAATGGGTCGCCCAACAGTGCAGATGTATCATTGAACTCCACCCCGATCTGGTCCTCGTTGAAAAGGGAGTCTCCGATGTGGCACAACATTGTCTTGCACGTGCCAACATCTCCGTTATAAGAAGAATCCGAAAGTCGGATCTCATAAGGGCATCACGAGCCTGTGGAGCCTCAATTGTGTCCCAGCCAG…	1070	sp|Q3T0K2|TCPG_BOVIN	T-complex protein 1 subunit gamma OS=Bos taurus GN=CCT3	Q3T0K2	3e-68	S	H	34.8416	152.071	-2.12586	2.30435e-06	0.00113532	0.229114	'de novo' posttranslational protein folding; terminal branching, open tracheal system; trachea morphogenesis; mitotic spindle organization; binding of sperm to zona pellucida;	microtubule associated complex; microtubule; cell body; chaperonin-containing T-complex; plasma membrane; zona pellucida receptor complex;	protein binding; nucleotide binding;
Locus_15334_Transcript_2/2	CTCTGTGTACACTTTATTGTCAATCCTTTAGAGTAGTATATACTTATCATAGTAGAGTAACTATTAAAACTACAGTAAGCACACAACTAACGATATCATAAGGATAAGATGGTTCGCATGCTCCAAGATACCTTAATATAATGAAAATAACCATACACAATCACGGTTGAGATAATCGATTATGATAAGATATAGCTAATAACAGCAGAACAGTAGCCACTGCGATAATTCCACCTAATTTAGAAGGCATTGCACGCAAGATAGCATAAAACGCTAGAAAGTATCATTCAGGCTCAATATGTGCTGGTGTTTGTATTGGATTACATTCCATAAAGTTATCAGGATGGTATGCATATTTATGATATACTAAAGTAATAAGAACCATTAATAAAACAACTA…	757	sp|P48884|CYB_ALBCO	Cytochrome b OS=Albinaria coerulea GN=MT-CYB	P48884	8e-27	S	H	77.9095	22.9911	1.76073	0.000699307	0.0414693	3.3887		cell part; membrane;
Locus_15667_Transcript_1/1	CGGGTCTCGCGATGGGATTTTGTACTTCATCCAAGCGGACTGGGCAAAGCTTAAGGAGGGAAAGGTTTGGATTGCCGCAGCAACACAAATCTTTTATTCCCTTGGGATTGGGTTTGGCTCCCTTTTGCTCTATTCTTCATATAACGACTTCAACAACAAATTCGAAAGAGACGCAATTCTCTGCTCCATTATTAACTGCGGAACCAGCATTTACGCTGGATTTGCCGTGTTTGCAGTAATCGGTTATTTATCCGTCAAAACGGGGCTTCCCATCACCGAGGTTGTGACCGAAGGTCCTGGCCTTATATTCGTTGTTTATCCCGAAGTTCTAGTGACCCTACCCGTCTCCCCGCTCTGGTCTTGTTTGCTGTTTTTGATGATTATTAGCGTTGGCCTGGA…	586	sp|Q03614|NTDO_CAEEL	Sodium-dependent dopamine transporter OS=Caenorhabditis elegans GN=dat-1	Q03614	7e-46	S	H	60.9922	0	1,79769e+308	0.0005075	0.0358145	-	prepulse inhibition; response to toxic substance; response to lead ion; sensory perception of smell; negative regulation of synaptic transmission, GABAergic; neurotransmitter biosynthetic process; serotonin uptake; dopamine biosynthetic process; dopamine uptake involved in synaptic transmission; positive regulation of gamma-aminobutyric acid secretion; adenohypophysis development; regulation of d…	cell surface; axon terminus; presynaptic membrane; plasma membrane; cytoplasm; integral to membrane; neuronal cell body;	chloride channel activity; dopamine binding; protein N-terminus binding; receptor binding; gamma-aminobutyric acid:sodium symporter activity; drug binding; protease binding; cation channel activity; serotonin transmembrane transporter activity; amine transmembrane transporter activity; protein complex binding; dopamine:sodium symporter activity; norepinephrine:sodium symporter activity; tubulin b…
Locus_15674_Transcript_1/1	GCTTGACACAAAGAACCAGCTGGCAATCGACGACATCGTCTCCTCCTGCCCCCCCGGCCAGGCCCGTCAGGTGTACAAAGACCTCACCGTGGTGGCCCAGGGCGAGGAAATCGATGAATTTTATCAACGATCATTTGCCAAATTTCACAGAAATAATTTTTCATCGGTTCAGGTGGGCAACTCCACAGTCCTCATAACTCCGTACAACGTCGTTTCCGCGGAGGAGAACACCTATTTCGATCCATTCGGGGACATTTCATTCAAATTCGACGCCTTGTCCCTCGAAGCCACCAAGGATGATTCTCACAATACGGAGAACTCTGACCAGGTCAAATCGTTACAGGGTCTCGTGAAGGGGTACGTCGACTCCCACTACAGCTCAGGGACTTGCCTGGTGGT…	645	sp|P28497|CAZA2_CHICK	F-actin-capping protein subunit alpha-2 OS=Gallus gallus GN=CAPZA2	P28497	4e-24	S	H	5.87654	69.5526	-3.56506	0.000152162	0.0198356	0.0844909	actin filament capping;	protein complex; organelle part; actin cytoskeleton; cytoplasmic part;	actin binding;
Locus_15957_Transcript_1/1	TCGGCATTCCTGCTGAACCGCTCTTCCGATCTGTTCTATTGAGGTTGGCAGGATCGTTCAAGTGCTCGCTGGAAACATGAAGGACCAGATCATGTGCATCGTGAACATCATCGACCAGAACACATACCTCCTCGACTCCCCCTGCGACAAAGTCACCCGCATGAAGATCCCATCCAAGTGGGTCTTCCCCACGCACATCAAAATTGACATCTCCTTCGGCGCCAGGAAGAAATTCCTAAGGAAGGCCTGGACTGAGGGGGACGTCGATGCCAAGTGGCAACAATCCGCCGAATTCCGCAGGATAAAGGCCCGGGTGACCAAGGCCAACATGACCGATTACGACCGCTACAACCTGATGCGGGCCAAGCAACGTGTCAGTGCTGCCGTGAAGAGGAAGGT…	491	sp|Q63507|RL14_RAT	60S ribosomal protein L14 OS=Rattus norvegicus GN=Rpl14	Q63507	4e-25	S	H	107.872	0	1,79769e+308	0.000830847	0.0439457	-	mitotic spindle elongation; viral life cycle; centrosome duplication; translation; ribosomal large subunit biogenesis; negative regulation of neuron apoptotic process; mRNA metabolic process; rRNA processing;	vacuolar membrane; chloroplast; cytosolic large ribosomal subunit; nucleolus; plasmodesma; endoplasmic reticulum;	protein binding; structural constituent of ribosome;
Locus_16244_Transcript_3/12	ACAAATATTAGAAATTAACTTTTTAAATATAAAATTTAGAATTACAAATATTAGAAATTAACTTTTTAAATATAAAATTTAGAATAAAATCTTTTTAAAACTGACTCTACAAAACAGTTTTTAGATGTGACAAACATTTCCCAGTCGGTGGCCAAAATACAAAACACTTCAGAGACTGGTTTGGTTTTACATTTTTTTTTTTGTTATGTTAAGGTAGTTAAGTTCATATATCTCACATTTTCTTTTGAAAAGAATCTTTAAATTTCACTCATCAGTTTATTGGCTGCACTGCAAGTTAATTCTATTCCACTAGGTTCTACAAGTAGCTGCTTGACAATACCATTCTCAACAACCATGGCATACCGTTTTGATCGAACATTTCCTAGCACTGCTGAGAGG…	910	sp|P99029|PRDX5_MOUSE	PRDX5Peroxiredoxin	P99029	1e-42	S	H	55.96	122.99	-1.13607	0.907566	# 0,9981	0.454996	NADPH oxidation; hydrogen peroxide catabolic process; negative regulation of oxidoreductase activity; positive regulation of collagen biosynthetic process; negative regulation of transcription from RNA polymerase III promoter; reactive nitrogen species metabolic process; regulation of apoptosis involved in tissue homeostasis; response to oxidative stress	Cytoplasm; cytoplasmic vesicle; cytosol; mitochondrion; nucleus; perinuclear region of cytoplasm; peroxisomal matrix	antioxidant activity; cysteine-type endopeptidase inhibitor activity involved in apoptotic process; peroxidase activity; peroxynitrite reductase activity; receptor binding; RNA polymerase III regulatory region DNA binding
Locus_16287_Transcript_2/2	GCTTGCAGTCACTTACAGCCAACGACAAACAGTCAATGTGGTGCGAGGTCGAATAATAATGGGAATACACACCTTCTTGGGGCTTGCAGTCACTTACAGCCAACGACAAACAGTCAATGTGGTTGGTCATTGCTCAAATTGTGTCAATTAGTGGAGACCCGACAAAAATCCAATGGACTAAACAACAGAAGGCAGTTGTTCTCATGTCCTTCTACGCCGGCTATTTGTTTACACAAGTACTCAGACTCAGTGGGATCTTTGCAGAGAAATATGGCCCAAGGAAGACATTTCTTGTTTCAATCATTCTCTCCAGCATTTCTTGCTTTGCTACTCCACCAGCACTTGAAAATTCTCCTTACAGCCTTGTTGTGCTAAGGATTTTGATGGGCTTGGCTCAGG…	1511	sp|Q9NRA2|S17A5_HUMAN	Sialin OS=Homo sapiens GN=SLC17A5	Q9NRA2	4e-45	S	H	90.1243	19.9083	2.17855	0.000244701	0.0253994	4.52698	neurotransmitter transport; response to stimulus; L-glutamate transport; sensory perception; ion transmembrane transport; regulation of neurotransmitter levels; phosphate ion transport; regulation of membrane potential;	neuron part; lysosome; integral to membrane; clathrin-coated vesicle membrane; endosome; synaptic vesicle; plasma membrane part;	protein binding; sodium:phosphate symporter activity; carboxylic acid transmembrane transporter activity;
Locus_16364_Transcript_1/1	GGTCGATCTTCACGGAGAAGGTTACACTGCGAAGTAGCTCGGGGCTGCTCGAGTCCCCAGTGTCAATCCAGCAGACAATTTGGTTCTCCTTTCCTTTAACCAGGGTTGTTAATTTCAGGAACATGAAGGGGGAACCATAATTTGGCTGGCCCAGGAAGGGGAACAAATTAACGTCCATCCTCAAGTCGAATTGAGGTGAGGTCGTCACTCCATTTACGGTGCATTGTGGGGTACCAATAATGAGGGGCATCCAGCCATAAATCCGGTTGAGCACCAACAGAAGGCAGGGTGTACCCGAGGAAAATCCATAGTTGACTTTGGAGCAGATTGGCAGATTGGGGAATCAGTAACATTCAGCTTGCATGCCGATTGCGTGGAGGGAGGATTTGATANNNNNNN…	870	sp|A8X4W9|AT1B3_CAEBR	Probable sodium/potassium-transporting ATPase subunit beta-3 OS=Caenorhabditis briggsae GN=nkb-3	A8X4W9	6e-24	S	H	1037.8	349.982	1.56817	0.000273883	0.0260238	2.96528	single-organism cellular process; reproduction; multicellular organismal development; locomotion; positive regulation of growth; anatomical structure development; ion transport; single-organism developmental process;
Locus_1747_Transcript_1/2	CATGTATTGCTTGATTATGTCCTGGTCGGCCGGACAGCACGAGACGATCAGGTCGTTCGCGTGGTGGTTGTCCAGCAACTGTTTGGTCTGCCTCAGTTCCGAGGGGATGGAGAATTCGGTGGAGTACTTGAGGACGATTTGCATAAAGTGGAGTCGAACGAAGAGGCAAATGTCAGCGAAACAGATTTCGCTTCCCCCGAGATAGGGCGAATTGCAGTGCTGCAGTATTCCCTCGAGTCGCTTCAGCTTGTTGGCAACATTTCCAGTGTTGCTGTTGGTGTTTAGGAACACACAGGCTGCGTGTGATATTTCCAGTATTGCGTTGTTGAGGCCCTCGTGAGGCTCCCCCATAAACTCAGCTTGTTGGCAACATTTCCAGTGTTGCTGTTGGTGTTT	396	sp|Q96NY7|CLIC6_HUMAN	Chloride intracellular channel protein 6 OS=Homo sapiens GN=CLIC6	Q96NY7	3e-08	S	H	743.808	175.845	2.08062	0.000210403	0.0239023	4.22989	epithelial cell development; cellular response to stimulus; negative regulation of biological process; sensory organ development; ion transport; response to dietary excess; cell morphogenesis involved in differentiation; neurological system process; regulation of molecular function; positive regulation of biological process; regulation of ion transmembrane transport; regulation of biological qual…	cytoskeleton; cytoplasmic vesicle; nuclear envelope; microvillus; stereocilium bundle; membrane;	chloride channel activity; catalytic activity; protein binding;
Locus_17573_Transcript_1/1	ATTTGTATAAAATTTGTATAAACATAATATAAAATATAGATATGGATTATGCATCAGTTTATCAAAGCATGATACAATTAAAATAGGTGAGTTCAACTTTGCTACTCGTAACATTCATTAACAAAAATTGCTGAAGTCATCACACAGCCACTTGTAGCACCAATAACAGGTGCCAATACCAAGATTCCTTTGTGAAGTAATCACCAAATGAAGGGAATGGCAATCTTCCTGGTCTTTCCTGGTCTTTGGATAGTTGTCCAATTTCTGCAAATAAAACTTGTGATGAGTGTAGCTACGTGGGATAAGTACACAGAATGTGCTCAATGCAAATGCTGAAGCATGAAGGCTGAAGCATGAAGTGACCAGCATGCAATAGCAAAGCCACACCATTCAACTATT…	644	sp|Q68FF9|S5A1_MOUSE	3-oxo-5-alpha-steroid 4-dehydrogenase 1 OS=Mus musculus GN=Srd5a1	Q68FF9	6e-29	S	H	6.33977	49.9304	-2.97742	0.00076869	0.0435007	0.126972	hippocampus development; dibenzo-p-dioxin metabolic process; response to muscle activity; sex determination; cellular response to estradiol stimulus; spinal cord development; biphenyl metabolic process; cerebral cortex development; cellular response to epinephrine stimulus; sphingolipid metabolic process; thalamus development; cellular response to dexamethasone stimulus; liver development; respon…	myelin sheath; perinuclear region of cytoplasm; integral to membrane; cell body fiber; neuronal cell body; endoplasmic reticulum membrane;	cholestenone 5-alpha-reductase activity; sterol 5-alpha reductase activity; progesterone 5-alpha-reductase activity; NADPH binding; amide binding; electron carrier activity; 3-oxo-5-alpha-steroid 4-dehydrogenase activity;
Locus_17845_Transcript_1/1	GGCCGACATAACAGCTAATCCACAGAGTCGTCAAGCTCATGAGCAACAACTTTACTAAAGTCGTTGTCAAACAATGGTTCCTCCTGATTTTTAGTCAAATCCTGTTCAAACAAAAAACTTCCATTTTCAATGGCAGACGCCAGCTCCTCCATAATATCACGTTCAATGTTTGCCTGCAATGTCGGGTAAGACGAAGCAGGAACAGAATTACCTCTCAAATACTTCTCAAAAACTTCTGCTTTAGTCGTATCAGAAAATTCAGGGAACATTGTAGGTCGTTCCTGAGGATCAGCCAAAGTCTGCTCCAAGAAAGGAAATAAATTCGCAGTTTGTTCACGCCAGCTTGTCACAGCCTGATTTATACGACTCGGCAAATATGTTCTGGCAAAGAGTGCAGCT…	941	sp|O35142|COPB2_RAT	Coatomer subunit beta' OS=Rattus norvegicus GN=Copb2	O35142	7e-54	S	H	5.99925	24.9108	-2.05392	0.000944154	0.0474844	0.240829	intra-Golgi vesicle-mediated transport; Golgi vesicle budding; regulation of lipid storage;	actin cytoskeleton; Golgi stack; COPI vesicle coat;	protein kinase C binding;
Locus_17905_Transcript_1/1	GAAAATCAACTGGAAACTGTTAATGTAGAGAAGTCCAAGTCATAAATCTCCTGGAGAAGGACAAAGATTCTCAGAGGATTCAAAAGGAGGAAATCTTGAAAGAGAAAACTGAGATTGCTGCCAAAGTCCTGGAACTTGAAAATCAACTGGAAACTGTTAACGTAGAGAAGTCCAAGTCACTCAACAAACTACAAGAACAATTGCAGACGGCTAAAATAGAAGCCACTCAGAACAGCATGATGGATCTGGAGATTGCAGATTACGAACGCACTGTCAAATCCCTTCAAGACCAACTTGGTGAAAAGGATAACAAACTCACCGAACTCACAAATGATGTCAAACATTGTGAAGAACGCATTAAAACTCTGCAAAAAGAAGTTGATTATGTTGACGAGCAGA…	2027	sp|Q8IWJ2|GCC2_HUMAN	GRIP and coiled-coil domain-containing protein 2 OS=Homo sapiens GN=GCC2	Q8IWJ2	1e-103	S	H	211.088	0	1,79769e+308	0.000938207	0.0473643	-	microtubule organizing center organization; protein targeting to Golgi; regulation of protein exit from endoplasmic reticulum; microtubule anchoring; late endosome to Golgi transport; recycling endosome to Golgi transport; Golgi ribbon formation; Golgi to plasma membrane protein transport; protein targeting to lysosome;	trans-Golgi network; membrane; Golgi apparatus; nucleus;	identical protein binding;
Locus_18706_Transcript_1/1	CTATTTAGAGGTTTTGTAGACTCTATATCTTTGAATTTAGAATCTATTTAGAGGTTTTGTAGACTCTATATCTTTGAATTTAGAAGTAGCTAGTATCCATGATGGTGCTTTATGTGTTTTAATAATAGTTACTGTTCCTGTTGTTTTGTTTCTATTGTTAGAGTTACTAACTTGAGATATGGTTAAGGTTAACGTGTTACTACATGATGAGTATTTAGCTAAAAAGGTGGATATTGTATGAACTGTATTACCTATTCTATTATTGAGGATACTGGCTTTATCTTCTGTTAGGGCTTTATATGTGGCAGATAGTATATTATGCGAATATGTTATTAAAGTAGTCGGAAATCAGTGGTATTGAACTTGAGAATATTGAGATGCAGTATCGGGTAGTAGAGT…	733	sp|P29876|COX2_ONCFA	Cytochrome c oxidase subunit 2 OS=Oncopeltus fasciatus GN=COII	P29876	9e-18	S	H	2.81708	64.5168	-4.5174	3.58841e-09	5.61587e-06	0.0436644	electron transport chain;	mitochondrial inner membrane; respiratory chain complex IV; integral to membrane;	copper ion binding; cytochrome-c oxidase activity;
Locus_1873_Transcript_41/41	AACTAAACATCTCTCTTAAATCCTTGATGGTTTTTGCACTTAGCTGCTCATTATGGCCTACGTAGAAGACTCCAATGCACCCTTAAGGGAATGTAAGAGGATCCAGTTCGGCATTTTAAGTCCAGATGAAATCCGACGTATGTCGGTCACAGAAGGGGGTATTAAATACCCAGAAACAATGGAAGCAGGTCGTCCAAAACTTGGTGGCCTCATGGACCCTCGACAAGGGACCACTGACAGATTGTCCCGATGCCAAACTTGTGCTGGCAACATGACTGAGTGTCCTGGACATTTTGGCCACGTTGAATTGGCAAAACCTGTTTATCATATTGGCTTTTTGGTGAAGACCATTAAAATAATCCGATGTGTCTGCTTCTTCTGTTCAAAACTCTTGATGGA…	6851	sp|P08775|RPB1_MOUSE	DNA-directed RNA polymerase II subunit RPB1 OS=Mus musculus GN=Polr2a	P08775	0.0	S	H	35.887	251.265	-2.80767	0.000822874	0.0439457	0.142826	gene silencing by RNA; mRNA transcription from RNA polymerase II promoter; transcription elongation from RNA polymerase III promoter; RNA splicing, via endonucleolytic cleavage and ligation; transcription initiation from RNA polymerase II promoter; 7-methylguanosine mRNA capping; gastrulation; positive regulation of growth rate; mitotic spindle organization; regulation of transcription, DNA-depen…	vacuole; chloroplast; nucleolus; cytosol; polytene chromosome puff; DNA-directed RNA polymerase II, core complex; plasmodesma;	zinc ion binding; RNA polymerase II activity; RNA-directed RNA polymerase activity; ubiquitin protein ligase binding; DNA binding;
Locus_18803_Transcript_1/1	GAATAACTTAAACATTATAGTAAACATCTAATGGATAGTAAATTTATAGAAAAAATATAGATGGACAATGATTACTCAGAATAAAATGATTTAAAGAGTGAAAATTCATTTCCAACAAATTATAATTCAAGAATAGTACATAAAGAATGTCCATCATTATAGATAATATATAATCAATCTGCTTGTGGTGATTGTTGGGCTATATCAGCAGCTGCCTAAATGTCTGATTCAATCTGTATTAATAATAATAAGAAAATACATTTATCTGGATGGGAAATTGAGTCTTGTTGTACCTTTTGTGAATAAAAAAAATGTTAAGGTGCCAATCCTTATAATGCTCATTTATTTGCTAAGAGACATGGTTTAAGAACAGGTGGTTTATTTGGTGATAAAAGGTTG…	844	sp|P43508|CPR4_CAEEL	Cathepsin B-like cysteine proteinase 4 OS=Caenorhabditis elegans GN=cpr-4	P43508	1e-20	S	H	22.805	76.8734	-1.75313	0.000150221	0.0196878	0.296657	response to amine stimulus; response to glucose stimulus; cellular response to stimulus; response to wounding; cell adhesion; regulation of apoptotic process; negative regulation of cell death; response to ethanol; response to mechanical stimulus; spermatogenesis; immune response; response to peptide hormone stimulus; embryo development ending in birth or egg hatching; response to organic cyclic …	basement membrane; intracellular organelle lumen; extracellular space; lysosome; sarcolemma; external side of plasma membrane; perinuclear region of cytoplasm; caveola; apical plasma membrane; mitochondrion;	cysteine-type endopeptidase activity; protein self-association; peptide binding; protein complex binding; kininogen binding;
Locus_1880_Transcript_26/27	TTTATGTTCATATAAGCTGTTATTTATTCAAGTTATATTTATTGTGAATGAATACAATACAAAGCAGAAAACCTCCGATCTTTACAAAGATTCTTGTCAATGTATTTTTTGTCACACATTCTGGAATAATTTGGTATAGGGTTACTTTGTCACACCTATCTAGCTGAAATATATTTGTGTAAAGATAACAAAAACAGGAACGGTCCAATAATATAAATGTAAAGGGGCTAGAAACAAATAAAAGGCAACTTTTTTTTAAACTATGCTGGGTATACCTTTGTGCATGTATGTGTTTTGGTGCATGTGTGTATATGCCTTTGTGTGTGTGTGTGTGTGTGTGTGTGTG	346	sp|Q69566|U88_HHV6U	Uncharacterized protein U88 OS=Human herpesvirus 6A (strain Uganda-1102) GN=U88	Q69566	0.001	S	H	44.159	8.3982	2.39456	9.98005e-05	0.0157112	5.25817
Locus_18940_Transcript_2/2	CAAGTAGGGATTTAGCGGAACAATGTATAAAAGTGTTGGAACTGTCGAGGGTGCCATTAAGGCCCTCTGTAACAGATTGGTTGTGGCTGAAATGTCTTCACGTACAAGTAGGGATTTAGCGGAACAATGTATAAAAGTGTTGGAATATAAAAGTGTTGGAATTAATTTGTACTAGGGAATCTGGCTCAGTGTTCGATTCTGGTGGCTTAAATTGTGTTCTTACTTTCATTCGTGAACATGGATCTCAGGTACACAAAGACACTCTACATTCAGCAATGTCTGTTGTATCTAGGTTGTGTGGGAAGATGGAACCCACTCAAGATACAGCACTAGAAGGATGTGTAGAGTCTTTGTCCACATTACTTAAACATGAAGACCCATTTGTGTCTGATGGTGCCC…	2912	sp|Q9ULT8|HECD1_HUMAN	E3 ubiquitin-protein ligase HECTD1 OS=Homo sapiens GN=HECTD1	Q9ULT8	0.0	S	H	60.7933	0	1,79769e+308	0.000195288	0.0228883	-	protein auto-ADP-ribosylation; single-organism metabolic process; neural tube closure; positive regulation of macromolecule biosynthetic process; response to abiotic stimulus; skeletal system development; organelle organization; anatomical structure homeostasis; regulation of seedling development; response to oxygen-containing compound; regulation of telomere maintenance via telomerase; protein l…	nuclear lumen; macromolecular complex; midbody; chromosome, telomeric region; pericentriolar material; plastid; perinuclear region of cytoplasm; nuclear envelope; cell periphery; membrane;	lipid binding; metal ion binding; NAD+ ADP-ribosyltransferase activity; ubiquitin-protein ligase activity; protein complex binding; protein kinase regulator activity; anion binding; enzyme binding;
Locus_19385_Transcript_1/1	GTTTAGTGGTCTTCGTCGTCTATCCCAAAATGCCATGGATATGGATTTGGAGTCCGTCATTCAGTCGAAACGGGGTAGGTTTAACACCAGAAGAGGATTTAAACGGCCAATCCGCCGTAATAATTTTCAAAGGACCCGTCAATTCCCATCATACACGTCATCACAGTTGGACAATCTTCCCGTATGGAGAAATGATCGATTTAATCCCAACCGAGGACAACTTGTAATCAGGAATCTTCACTACGGAGTCAACGAGGATGATCTCAAAACACTTTTCTCCGAAATTGGCCGACTTTCTGGAGTGGAGATTCACTACGACCGGGCAGGAAGATCTCTAGGTGTCGCAAAAGTCACATTTTTTGAAGGAGGCGACGCGGAAATTGCCTGGAAGAATGGAAG…	660	sp|B5FXN8|THOC4_TAEGU	THO complex subunit 4 OS=Taeniopygia guttata GN=ALYREF	B5FXN8	1e-10	S	H	103.633	575.096	-2.47232	7.1479e-10	1.72882e-06	0.180201	RNA metabolic process; gene expression; mRNA transport;	nucleolus; ribonucleoprotein complex;	nucleic acid binding;
Locus_20534_Transcript_1/1	AAGTTGATTGGGGGTGCTGCTGCCGGGAAGACCATGAAACAGAGTTATTTGATCTCCAACCCCATTGCTAGTCTCATAATTGGGATGCTTGTGACAGTACTGGTTCAAAGTTCCTCAACCACGACATCCATTGTGGTCACCATGGTGGGGACCAAAATCCTCACTGTCTCGGAGGCTATTCCTCTCGTGATGGGGGCTAACATCGGTACTTCAGTTACCAATGTCCTTGTGTCATTTGGCCAAATCCGTAACAGCAACCAATTCAACAAATCTTTCTCTGCAGCCACTATTCACGATGTCTTTAACTTTCTCAGTGTTTNNNNNNNNNNNNNNNNNNNTTGTCTTTCTCCCGATTGAAGTCATCACACTCCATTCCACTGGGACCGGATACATTGAGCT…	540	sp|Q9DBP0|NPT2B_MOUSE	Sodium-dependent phosphate transport protein 2B OS=Mus musculus GN=Slc34a2	Q9DBP0	1e-21	S	H	0	25.2831	-1,79769e+308	0.000589057	0.0384474	-	response to fructose stimulus; response to mercury ion; cellular phosphate ion homeostasis; gentamycin metabolic process; positive regulation of sodium-dependent phosphate transport; phosphate ion transmembrane transport; kidney development; response to magnesium ion; dentinogenesis; cellular response to parathyroid hormone stimulus; tricarboxylic acid metabolic process; response to vitamin A; bo…	membrane raft; brush border membrane; basolateral plasma membrane; microvillus membrane; cell surface; cytoplasmic vesicle; endosome; perinuclear region of cytoplasm; integral to plasma membrane; apical plasma membrane;	PDZ domain binding; phosphate ion binding; sodium:phosphate symporter activity; sodium ion binding; protein complex binding; protein homodimerization activity; sodium-dependent phosphate transmembrane transporter activity;
Locus_20897_Transcript_4/5	TGCATCAGAGTTCCCTCCATTGTGCAATATTCCCCACTGCTGTTAGAACCGCCCTTGTTCTTCCCTCACAACAGAGCTTTACGATCCGAAAACCTTCATCACTCACGCGGCGTTGCACCGTCAGACTTTCGTCCATTGCGGATGATNNNNNNNNNNNNNNNCCTACACTGCCAAGAAAAGCCTCTAGCGAGGAAAAAGGTGCCCGTACCGCAAACCGACACAGGTGGGTGGGATGAGAATTCTAAGACGCGCGGGAGAACTCTCGTTAAGNNNNNNNNNNNNNNNNNNNNNNNNNNNNNNNNNNNNCGGGAGAAGGGGTGCTCTTTCGGGTGAATAGCCCAGGAGAGCCGCAGTGAAAAGGCCCAAGCGACTGTTTATCAAAAACACAGGTCTCTGCGA…	856	sp|Q3BAI2|YCX91_PHAAO	Uncharacterized protein ORF91 OS=Phalaenopsis aphrodite subsp. formosana	Q3BAI2	1e-18	S	H	10.95	49.4342	-2.17457	0.00038432	0.030678	0.221508		plastid;
Locus_20940_Transcript_2/3	TGGACAAACACATTCCAGAAAAAAAAAAAAAAAATAAAACAGACTTTTAAAATTTATATACATTCGCAGTCAAATCTTTGTTAACTTTAAAGCACAAACATGGACAGTAAGCTTGACTTCATCGTCATTAAGAATGGATCGGATAGCTGCAAAGCTGGATTTCGAGATGACACTACACCAAAGACAGTGATCCCTTCAGTTGTTGCTTATTCCCAAAATGAGGTGGAAAGTGGATACAAAGGCGGCTATGTTGGAAATGACGTTAAAAGCAAGAGAGGAGACTTTACCTTAAAATACCCTATTGAACGTGGTATCATAACCAACTGGGATGATATGGAAAAGATTTGGCATCATATATTCAAGAACGAGTTGAAAGTTTCACCCGAAGAGCACCCTGTC…	2096	sp|Q964E1|ACTC_BIOOB	Actin, cytoplasmic OS=Biomphalaria obstructa	Q964E1	1e-176	S	H	56.4308	2.25018	4.64837	0.000934339	0.0473643	25.0783	axon guidance; adherens junction organization; response to calcium ion; sarcomere organization; membrane organization; cell junction assembly; blood coagulation; Fc-gamma receptor signaling pathway involved in phagocytosis; chaperone mediated protein folding independent of cofactor; innate immune response;	cortical cytoskeleton; filamentous actin; costamere; cytosol; axon; extracellular vesicular exosome; postsynaptic density; MLL5-L complex; NuA4 histone acetyltransferase complex; ribonucleoprotein complex;	protein kinase binding; nitric-oxide synthase binding; kinesin binding; Tat protein binding; identical protein binding; ATP binding; structural constituent of cytoskeleton;
Locus_20991_Transcript_2/2	CTGGTAAGCTGGGGAGCTGCACCAGGTTCCAGTCTGATTTGGTATGGTCTCTACAGCTGGATGCCCTTCCTAATGCCAAACACTTCCAGAGTGTAGTGGATGTTTTTTTACATGACACTGGCACCAGCCACAAGTATGATCTCACTTGACTTGACAGGTCTTCTCGAGCACGGTATATTGCCAAAGGTCTCAGTCACCTGTCACTGCCTCCATGAGGCTCAACATTTGAACAGTGCTTTTTATGCATCATTGGCATGGGTGCCAGTCACACACAACTGATATTGGCCATGACTACAATTTCACTTGGCTTGACCGGTCTTCTCTAGCACAGCAGATCACCCAATGTTCAACGGGTGTTTTTTACATGCCAGTTCAGCGACACTGACATCAACCACAACT…	1674	sp|Q3ZCU0|YK006_HUMAN	Putative uncharacterized protein FLJ37770 OS=Homo sapiens	Q3ZCU0	2e-13	S	H	0	1610.11	-1,79769e+308	0.000993787	0.049236	-
Locus_2102_Transcript_6/6	CACAAATACAACAAAGTCAGAAACAGAAAAGCCAATTAGAAAAATAAAAGATCAACCACAAACTAAATCTAAGATAATTCAGAGATAGAAAAGCGTATCGCTCAACTCGGGACGAGCTGAGACTGCCTTCGAAGAAGAAAGAGACATTCCGGAAATATATGCCAGCTTGTGAGCAAATCCACACACGGAGGGGATACTTATAGAGCCAGTGTAGTTGTAATAGAGCCAGCACAGTCTGTAGGTCAGCTGCTGCATGTCGTCAGTGCTAATGTGCAGTGTGTCATGAATCACGTTGTAGTGGACCGGGTTGACCGTTCCTTCCCGAGGCATGTGCGACACCAAGTAAAAGTCATACCATCCAGTCCTGGTCACACGACTATCGATTACAGTTCCGGGAGG…	3000	sp|A6N7Y9|PIWL1_CHICK	Piwi-like protein 1 OS=Gallus gallus GN=PIWIL1	A6N7Y9	4e-59	S	H	1153.22	374.699	1.62186	2.59554e-05	0.00623275	3.07772	germ-line stem cell division; pole plasm assembly; positive regulation of translation; RNA interference; meiosis; piRNA metabolic process; DNA metabolic process; negative regulation of transposition; chromatin silencing; anatomical structure formation involved in morphogenesis; spermatid development; positive regulation of mRNA catabolic process; positive regulation of gene expression; regulation…	spliceosomal complex; P granule; polysome; chromatoid body; chromatin; mRNA cap binding complex;	mRNA binding; piRNA binding; single-stranded RNA binding; protein binding;
Locus_21297_Transcript_2/2	TCTAAAGTACACAGCTGTTAAGTCTCTGACAAGTGTTATACTTATGTATATATACATACTCACACATGCATGTTATGTGCACACACATACACTCTCTTTCACTCATGTATTCATACATATGTATATATGTATACCCACAGAGAGTGTATATGAATTCATATTTTTGTTTGTAAAAATGTAAGCGTAAGTGCATACACACTCGTACACATGTCAGTAATGATAGTGTGTGCAGAATCTGCCTCTCTAAAGTACACAGCTGTTAAGTCTCNNNNNNNNNNNNNTGACAAGTGTTATACTGGAAAGTCTTATTTATTGTAATTAATTGTCATCTTCAGGTCTATCCATATAACGCTGTAAATTCTTCTTAACACGCAGCATTGACAGTCTGGCTTTGGGTTC…	2001	sp|Q61288|ACVL1_MOUSE	Serine/threonine-protein kinase receptor R3 OS=Mus musculus GN=Acvrl1	Q61288	7e-128	S	H	8583.53	36333.6	-2.08166	0.000112393	0.016927	0.236242	blood vessel endothelial cell proliferation involved in sprouting angiogenesis; immune response; wound healing, spreading of epidermal cells; response to prostaglandin E stimulus; activation of MAPKK activity; signal transduction by phosphorylation; palate development; paraxial mesoderm structural organization; heart formation; lens development in camera-type eye; positive regulation of cysteine-…	neuronal cell body; activin receptor complex; apical plasma membrane; cell surface; basolateral plasma membrane; tight junction; caveola; dendrite;	protein kinase binding; receptor signaling protein serine/threonine kinase activity; sequence-specific DNA binding RNA polymerase II transcription factor activity; protein heterodimerization activity; nodal binding; protein homodimerization activity; ubiquitin protein ligase binding; transforming growth factor beta receptor activity, type I; type II transforming growth factor beta receptor bindin…
Locus_2167_Transcript_1/1	CCATTATATTAGGTCCAGCCTATGAGGTACAGAAGATTCACGAGGCTGCAAATGTCTTTGTAGAAAACAATAATTTGTTTGTCAACTGCGGATCCGCTCTGGATCTTCCTGACTTTGTTTTTTACATCGAAAATGGAAAATTTGTTCTGCACCCCTCAGATTATATATTAATGGTAAATGGAAAATGCATGATACAAATATATTCCATGGGACTTTTAAGGAGAAAAGTCTGGATTCTTGGAGACCCCTTTCTGCGAAAGTATTATTCAGTCTACGACTTTGACCACAACCAAATTGGCTTTGCACGTTCAAAGTTTCACAACGTGGGTGCATTAAAC	338	sp|Q9GMY2|PEPC_RABIT	Gastricsin OS=Oryctolagus cuniculus GN=PGC	Q9GMY2	1e-13	S	H	13.1483	85.8355	-2.70669	8.37649e-06	0.00305283	0.153181		nucleolus; extracellular region;
Locus_21974_Transcript_1/2	GGGACCATGGATAATTAAACCTGTGGCTTCATCTAGAGGTCGAGGAGTACACCTAGTAAGTCATCCAGAACAAGTGCCTTTTGATGAACATCTCATTGTTTCTAAATATATCCAGAATCCTTTGCTTATTGATGGTTTCAAGTTTGACATACGTCTTTATGTCGCAGTGACATCATATGACCCTTTGGTAGTGTATCTGTATGAAGAAGGTCTCACCAGATTTGCAACTGTGAGATATGACAAGAGTCAACGAAGTTTAAAAAACCAATGTATGCATCTGACAAATTACAGTGTGAACAAGAAGAGTGATAGTTATGTAAAAAATGATGATCCTGACATCGAAGATTATGGAAACAAATGGTCCCTTGGAGCATTATTACGATACCTCAAAGCAAAAGG…	2173	sp|Q6EEF3|TTLL5_CHLAE	Tubulin polyglutamylase TTLL5 OS=Chlorocebus aethiops GN=TTLL5	Q6EEF3	7e-123	S	H	232.214	0	1,79769e+308	0.000449966	0.0333463	-	cilium axoneme assembly; microtubule severing; protein polyglutamylation; protein polyglycylation; epithelial cilium movement;	cilium axoneme; nuclear membrane; cilium basal body; centrosome; plasma membrane;	tubulin-glutamic acid ligase activity; tubulin binding; protein-glycine ligase activity, elongating;
Locus_2207_Transcript_1/1	TCGGCATTCCTGCTGAACCGCTCTTCCGATCTCAAAATTGAGTCGGCCAATCGACTGATGGCCTTCGTTCTGAAGAATCACTCCCAATACTCGACTGGTGCCGTCCCCAAGGTGGAGCTACAGTTGGAGAAGGTCGACAGTTATGCTGTTGACGAACCTCCACAAGAACAAGAAAGCTTAAACAAGAGGGTCAATAAATTGTTTAAATTCGTCAAGAAAATGCTGGAATCTGGTGCGAATGTTTCACAAAATGACGTCACAATTCTAAGGGAGGCAGAGTCATTGGAGGTGAGGAAGGAGGCTCCCTATGTGCTGGTGGAGGTATTGTTCGACGGCGCTGAGGACATCTTCGAGAAGATTACTACCTACCGTAACGTCTTCCTGAGGATTTGCCACAAC…	769	sp|Q07205|IF5_RAT	Eukaryotic translation initiation factor 5 OS=Rattus norvegicus GN=Eif5	Q07205	2e-17	S	H	5.21223	42.5235	-3.02829	0.00061378	0.0394435	0.122573	translational initiation; multicellular organismal development; GTP catabolic process; regulation of translational initiation;	cytosol;	translation initiation factor activity; GTPase activity;
Locus_2284_Transcript_1/1	ACCTCGTAACTACCGCAAAACCTACACTGTCCCCCGTCGACCATACGAGACCGCAAAACCTACACTGTCCCCCGTCGACCCTACGAGAAGACCCGTCTGGACGATGAGATGAAGCTCGTCGGGGAATTCGGTCTCCGCAACAAGCGTGAGCTCTGGCGAGTAAAATACTTCCTGGCCAAAATCCGCACCGTGGCTAGAACCCTCCTTACCCTCGAGGCCAACGACCCCAAACGCCTGTTCCAGGGGAATGCCCTCCTCCGCCGCCTCAACCTCCTCGGCCTCCTCCCCGTGGAGAAGATGAAGCTCGACTACGTCCTGTCTCTCTCCCTCTCCGACCTGCTGAACCGTCGACTGCAGTCAGTTATTTGTAACCAGCTCGAATTGGCCAAATCGATGCAC…	552	sp|P29314|RS9_RAT	40S ribosomal protein S9 OS=Rattus norvegicus GN=Rps9	P29314	6e-41	S	H	51.6731	0	1,79769e+308	0.000148478	0.0196531	-	nuclear-transcribed mRNA catabolic process, nonsense-mediated decay; determination of adult lifespan; translational termination; translational initiation; reproduction; mitotic spindle elongation; growth; positive regulation of growth rate; RNA methylation; translational elongation; apoptotic process; positive regulation of cell proliferation; embryo development ending in birth or egg hatching; r…	vacuolar membrane; chloroplast; cell wall; Golgi apparatus; nucleolus; nuclear chromosome; plasmodesma; mitochondrion; cytosolic small ribosomal subunit;	protein binding; translation regulator activity; structural constituent of ribosome; rRNA binding;
Locus_2651_Transcript_2/2	TAGCAACGGACCACAAATAAATCTTAAATGGAGCCGATCGATCTACTGAGAAAGCAGCTAATTTCCCGTGGAAATCACGGAATCAAGTCATTCGCGAGGCTCTTCCGCATAATGGACGACAACGGGAGCAAAAATATCGACTTTGAGGAGTTCAAAAAAGGAGTTGCTGACCAGCAATTGGTGCTGAGCTCCCAACAAGTCGAGGATCTGTTCAAATATTTCGATCGTGACAATTCGGGCAGCATTTCCTTCGACGAGGTGCTCATCTCCCTCAGGCCCCCCATGAACTCCTCCAGAAAATCGCTAATCAAGAAGGCATTTAACAAACTCGACTCGAATGGGGACGGAATTGTCACAATCCACGACATCCGTGGAAAATATTCCGTAAAACAGAACCCA…	643	sp|Q6P8Y1|CAPSL_MOUSE	Calcyphosin-like protein OS=Mus musculus GN=Capsl	Q6P8Y1	2e-51	S	H	2217.59	18201.1	-3.03696	0.000649161	0.0405421	0.121838	regulation of ion transport; organic substance metabolic process; exocytosis; cellular component organization; phosphorylation; organic substance transport; nitrogen compound transport; regulation of response to stimulus; cellular response to organic substance; intracellular signal transduction; response to stress; response to hormone stimulus; multicellular organismal process; cellular response …	cytosol; plasma membrane; synapse; nucleus;	protein kinase activity; metal ion binding; protein binding;
Locus_27260_Transcript_13/15	AGAGCCTATAGGATTCCTCATCCCTTTGTTGCTGACTAGAGCTTTGTTGCTGACTAGAGCATATTGTAGTACGTCTGTTGCTGAGTTGCTGACTGTTTCCTACCATAAGACTATTTTACTTCCTTCGCATAGCACTTCTGGTTTGTTAGCATGGATCTTACCTATTACTTTGATAGGGGGTATTCTTGGTATTCCTGCTCCTGTAGTCAGTCAGTAAGTGGTGTTATCCCACCTATACCTATGTGAGTGGCTACTTCTTGTGGGTATTGTTCGTGGGTATGTTCGTATATCGAAGTAAGNNNNNNNNNNNNNNNNNNNNNNNNNNNNNNNNNNNNNNNNNNNNNNNNNNNNNNNNNNNNNNNNNNNNNNNNNNNNNNNNNNNNNNNNNNNNNNNNNNNN…	1089	sp|P48918|NU5M_ALBCO	NADH-ubiquinone oxidoreductase chain 5 OS=Albinaria coerulea GN=ND5	P48918	2e-11	S	H	522.469	125.932	2.0527	1.6125e-05	0.00480314	4.14882	oxidation-reduction process;	membrane;
Locus_2750_Transcript_1/1	ATTCCTTCTTGTTTGGTTATGAATTCCTTTTCCTACAGCGACATTCTCTCAAACCTCAACTTTGGCCATTTAAACCATGGCACGAAGATGCACCTCCGCAAGGTCTACTCCACCCTGGCAGCCTCCATCTACATCTGCGCCGCGGGAGTCTACATGGGAAACTCCATAATGAACCCCCACATTGGGCTGTTCATCTTCATCGCCAGCTCGTTCTACCTCGCATTCACATCTTTTGACAAAAACACGGAGGTCACACGACTGTCAGTCCTCATGGCCGCCGCCTTCTCAATGGGCGTGTCGATGACTCCGTGGCTCTACTTTGTGCACTCGGTTGATGATTCGATCATCGTGACCGGATTGATCACCACGGCCGTCGTTTTCTCCTGCTTCACCATATCG…	752	sp|Q9IA79|BI1_PAROL	Probable Bax inhibitor 1 OS=Paralichthys olivaceus GN=tmbim6	Q9IA79	8e-29	S	H	183.18	66.2542	1.46718	0.000898089	0.0470348	2.76481	negative regulation of cell death; response to organic substance; regulation of cellular metabolic process; apoptotic process; organ development; response to endoplasmic reticulum stress; single-organism developmental process; response to oxygen-containing compound; intracellular signal transduction;	intracellular membrane-bounded organelle; cytoplasm; membrane part;
Locus_2768_Transcript_1/1	TCCACAAAACTAATTTTATGTTAAAAAAAACTAGCCGTGACAGATTAAATTAGTAAAATTAAAGAAAATCACACATGTCATCTTGTTCAATGTCATTATCCTGTGCAAAGTCAGAGACCATTAGTGTTTGCAGAAAGATGGAGAAGCGCTTTGATAAGTTCTTATATTTGGGATTATGAGCAATTCCCTTGACGGTTATGTAATAAACGGGAATTCCGCAGAGAATGATGAGAAAAGCCAATCCACACCACGTTGGTTTCTCGATGAGAGTGACTATAAGAAGGTAGATTGAGACCACAATGAAGAAGATCGGAAATATTATGTTGACCTTGAAAATTGGATTGTAGTCTTTTCTGTTTCTCCTCATGTAAAAAATGGTGGAGATTGTCAAGGCTTGGA…	931	sp|Q01650|LAT1_HUMAN	Large neutral amino acids transporter small subunit 1 OS=Homo sapiens GN=SLC7A5	Q01650	2e-46	S	H	33.8772	151.034	-2.15648	0.000798973	0.0438282	0.224303	D-alanine transport; multicellular organismal development; D-serine transport; organic cation transport; platelet aggregation; response to toxic substance; L-amino acid transport; amino acid transmembrane transport; toxin transport;	integral to membrane; cytoplasm; dendrite; intracellular organelle; plasma membrane part;	modified amino acid transmembrane transporter activity; protein binding; organic cation transmembrane transporter activity; L-amino acid transmembrane transporter activity; sulfur amino acid transmembrane transporter activity; active transmembrane transporter activity; neutral amino acid transmembrane transporter activity; peptide antigen binding; toxin transporter activity;
Locus_2774_Transcript_1/1	GAAAGTTTAAAGTTGCTGTCATTGGCGCACACGGTGGTCTTGGGCAACCTTTGTCACTGCTTTTAAAGAGCAAATCCGATTTAATAAGCGAACTAAATTTACTAGACATTGTTGACCCCAGAGGGATTGCAATGGATATTTCCCACGTTCCCAGCAAATGCCAAGTTCAAGGATTCATTGTACCCGAAAACCTTGAAGCCGGATTATTGGGTGTTGATCTTGTTCTCTTTTGCTTGGAGAATTCAAAAATTGAACGACATTCTAGAGGCTCTCTTTTCGTAGGAAATTGCAAACCAGTGGAATCTCTCATGAATTCGATCGCTAAATATTGTCCCATGGCAATGATCCTGTTCATCACGAATCCGGTCAATTCATTGGTCCCCTTGGCGGTTGAGGCAC…	990	sp|P37228|MDHG_SOYBN	Malate dehydrogenase, glyoxysomal OS=Glycine max	P37228	1e-44	S	H	90.3415	0	1,79769e+308	6.05003e-05	0.0106429	-	gluconeogenesis; oxaloacetate metabolic process; regulation of fatty acid beta-oxidation; internal protein amino acid acetylation; malate metabolic process; tricarboxylic acid cycle; monocarboxylic acid metabolic process; regulation of photorespiration; NADH metabolic process;	mitochondrial matrix; mitochondrial inner membrane; chloroplast; peroxisome; nucleolus; plasma membrane;	L-malate dehydrogenase activity; malate dehydrogenase (NADP+) activity; protein self-association;
Locus_28169_Transcript_10/10	GGGTAGTCTAATAAAAAATGTTTTCGGGTAGTCTAATACCTAGCTAACCAAGATGACAAGGAATTCAGCTAACCAAGATGACCTCCACCTCCAATATAGTCCGACACTTCAGTAGTGGTCAGTATTGGCGAACAGCTTTCAAAATGCTTGAAAAAGGTGTTGGCCCCGTTAATGTAGGCAGTACTTCAAGTATAACCAAGGTGAATCAGTTTTGTAACCCATTCTTCAATGCAGCCAGATTTTATTCACGTTTCTCTTATTCTACGTCCAGTTCATCTGTTTCTATATTTCCATCTTTGACCGGTAAATTCATTTCTTCCACACCGCGGCTCTTCACCTCTCAACCTCAACTTGCCAATGTCACCTCAAGTCAGCATTACCGGCTGCTACACACAGAAG…	1176	sp|Q3T0B6|C1QBP_BOVIN	C1QBP C1q	Q3T0B6	8e-23	S	H	18.05	28.66	-0.66704	0.945	# 0,9981	0.629798	regulation of complement activation; complement activation, classical pathway; innate immune response; mRNA processing; positive regulation of neutrophil chemotaxis; positive regulation of protein kinase B signaling; positive regulation of substrate adhesion-dependent cell; transcription, DNA-templated spreading;	cell surface; cytoplasm; cytosol; extracellular region; mitochondrial matrix; nucleolus; plasma membrane	Adrenergic receptor bindin; complemente component C1q binding; hyaluronic acid binding; kininogen binding; mRNA binding; mitochondrial ribosome binding; transcription corepressor activity;
Locus_2852_Transcript_1/1	GGATGAGTCTGCATCTTCCGTAATGTTTAAATGTCTGTAGCAACAAAATGGCCGACCTTGATCTCTGCTGCTACAGACATTTAAACATTACGGAAGATGCAGACTCATCCACCTTCATCAAGGACACAACAAAATCAATCATTGACGATGAATTCGACGAGTTCATGACAAAATATGACCGAACCTACACTGGGAAGGAAAAGAAACGTCGCTATAAAATTTTCACCGAAAATGTTTTGATGATCATGTCTGCCAACTTTAAAATTCTGGATGGACCGACTTTTACCCTTACAATCAACAAATTTGCGGATTATAAATCCCGCAAGGTGCCAAAGGGACTCATGACTCCTGACAATTCTCCTGATTAGTCCCTCCGACTTTTACCCTTACAATCAACAA…	415	sp|Q9YMP9|CATV_NPVLD	Viral cathepsin OS=Lymantria dispar multicapsid nuclear polyhedrosis virus GN=VCATH	Q9YMP9	1e-07	S	H	90.6769	17.0536	2.41066	0.000370902	0.0299935	5.31718			cysteine-type peptidase activity;
Locus_28_Transcript_19/20	GAAATATCAGCAGATGGTTCAGATGATTCAGATGGTTCTGATGGTTCACATGGTTCAGATGTATCATCAGATCATGAAGATGAAGAAATAGACGATAATGTCTCTGCTGGTCAACAAGAAGATAGCGTCACATTGAAATTCATTACTAATTACAAAAATCTTAACCATGCTATAAAAACTGTTGGAAAGGAGTACAATTCCCAATTAACAACTAAAGAAATCCCATTTGATATGGAGTTAAAAGGATTTCGAGAGCCGAATTTAAAGAGTATTGGTACAGATCATGAAGTCCAGATTTCTATCAGGGACAAAATTAAAATTCATGGCAGACATTCTCATGTAAAAAATGCTAAACTTGATGTCCAATCATTATTAATGGAATTCAAAGAGGCTGATGAG…	1157	sp|Q2EMV9|PAR14_MOUSE	Poly [ADP-ribose] polymerase 14 OS=Mus musculus GN=Parp14	Q2EMV9	2e-06	S	H	1244.55	158.542	2.97269	0.000115083	0.0171049	7.84999			binding;
Locus_29911_Transcript_3/3	CTCAAGGAACAAATAGACATTTCCATTGATGAGCCCATGCCTAATTCACGGCATTTGTCTCTCAAGGAACAAATAGACATTTCCATTGATGAGCCCATGCCTTGGTATGAGCCAAGAATGGATTGACTTTATGGAAAAATATAATAAGCAATACTCGGAGAAGGAGGCACAAGTCCGCTTTGAGATCTTCAAAAACAATTATGAATTGATCAAGGCGCATAACCTGAGGTATGATCGGGGGGAGGTCTCAT	251	sp|Q86GF7|CRUST_PANBO	Crustapain OS=Pandalus borealis GN=Cys	Q86GF7	0.0002	S	H	12.8037	79.1815	-2.62861	8.88705e-05	0.0144921	0.1617	protein metabolic process; collagen catabolic process;	extracellular region;	cysteine-type peptidase activity;
Locus_29_Transcript_5/5	TTACTGTTACAAATCTTTATAATTTTACTATGATAAATCTGTATGTTTTAGTTGTTACAAATTTTACTGATATGCATATGAATAATTTAACTGTTAAAAATTTGAATAGTTTTAGTGTTTCAAAGCTGAAGGGTTTCACTGTTACAAATCTGAATTGTTTTATTGTTACAAATTTAAACCTTCTTTTTACTGTTATACATTTGAATAGTATTACTGTTAAGAGTTAAATAATTTTGTGGAAAATCTGAAAATGTTTACTGTTATAAATCCAAAGAGATGTTACAAATCTGAATAGTTTCAGAGTTACAAATTTACATAGTGTTAGTGTTGATTTCATGTAGCAAATTCAATCAAATATTTAGGATATGCCTGATTGTCATGGAAAATAACATAAATACT…	478	sp|Q2EMV9|PAR14_MOUSE	Poly [ADP-ribose] polymerase 14 OS=Mus musculus GN=Parp14	Q2EMV9	0.0001	S	H	11.5547	97.3029	-3.074	0.000506765	0.0358145	0.11875	regulation of transcription; DNA-templated; transcription	cytoplasm; nucleus; plasma membrane	NAD+ ADP-rybosyltransferase activity; nucleic acid binding; protein binding
Locus_3039_Transcript_9/10	CGCTCTTCCGATCAACCGCTCTTCCGATCTCAGATGGTTGTCCACAGTCTTCAATACATTGCAGCTTAATTTTGACTCGTTACGGTGCCGTATCACTTGCATCCACTACGTTCTGAATTTCCGGACCAGCTTCTCTTCTTCCTTTCTTTTTCCTGTTGCTTTTCAGTTATCAGACGTTGTTATCGCCATGTGTTGGTTCCCAACGAAGATATGGTTGTCCACAGTGAAACCTGAAGTCGTATTTAAGACGAGATTAGACCAGACTTTACTCACAGAACGAGACGAATGAGTTAACCAAACAACCATAACAATGATTTCTCTTAGGTTGCTGGTGATTCTAGCTCTGTGCAGTGTCGGCTGCCAGGCTTACCGTCGTGTTTGCTACCATACTAACTGGTC…	2041	sp|Q95M17|CHIA_BOVIN	Acidic mammalian chitinase OS=Bos taurus GN=CHIA	Q95M17	2e-79	S	H	4.46311	20.4209	-2.19392	0.000771063	0.0435007	0.218557	lung development; response to fungus; cellular response to interleukin-1; positive regulation of ERK1 and ERK2 cascade; cellular response to tumor necrosis factor; response to mechanical stimulus; cell wall chitin metabolic process; positive regulation of angiogenesis; response to bacterium; immune response; chitin catabolic process; positive regulation of chemokine secretion; embryo development …	cytoplasmic membrane-bounded vesicle; extracellular space;	carbohydrate binding; beta-N-acetylhexosaminidase activity; endochitinase activity; chitin binding; kinase binding;
Locus_3070_Transcript_1/1	CGTTTAATTTGGTTCTCAAACGCAGTAGGAGCTCCAGCCGCGCCGCGGCATCCTTGTCGGCATCAGATTTATAGGCTGAACGAGATTTATAGGCTGAACGATCATCTTCTCATCTTCGCCCTTCCCCTGGGCAGGTGAACCTCCCTTCCCGGATTTGGGGGCATCCCGTTTGGTCGGATTCATGAAAGTGACGGGCATCACGTCTGCGGGAAGATGGAGAGCATTCTTGAGGAACTGAATCCCCTGATTCGTGAGAACATAGTAATAATGCTGCCAGTTGTGCTTCCTTGTCACGCATTTACGCGATTCGAGGGATTGCATCTTCTTTAGGACGTGAATGTTGGGCATTTTGAGGGTATCGTTCATCACTCTGCAGTTTACTGGGACCGCAATGACTCC…	492	sp|Q9VB14|RS10A_DROME	40S ribosomal protein S10a OS=Drosophila melanogaster GN=RpS10a	Q9VB14	3e-23	S	H	78.5942	0	1,79769e+308	2.21914e-05	0.00578826	-	regulation of secondary shoot formation; auxin homeostasis; viral life cycle; translation; ribosomal small subunit assembly; axillary shoot meristem initiation; neurogenesis; mRNA metabolic process;	chloroplast; cell wall; nucleolus; microtubule associated complex; plasma membrane; cytosolic small ribosomal subunit;	cytoskeletal protein binding; structural constituent of ribosome;
Locus_3097_Transcript_1/1	GGATAGTCAAAAAGCTGATCGAGGCAGTCGCGGAGGTCTGTCAACATCAACGCCGGGATAGTCAAAAAGCTGATCGAGGCAGTCGCGGAGGTCTGTCNNNNNNNNNNCCCGAGCGGTGATCGCCCTCATAACCATCCCCGAGCGGTGATCGCCCTCATAACCAACCCAGTCAACTCCATGGTGCCTCTCGCCTCCAACGTTCTCTCCTCTCGCGGGGTGGACTACGCCAATAAGCTAATCGGAGTCACCACGCTCGACCTTCTCCGCACGGAAACCTTCTCGGCCCCCTATTTGGGCGTCCCACCGGAGGACATCACCGGCGTCTGCATCTGCGGTCATTCCGGGACGANNNNNNNNNNNNNNNNNNNNNNNNNNCCATAGTCCCGCTCTTGCCCGCGG…	806	sp|A1S3C4|MDH_SHEAM	Malate dehydrogenase OS=Shewanella amazonensis (strain ATCC BAA-1098 / SB2B) GN=mdh	A1S3C4	2e-39	S	H	21.3726	263.135	-3.62197	5.86061e-08	5.99698e-05	0.0812229	organic substance metabolic process; cellular metabolic process; primary metabolic process; oxidation-reduction process;	cytoplasm;	malic enzyme activity; oxidoreductase activity, acting on the CH-OH group of donors, NAD or NADP as acceptor;
Locus_3312_Transcript_3/5	GGCAAACAATCTTTGCGATTCTTTTGGCCTACAGCTGACTGCTAAAGTCTCCCAAGCTTAATCGTTATTATCTCTATAACGGAGAAAATCTAACTTATGTTCAGGCAAACAATCTTTGCGATTCTTTTGGCCTACAGCTGACTGCCATCAATAGTGGGGAGATAAATCAGCATATATACAAGATTTCTTCGGCTATTAATGATAATTTCTGGATAAATGAAAAAATATCCCGCCATCACGGGGAATACACAAATTGGGGAAATAATGAACCGATTAGAAGAAGTTGCGAAAACTGTTTGGAAATGGATGAGTGTGGAGTCTGGCAGACAGCTTGCTGCAACAATAA	346	sp|P06734|FCER2_HUMAN	Low affinity immunoglobulin epsilon Fc receptor OS=Homo sapiens GN=FCER2	P06734	0.0006	S	H	0	397.588	-1,79769e+308	0.000830847	0.0439457	-	regulation of biological process;
Locus_3322_Transcript_8/10	CGAGTCCTTTTGGTGACGATCGTTCTAGTACACTCATTTTTTATAGTTTATTATCTCATACGCTGATTGTTATGTAGTAAATTAATTTTTGAAGCTTTCTTGTGATACGCCCATGTTTCTTGACCTTTGTACAGAGCCCCAAAATTTTCAAAATATATTTAATCTGACATGGGGAATCAACTGACAGGAATTGCACCTTCACAGATCTTACCTGTTGAACAATATTTAGCAGACATTCCAGATTATGAATTTGAAATAAGCTTGGGTAGCACACGCTTCTTCAAAGTAGCCCGAGCACGATGCAAAGAGGGCCAAGTTGTGGTCAAGGTGTTTGTCATACATGATCCTTCTCTCCCGTTGGCCACACACCGAAATCGATTAGAAGAAATTAAAGGACAG…	2608	sp|Q99570|PI3R4_HUMAN	Phosphoinositide 3-kinase regulatory subunit 4 OS=Homo sapiens GN=PIK3R4	Q99570	0.0	S	H	868.683	233.657	1.89444	0.000707257	0.0418146	3.71778	cytoskeleton organization; phosphatidylinositol biosynthetic process; cellular response to extracellular stimulus; toll-like receptor 9 signaling pathway; response to nutrient levels; small molecule metabolic process; innate immune response; reproduction; mitotic cell cycle; cellular response to stress; multicellular organismal development; single-organism developmental process; cytokinetic proce…	cytoskeleton; intracellular organelle part; cytosol; chromosome; late endosome;	protein serine/threonine kinase activity; protein binding; ATP binding;
Locus_34228_Transcript_2/2	TGAATACTTGGGATCGGCAATATTCTATTTTGGAGCACAAGGAGTACATTCAGTCCCGAGTATTACTCTGAGTACTTGGGATCGGCAATATTCTATTTTGGAGCACAAGGGAACTTTGCGACGTTTGTAAATGGACACCATAGCATGGGGACTTTGGTGTTCTCGACTGTCTGTGCCGTGCTATTCGGCCTATACGTGGCCATGGCCAACGGAGGAGGCAANNNNNNNNNNNNNNNNNNNNNNNNNNNNNNNNNNNNNNNNNNNNNNNNNNNNNNNNNNNNNNNNNNNNNNNNNNNNNNNNNNNNNNNNNNNNNNNNNNTCCCAGGATATATGGTGGCACACTTTGCTGGAGCAATATCAGCTTGTCTTGCCAGCTATTGGCTGTATCAAGATCAGATT…	830	sp|Q08DE6|AQP3_BOVIN	Aquaporin-3 OS=Bos taurus GN=AQP3	Q08DE6	0.0003	S	H	0	173.734	-1,79769e+308	0.000938207	0.0473643	-	odontogenesis; positive regulation of immune system process; renal water absorption; response to retinoic acid; urea transport	basolateral plasma membrane; cell-cell junction; cytoplasm; integral component of membrane	glycerol channel activity
Locus_34595_Transcript_25/26	AGGGTATTAAGTACTTGAGCAAATAGGAGATGAAGAGGATCATTTTAAATGTCCTCTTCATCTCCTATTTGCTCAAGTACTTAATACCCTTTTTAAAATGATCCTCTTCATCTCCTATTTGCTCAAGTACTTAATACCCTAATAATCTTAAAGCTAAAGATTTTTATGGCATTTTCAAATTTCTCAACACATTCTGTATGCATAGTGAACATTTAGTATCACAGATTTATGATTTGTTCTATCACTTGTTTCCTTAGCAACAAAATTACAATGTGGATTATGTTGTTGGATGGTTGATTATAATTCAGTTAAATTTGAGATTTTGCTTCTTTAGAAGAGTGGGGGTCATTAATTTTCACTTTTCACCATGAGAGCGTGCACACCACACACACACAGCAC…	4223	sp|P35610|SOAT1_HUMAN	Sterol O-acyltransferase 1 OS=Homo sapiens GN=SOAT1	P35610	2e-50	S	H	108	0	1,79769e+308	0.000639902	0.0401524	-	response to glucose stimulus; cholesterol storage; cholesterol efflux; intestinal cholesterol absorption; macrophage derived foam cell differentiation; cholesterol esterification; response to salt stress; aging; cholesterol metabolic process; very-low-density lipoprotein particle assembly; triglyceride biosynthetic process; carbohydrate metabolic process; positive regulation of seed germination; …	chloroplast envelope; endoplasmic reticulum membrane; brush border;	diacylglycerol O-acyltransferase activity; protein binding; cholesterol O-acyltransferase activity; cholesterol binding; DNA binding; fatty-acyl-CoA binding;
Locus_3697_Transcript_1/1	TTTGAGCAAACTTTTCATCCAAATCCTCGACACATCTCATGACAAACTTGAGCATAAACATGGCCGAATCGACATTATTCTTTGTCCCAATTATATGCAGTTCGTATAATTTGGACTCATCAGAGAAGTGAACAAACATTCTCCTCACATCAGACCTATCAACAATCCTCTGGAAGTTGTCTCCCTTTTCACCAAGCACACGTGGGATTAACTCATTCTGCACAGGAACAACCTCCTCCACATACTCCAATAAACTCCGAGCCTCCGACACAGCAGCAGCATTACTTCCAGCTATTCTGACGGATGAAGTGGCATCATCAACAACCACGTTGTAGATCCCCTCAATACTCCGTGCGTTCTCAATATTGAATCCCTTAGTTCCGATTACATGGCACATTA…	950	sp|Q2KHP9|FMR1B_XENLA	Fragile X mental retardation protein 1 homolog B OS=Xenopus laevis GN=fmr1-b	Q2KHP9	4e-22	S	H	95.1373	13.9659	2.7681	0.000733215	0.0428729	6.8121	short-term memory; dendrite morphogenesis; olfactory learning; axon guidance; regulation of mitotic cell cycle, embryonic; mitotic cell cycle, embryonic; negative regulation of dendrite morphogenesis; oocyte dorsal/ventral axis specification; larval locomotory behavior; negative regulation of synaptic growth at neuromuscular junction; male courtship behavior; heterochromatin assembly; sperm axone…	organelle part; intracellular non-membrane-bounded organelle; cell projection part; RISC complex; lipid particle; dendrite; nucleus;	mRNA binding; protein self-association;
Locus_3705_Transcript_1/1	GGAAACCAGATCGGAGCCAAATTCTGGGAAGTAATCTCAGATGAGCATGGAATCGATCCGACCGGTACTTACCATGGAGATTCAGATCTTCAGTTGGAACGAATAAATGTCTACTATAACGAGGCTGCAGGTGGCAAGTATGTTCCAAGAGCAATCTTGGTTGATTTGGAGCCTGGGACAATGGACTCTGTACGGTCTGGTCCATTTGGGCAGATATTCCGTCCCGATAACTTTGTGTTTGGCCAATCCGGAGCAGGAAACAACTGGGCAAAGGGACATTACACAGAGGGAGCAGAACTGGTCGACTCAGTATTGGATGTCGTGCGAAAGGAAGCAGAGAGCTGTGACTGTCTCCAAGGATTCCAGTTGACACATTCTTTGGGAGGAGGAACTGGGTCG…	746	sp|P68372|TBB2C_MOUSE	Tubulin beta-4B chain OS=Mus musculus	P68372	2e-161	S	H	37.3934	0	1,79769e+308	0.000324669	0.0282258	-	neuron migration; centrosome duplication; natural killer cell mediated cytotoxicity; cytoskeleton-dependent intracellular transport; cell division; GTP catabolic process; spindle assembly; protein polymerization; cell projection organization; muscle attachment; 'de novo' posttranslational protein folding; G2/M transition of mitotic cell cycle;	cilium; tubulin complex; nuclear envelope lumen; myelin sheath; cytosol; microtubule; neuronal cell body; internode region of axon; pericentriolar material; extracellular vesicular exosome; plasma membrane;	GTPase activating protein binding; GTP binding; MHC class I protein binding; protein domain specific binding; unfolded protein binding; protein complex binding; GTPase activity; structural constituent of cytoskeleton;
Locus_38050_Transcript_1/1	CGACCACAAAATCAATAATCCCCCATAAATTTAAGAAGATTACATCACACGCAGTCGCCACTCAATCAATCAAGCTCAGCAGCATCTCCGCAGTCGGAATCCCCGGACTGTCCCCCTTAGAGTATATCAGCCTCCCGTCCAAATAGACGTCAAAAACTCCAGTGAACGACACAATGCTGGACAATGTGCCCAACAACACGAGACAGAAGATACAGGACAACACCTTGTTGTTCAATGATTGTGTCCAGAGTGAGGGAGTTGGGATGTTTAAATGGGGAAAGATGTTCCACTCCATCACGATTAGGAGGGGAATCACGAACTTGAGGCAGTTTAGGACCAGTGCGATGACGTTGAAGGGAAATTCGGGGTAGGCGAGTTCGAGGGAGAATTCGGCAGGGA…	594	sp|Q6PHY8|SELTB_DANRE	Selenoprotein T1b OS=Danio rerio GN=selt1b	Q6PHY8	3e-11	S	H	163.636	0	1,79769e+308	0.000217416	0.0239023	-	cell redox homeostasis;		selenium binding
Locus_38740_Transcript_1/1	CGCCCCAAGCCACAGCGAAAAATCAATAAATGAGTAAAACTACAATTTTGTTGGATTAGCAAAGAGTGTTTCCATTTGTTTTGCCAATCTTGAGATTGATCTGGTTAATGATGTTTTGTGTCAATTCTTCTATTGAACAGTTTCCATTAACGGACTCAATCAACTCTGAGTAATAGTTCAAAACAGGCTCCGTTTGTTGGTTGTAGTTCTTCAATCTGTTCTTCAATCTTTTGGACAAAACGTTGGCATTGTCATCGGGACGACGCTCCAAATTCTCGTTGGTGACATCGTCAACCATCCATTTTTTGGGTGTCCATTTTTTGGGTGGATTATATTTCTCGTGATAAACTCGGCCGGAAGCCATGTGATGGAGACGACCAGTGATTCGGGTGATGGAGA…	780	sp|P49983|KADH_TRIVA	Adenylate kinase OS=Trichomonas vaginalis	P49983	2e-38	S	H	57.525	0	1,79769e+308	0.000830847	0.0439457	-	ATP metabolic process; ADP biosynthetic process; oxidative phosphorylation; adenine metabolic process; brain development; response to thyroid hormone stimulus; nucleobase-containing small molecule interconversion; dATP metabolic process; AMP metabolic process; liver development;	mitochondrial intermembrane space; mitochondrial inner membrane; cytosol; sperm mitochondrial sheath;	heterocyclic compound binding; ion binding; organic cyclic compound binding; adenylate kinase activity;
Locus_3914_Transcript_18/25	AGGGGGATAAACTGTTTACCTAATCAATTTTTTTTTGTTTTTAGATGTAAAATGGTTTAATCATTCAAAATCCGTTGAAAATTAGAAACAAAGAATGTGATGATTCAAACTAAAGGGTAACTAGCAATGGACGCAATACTGCACATGTTATTACGGTTCCTGGCCATTTTTATATAACCATCATGACCCCAACGTTCACCCCAACTGTTTTTCACCAACCAGTAGTCCTGTCCATTTTCTGTTCCGTATCCAACCACCAAGATCGCATGATTTGCTTGGTGATTACAATCATTTCTTTTGTAAATGCCATGCTTGTAGAATTGGAATGCCTTGGAATGGGCATCGATGGCAGCAGAGATTGGACCCACACCGGCCACTGCTACTTGTAGTGCGCGCTCT…	3593	sp|P07711|CATL1_HUMAN	Cathepsin L1 OS=Homo sapiens GN=CTSL1	P07711	2e-77	S	H	262.551	0	1,79769e+308	0.000412568	0.031361	-	response to gonadotropin stimulus; response to glucose stimulus; extracellular matrix disassembly; macrophage apoptotic process; spermatogenesis; multicellular organismal aging; epithelial tube branching involved in lung morphogenesis; decidualization; autophagic cell death; response to glucocorticoid stimulus; toll-like receptor signaling pathway; antigen processing and presentation of exogenous…	neuron projection; secretory granule; microvillus; extracellular region; external side of plasma membrane; apical part of cell; cell junction; endolysosome lumen; nucleus; perikaryon;	cysteine-type endopeptidase activity; histone binding; peptide binding; protein complex binding; kininogen binding; aminopeptidase activity;
Locus_40065_Transcript_1/1	AATTTTGTATCATTATTTTTAATTAACTTTTTCAACTTAAACTAGGAGATCGTCATTTCGCTCGACAACCAACAGTATTCGCCAACAGAAAGCCATCAAAAATCAAGAAGAAACAAAACCTTCGCTACGTAAAAAACGTCGGTCTGGGAATAAAGACCCCACAAGAAGCAATCACAGGGACTTATATAGACAAGAAATGTCCCTTCACTGGCAATGTCTCCGTCCGAGGTCGTCTCCTAAAGGCGACGATAAAAAAGATGAAGATGAACAGGACAATCGTGGCCGTGAGGTCGAGTCTCCACTACATTCCGAAATACGGAAAGTACGAGAAGAGGCACAGGAATGTCTCTGCCCATATCTCCCCTGCCTTTAGGGACGCCAAGGAGGAGATCGGAAGAG…	450	sp|P62282|RS11_RAT	40S ribosomal protein S11 OS=Rattus norvegicus GN=Rps11	P62282	2e-42	S	H	0	235.81	-1,79769e+308	0.000342518	0.0286563	-	nuclear-transcribed mRNA catabolic process, nonsense-mediated decay; translational termination; translational initiation; mitotic spindle elongation; translational elongation; macromolecule methylation; viral transcription; SRP-dependent cotranslational protein targeting to membrane; neurogenesis;	plastid; membrane; cell wall; nucleolus; nuclear chromosome; plasmodesma; cytosolic small ribosomal subunit;	structural constituent of ribosome; RNA binding;
Locus_40904_Transcript_10/10	CTTGACTGCGACGCTGACAATTTCAGAGGTTTCATCAATCGGGACCTGCCTTAACTACGACAACGACATTTACCTCACCGTGTACGTCCTGGGCCAACACAAAGAGACGCGACTCCTCCCCGCGGAACTTCCCGCCTTCTTCAATGACCAGTTCTCCATCAGCAAGACATTCTACTTTGAGAACAGTCCCGAGTCCGTCATCCACCGGCTTTATGATGAGCCCGTATACATCAAGCTGGTGGAAGTCTCGGGACTCACAGGACTGAGCACAGTTTTGGCCAGCTACACCACAAATGCCCGAGATTTGCTCTTCCCCTACCCCAGCTCCCTCCCATACTGCAGCTCCTACGGGAGGGAATACATGATGGTCAGGACAATCGACTTTCCCGATTACGTGTC…	732	sp|Q9NWH7|SPAT6_HUMAN	Spermatogenesis-associated protein 6 OS=Homo sapiens GN=SPATA6	Q9NWH7	2e-09	S	H	1123.75	264.421	2.08741	1.79649e-07	0.000159319	4.24984	cell differentiation; multicellular organismal development; spermatogenesis	extracellular region
Locus_421_Transcript_94/98	ACTCTTTCCCTACACGACGCTCTTCCGATCTCAGGCAGACGCTAGTGTAGGCTTGTGGTTAAGGAGTCAGCAACAATATGGCTCTGTGTTTCATTTACCTGTGTGCTACATTGGCCAAGTGTCTCCTCCTCTTGTACTTCCCTTTGTAGATACAATTTAATAACTGGAAACCATGCAGAAGCTTGTCACATGTAAGTGTGGGTGTATTTAATGCATCTGCCTGTACAAACGCACAAAGTATTCACACAGAAACAACAAGTCCCATTTTGATGTGATATGAAACAATTTAAAAATAAAACAAAAACAATAACAACAAAAATCTATTGTCTGAAAGTGAATTCAGGAGTTATTCTACTAAGGTGTCTATACAAATGACACATTCTGTGTTCCAGAAAGTTC…	5513	sp|Q8CGE9|RGS12_MOUSE	Regulator of G-protein signaling 12 OS=Mus musculus GN=Rgs12	Q8CGE9	6e-58	S	H	27.083	90.6513	-1.74294	0.000145513	0.0196531	0.29876	cell development; positive regulation of neurogenesis; chromosome segregation; positive regulation of GTPase activity; zygote asymmetric cell division; spindle organization; platelet-derived growth factor receptor signaling pathway; negative regulation of ERK1 and ERK2 cascade; visual learning; response to oxidative stress; phototransduction, visible light; dopamine receptor signaling pathway; re…	postsynaptic density; intermediate filament cytoskeleton; cytosol; plasma membrane part; nuclear body; spindle pole; centrosome; nucleolus; neuronal cell body; dendritic spine; apical dendrite;	receptor signaling complex scaffold activity; GDP-dissociation inhibitor activity; protein kinase binding; G-protein alpha-subunit binding; GTPase activating protein binding; GTPase activator activity; receptor signaling protein activity; microtubule binding;
Locus_42714_Transcript_4/4	GGGAATCCAAAAGCACGGGACCAAATCAACTGTGACATAATCTTAATTTTGTTATTTTGAATATGAGGAAATGAGGCTATTAGTAGATATTGACTTTGGCCGCTCAATCGGGAATCCAAAAGCACGGGACCAAATCAACTGTGACATAATCNNNNNNNNNNNNNNNNNNNNNNNNNNNNNNNNNNNNNNNNNNNNNNNNNNNNNNNNNNNNNNNNNNNNNNNNNNNNNNNNNNNNNNNNNNNNNNNNNNNNNNNNNNNNNNNNNNNNNNNNNNNNNNNNNNNNNNNNNNNNNCATTGGGATAAGGGTTACTCACTTTTCCTGTCTCGGCCAGCACCCCAGGCACAACACGGTAAAGTTGGGCCACCAAATCGACCAATGGGTCATTCTTTATGTTTTCC…	632	sp|Q0QEL7|CISY_MESAU	Citrate synthase, mitochondrial (Fragment) OS=Mesocricetus auratus GN=CS	Q0QEL7	1e-24	S	H	33.1492	0	1,79769e+308	0.000687138	0.0411741	-	sperm capacitation; cellular response to glucose stimulus; citrate metabolic process; oxaloacetate metabolic process; regulation of osteoblast differentiation; cellular response to parathyroid hormone stimulus; response to activity; cellular carbohydrate metabolic process; positive regulation of protein export from nucleus; protein autophosphorylation; negative regulation of meiotic cell cycle; t…	neuromuscular junction; mitochondrial matrix; AMP-activated protein kinase complex; sperm midpiece; Golgi apparatus; centrosome; cAMP-dependent protein kinase complex; perinuclear region of cytoplasm; plasma membrane; nucleus;	protein kinase A regulatory subunit binding; nucleotide binding; citrate (Si)-synthase activity; protein kinase binding; ubiquitin protein ligase binding; protein complex binding; cAMP-dependent protein kinase activity;
Locus_4324_Transcript_1/1	AGTTGTTTCCATTCCACTAACATTGTTCTGATGTCAATGGCTTCTATCTGGTCTCGCTGCCGTCGTCTCAAAGACTGCAGCTGCCCCCATCGAACGTATCAAACTCCAGGTGCAGAATCAAAGCGAGATGATTAAAGCCGGACGTCTCTCTCATCCCTACTCGGGGATCCTCGACTGCACCTACCGAACGTACAGCGCTGAAGGATTCCTTTCCTTCTGGCGAGGAAATCTCGCAAATTGCCTGCGGTATTTCCCTACCCAGGCCCTCAACTTCGCCTTCCGTGACCAAATCAAATTGATCTTTAAATCCTCAAAGGATGACAGCTACGCAACGAAGGTGGCCAAAAACATTTCTTCCGGTGGGGTCGCTGGGAGTCTTTCCCTGACCTTTGTCTACTC…	984	sp|P40941|ADT2_ARATH	ADP,ATP carrier protein 2, mitochondrial OS=Arabidopsis thaliana GN=AAC2	P40941	2e-129	S	H	162.043	2.06954	6.29092	9.12492e-12	3.03461e-08	78.2989	root hair elongation; regulation of ion transport; amino acid import; photorespiration; cytoskeleton organization; regulation of plant-type hypersensitive response; response to endoplasmic reticulum stress; negative regulation of programmed cell death; adenine nucleotide transport; seed development; basic amino acid transport; purine ribonucleotide transport; proteasome core complex assembly; pro…	cytoskeleton; vacuolar membrane; cytosol; plasmodesma; chloroplast envelope; cell wall; plasma membrane; Golgi apparatus; mitochondrial inner membrane; nucleolus; endoplasmic reticulum membrane;	copper ion binding; structural constituent of cytoskeleton; ATP:ADP antiporter activity; protein binding;
Locus_4437_Transcript_1/1	AAGGACCCACTGGAAACGGAGGCCCACTCGGACCAGCTGGACGTCAAGGTGAACGTGGTCTTCCAGGTATTCCTGGAGTACAGGGAGAACGTGGACCTAAGGGACCACTTGGACCTCACGGAGATCCCGGAGATCCTGGACAATCTGGACGTGATGGAGCCCAAGGCCCACAAGGTTTGCCTGGAGCACCAGGAACACCTGGTATCCCTGGAGAAGCCGGACAAGTTGGTAACTCTGGACCTGATGGCGAGATCGGTATTAGCGGTCGACCCGGAGAACAAGGACCTTCTGGTGAGTCTGGAGCAGTTGGCAGACCCGGCTCTGTAGGACTTCCCGGACCCCAAGGGGCACCAGGACCTTCTGGACCAAGTGGAATTAGAGGAGAGAAGGGAGACGTCG…	1934	sp|P02466|CO1A2_RAT	Collagen alpha-2(I) chain OS=Rattus norvegicus GN=Col1a2	P02466	3e-36	S	H	823.401	2560.41	-1.63671	0.000524763	0.036548	0.321589	transforming growth factor beta receptor signaling pathway; negative regulation of cell-substrate adhesion; visual perception; cell-matrix adhesion; protein heterotrimerization; heart development; intramembranous ossification; cellular response to amino acid stimulus; response to mechanical stimulus; negative regulation of neuron migration; tooth mineralization; cerebral cortex development; prote…	extracellular vesicular exosome; collagen type III; extracellular space; collagen type I; cytoplasm;	platelet-derived growth factor binding; integrin binding; extracellular matrix structural constituent; identical protein binding; protein binding, bridging; SMAD binding;
Locus_4449_Transcript_1/1	CTCCCTGGATTGGCACCATTTGCCAACAACCTGATCTTTGGAGAGGAAAGTCAAGCCCTAAAAGACAACAAAGTTGTGAGCTTTCAGACGTGTGGTGCTACTGGAGCCTTGTCTATGGGAGGAAATTTACTAATTAAATATTTTAAGAGGGGCACAATATACATCCCAATCCAAACATGGGAACAACATTTGGGAATTTTCGGCTATGCGGGATTTGAGATCAAAAGATACAGATATTATGACCCCGATCAGCAGAAAGTTGATTTTGACGGACTAATGGAGGATCTACAGCAAGCTGATGACAATTCGGTGATCCTTCTACACGCCACCTGCCACAACCCTACAGGTGGAGTTCTCACTCGTGATCAGTGGGCAGAGATAATGTCCTTAATGCAGGAA…	973	sp|P37833|AATC_ORYSJ	Aspartate aminotransferase, cytoplasmic OS=Oryza sativa subsp. japonica GN=Os01g0760600	P37833	6e-75	S	H	99.0156	21.4947	2.20367	0.000126596	0.0182059	4.6065	fatty acid homeostasis; glucose metabolic process; leaf senescence; L-phenylalanine biosynthetic process from chorismate via phenylpyruvate; response to glucocorticoid stimulus; glycerol biosynthetic process; tyrosine biosynthetic process from chorismate via 4-hydroxyphenylpyruvate; oxaloacetate metabolic process; cellular response to insulin stimulus; aspartate biosynthetic process; aspartate ca…	intracellular organelle part; peroxisome; lysosome; axon terminus; cytosol; plastid; cell periphery; membrane;	L-leucine:2-oxoglutarate aminotransferase activity; L-aspartate:2-oxoglutarate aminotransferase activity; L-cysteine:2-oxoglutarate aminotransferase activity; pyridoxal phosphate binding; phosphatidylserine decarboxylase activity; L-tyrosine:2-oxoglutarate aminotransferase activity; aromatic-amino-acid:2-oxoglutarate aminotransferase activity; carboxylic acid binding;
Locus_44675_Transcript_1/1	GTTAAGTGTTAAAAGAACATATTAGTAGGGATTAGAAGGCGATAGGAGACCACTGATAAGCAACCAGTTAAGTGTTAAAAGAACATATTAGTAGGGATTAGAAGGCGANNNNNNNNNNAGAGAATGAGGAAGGACATCATCAAGCAGAAGAGTCCCATAGCCTCGGACATGGCAAACCCGATGATTGCGTATGAGAAGAGCTGGTTCTTCAGGGAGGGATTCCTCGCGTATGCAATCACCAAATTCCCGAAAATGCTCCCAATCCCGGCTCCAGATCCGGCGGACCCAACGCACGCAGCTCCGGCTCCGATGTAGCGAGCAGCCTGGTCAATGTCCTTCCTTATGGCAGAGGTATGGATCTGTGTGGTCCTGGTGACCTTCCCAAAGTTGCTGGCAAGA…	462	sp|P05496|AT5G1_HUMAN	ATP synthase lipid-binding protein, mitochondrial OS=Homo sapiens GN=ATP5G1	P05496	7e-20	S	H	174.219	54.2732	1.68259	0.000481311	0.0351793	3.21004	growth; receptor-mediated endocytosis; response to ethanol; aging; ATP hydrolysis coupled proton transport; mitochondrial ATP synthesis coupled proton transport; embryo development ending in birth or egg hatching; nematode larval development; respiratory electron transport chain;	integral to membrane; mitochondrial proton-transporting ATP synthase complex, coupling factor F(o);	hydrogen ion transmembrane transporter activity; lipid binding; ATP binding;
Locus_4551_Transcript_1/1	CTCTTTCCCTACACGACGCTCTTCCGATCTGTTCGTTCTCCTCCTCCTGATCTGCTGCGGCGCCCACTACTACGCCCAGATTAAGACCTACATCTTCTCCACCAAGAGCCTCCAGGCCGCCGCCAAAATTCCCCAGAGCACGTCCTGCGCACACGTCGCCCAGCACCTCCGCGGACAATACCCCGAGGCAATAATGCAGGGGGACTTTGCATGGACTCCCATCAGCCTGAGGGGGTTCAAAGGGTTCATGTGCCCCATCCACGTGTCCCTCTTCGAGTCGGTCTCCCTGCTATACTCCCCATTCGCCGATTCCGGCTTCTGGGGTCACTCCCTCGTGAACACTTCCTCTGTGCTGGTCTCGGGGTCGCTGACGGCGGACTCGTCGATGAAGTCGGTGGA…	667	sp|Q66IM1|SGMR1_XENTR	Sigma non-opioid intracellular receptor 1 OS=Xenopus tropicalis GN=sigmar1	Q66IM1	9e-09	S	H	129.783	0	1,79769e+308	0.000148478	0.0196531	-	cellular process; single-organism process;	membrane part; nuclear envelope;
Locus_45602_Transcript_1/1	CAAAGTGGAATCCTGATGTGTACTGATGTAATGGCTCGTGGAAAGGAACAATATTTTTGCCAGATTCCGGAAACAGCAAAGTGGAATCCTGATGTGTACTGATGTAATGGCTCGTGGAGTTGATGTTCCTGAGGTTCACTGGGTATTTCAATATGACCCACCGAGTTCAGCTAGTGCTTTTGTTCACCGCAGTGGAAGAACTGCTCGTATTGGTAACACAGGAAATAGTCTGGTGCTGTTGACCCCAAGTGAAGATGCTTTCATAGAATTTATAGCCAGGAATCAAAAGGTGCCAATGCGACAATTTTCCAAATCTGATAATGTCCTTCCGGCCATCGATAAACTCAAAAGACTTTCTGAGAAGGACAGATCCCTCTATGACAAGAGTGTGAGAGCTTA…	981	sp|Q5ZLN8|DDX55_CHICK	ATP-dependent RNA helicase DDX55 OS=Gallus gallus GN=DDX55	Q5ZLN8	2e-74	S	H	116.967	0	1,79769e+308	0.000130116	0.0182552	-	reproduction; growth; positive regulation of growth rate; nematode larval development; nucleobase-containing compound metabolic process;	nucleus;	ATP-dependent helicase activity; RNA binding; ATP binding;
Locus_4649_Transcript_5/5	GTCGTCCAACATTACAAATTATTATCCGACAAGAATCTGTAGGTTTCCAAAGATGATGAAGCAGTGTACGTTTGCGAGGCCACCAACAAATTTGGTGTAAGCCGAGTAAATGGAATACTACATGTCACATCAAGTCGTCCAACATTACAAATTATTATCCGACAAGAATCTGTAGTCTGTAGTCAAAACTGTCGGCGAAAGTATTCAGTTGGTCTGTTATGTTGAGCAACGTGGTAATCTGATCAATTTGGTATGGAGCAAGCAAAGTGGACCACTACCAGCAGGATCTTCTCAGAGGAATGGTGTCCTTACAATTCCTTATGCGAAGTCATCAGACTCTGGCGTGTACGTCTGTGTACGTCTGTAGTGGTACCAGTGATACTGGCAGATCAGGATCAA…	5357	sp|P98160|PGBM_HUMAN	Basement membrane-specific heparan sulfate proteoglycan core protein OS=Homo sapiens GN=HSPG2	P98160	4e-109	S	H	395.685	0	1,79769e+308	0.000593943	0.0384474	-	regulation of growth; tissue morphogenesis; cardiac muscle tissue development; skeletal system morphogenesis; synapse organization; cellular macromolecule metabolic process; protein metabolic process; regulation of Rho protein signal transduction; regulation of catalytic activity; cell surface receptor signaling pathway; regulation of nucleobase-containing compound metabolic process; chordate emb…	intracellular membrane-bounded organelle; membrane; proteinaceous extracellular matrix; sarcomere; intracellular organelle lumen;	kinase activity; structural molecule activity; cytoskeletal protein binding; sulfur compound binding; glycosaminoglycan binding; anion binding;
Locus_4650_Transcript_1/1	GACATTGCCTTCAAGGCCGTGTCTAAAAATGGAAGGACAATACAAAATTCACATCAATAGACACGGACATTGCCTTCAAGGCCGTGTCTAAAAATGGAAGGACAATAAATTTTCAAGGATTTATTGCTTTACTCAAAAACCTTGAGAAAAAAATATCTCCCGAAACCATAGCCAACAAGATTAAGCAGTCACCGAGAATATTCAAACAAATTTCAATATCAAAGACCGGGAAAAGACCGGGAATGTTGCCAAAATGACTGACGTATCACACTACACCGGGGCCCACAAAGAACGTTTTGACNNNNNNNNNNNTCCGAAAGCGGCAAAGGGAAGGGAATTGATGGACGCAAAGAACGTTCTAGCAACGATGGATATGTGACTGGATACAAGAAAAAATAG…	432	sp|Q0P5Y3|TPPP2_MOUSE	Tubulin polymerization-promoting protein family member 2 OS=Mus musculus GN=Tppp2	Q0P5Y3	4e-08	S	H	49.4447	0	1,79769e+308	0.000687138	0.0411741	-			binding;
Locus_47117_Transcript_1/2	ACTACCCCCGAACGCTCTAAAGATTATTCCCTCAGTTATTGCAACTGTCAAGGACGCCCGAGTTGTGTATGGGGGAGGCTGTTCTGAGATTCTTATGTCTAATTCCGTCAGTGATCTCGCGAATAATACCACAGGGAAAGAAGCTGTGGCCATTGAATCTTTTGCGAACGCTCTAAAGATTATTCCCTCAGTTATTGCTGATAATGGAGGGTATGATAGTATGGAACTACTGCATCAACTTCGAGCTTATCACCGCCAGGGACGTCATTCGTATGGACTTGATATGGAGAATGGTTGCGTTGGAGATATGAATAGTTTGGGGATATTTGAGTCGTTGGCTGTCAAAGATCGGAAGAGCGGTTCAGNNNNNNNNNNTTGAGTCGTTGGCTGTCAAGTGGT…	536	sp|Q3ZBH0|TCPB_BOVIN	T-complex protein 1 subunit beta OS=Bos taurus GN=CCT2	Q3ZBH0	1e-37	S	H	63.0669	0	1,79769e+308	7.44452e-05	0.0126154	-	'de novo' posttranslational protein folding; apoptotic process; growth; hermaphrodite genitalia development; binding of sperm to zona pellucida; nematode larval development; receptor-mediated endocytosis; embryo development ending in birth or egg hatching; chaperone-mediated protein complex assembly;	nucleolus; microtubule; cell body; chaperonin-containing T-complex; zona pellucida receptor complex;	ATP binding; unfolded protein binding;
Locus_4729_Transcript_1/1	CTCGTGGTACCTAAAGTCCCATATTCGATTTCAACGAAAATTCATGCCCTATACGAGACTGCCTTCTCTCAAAATGAAGACGTCTACCATAAGGAGCAAGCCGTAGTAGAGCTGGGGAGACTTCTTTCGAAGAACAAACTGTCAGTGGAACTAGGGCAGTTCATCAAGAAACTGCAGCCATTTTTTGAGGAATTGAGCAAGATCAAGGCTGCCAAGATATTAAAGTCCCTCATGGATTCCTTTCTGAACTCCTCGGCCCTACTGGAGGAACAGGTGCTTCTCTGCATGGACTGCATCAAGTGGGCGGAGGGCAACGGCCACGTATATCTGCGCCAATCCCTCGAGTCGCGGTTGATCTCCATTTACTACGACAAGAAGGACTACCAACTGGCCCTGGAG…	577	sp|Q8BG32|PSD11_MOUSE	26S proteasome non-ATPase regulatory subunit 11 OS=Mus musculus GN=Psmd11	Q8BG32	1e-50	S	H	41.7675	0	1,79769e+308	0.000938207	0.0473643	-	protein polyubiquitination; determination of adult lifespan; reproduction; regulation of cellular amino acid metabolic process; positive regulation of ubiquitin-protein ligase activity involved in mitotic cell cycle; negative regulation of apoptotic process; gene expression; negative regulation of ubiquitin-protein ligase activity involved in mitotic cell cycle; apoptotic process; antigen process…	nucleoplasm; cytosol; microtubule associated complex; plasmodesma; proteasome regulatory particle;	endopeptidase activity;
Locus_4800_Transcript_1/2	CGATCTCCCGCTGAATGTCTCCAGGGATCAGCTGCAAGAGAGAACCGCTCTTCCGATCTGTCAGGTTGTACGTGCGAAGGGTCTTCATCTCTGACGCCTTCTACGAAAATGAGTTCATGCCCAGCCATGCCCAGCTATCTGCGTTTCCTCGTGATTGTGGTGGACTCTGACGATCTCCCGCTGAATGTCTCCAGGGATCAGCTGCAAGAGAGNNNNNNNNNNNNNNNNCAATCTCCTCAAACTAATAAGAAAGAAAATTATTCGAAAGTTTATCGAGGCGGTCTCCAAACTCTCCCCGGAGAAGAAACAACAGTTTTGGAAGGAATACGGCATCCAGATTAAAATGGGCATCAACGAAGACCAGGCCAACCGCAACCGCCTCGCTCGAATAACGCACTT…	1239	sp|P08712|ENPL_MESAU	Endoplasmin (Fragment) OS=Mesocricetus auratus GN=HSP90B1	P08712	5e-40	S	H	43.3107	0	1,79769e+308	0.000324669	0.0282258	-	response to water deprivation; cold acclimation; regulation of circadian sleep/wake cycle, sleep; mitotic spindle organization; regulation of innate immune response; response to endoplasmic reticulum stress; skeletal muscle thin filament assembly; pole plasm mRNA localization; regulation of meristem growth; response to salt stress; spermatogenesis; skeletal muscle myosin thick filament assembly; …	midbody; vacuolar membrane; cytosol; endoplasmic reticulum lumen; plasmodesma; plasma membrane; lipid particle; perinuclear region of cytoplasm; mitochondrion; polytene chromosome interband; apoplast; Z disc; nucleus; centrosome; chloroplast; endoplasmic reticulum membrane;	low-density lipoprotein particle receptor binding; virion binding; RNA binding; protein phosphatase binding;
Locus_4803_Transcript_5/5	CAANNNNNNNNNNNNNNNNNNAATACACCACGATTTCAGAAAGGAAATGCCTGGGCCTTATATGCTACAAACTCATGATTCAAAAGAAAACGTATTATGAAGCTAAAAGAGCATGCGGTTTATATGGAGGACAATTGGCCGTAATCGATTCGAATGAGAAAAAACAATTTATCATTAGAAATTTTAATATACTAGGTCGACATTTCTATTTCTATTTTGGACTAGATGATATTGAAAGGGAGGGATATTTTGTTAATTCGAATAATATTCATCAGGGTTTTCGCAGTTGGCAAAGCGGTCAACCGAATAATTTTCGTGGGATAGAGGACTGTACAGTCGCATTGTCTTTTAGGGGGACATGGTTCGACACTTCGTGTAATAATAAATTCGCCTTTTTAT…	594	sp|Q28062|PGCB_BOVIN	Brevican core protein OS=Bos taurus GN=BCAN	Q28062	4e-14	S	H	39.4631	0	1,79769e+308	0.000272534	0.0260041	-	single-organism cellular process; multicellular organismal development; positive regulation of biological process; chondroitin sulfate metabolic process; anatomical structure development; regulation of cellular process; single-organism developmental process;	intracellular membrane-bounded organelle; cell surface; membrane part; extracellular region part; cytoplasmic part;	mannose binding;
Locus_4943_Transcript_3/3	TTTTGACTGCTGCTCTCGGCCTCCCCGAATCTCTCATTCCCGTCCAGTTGCTGCTGGTCAACCTCATCACCGACGGTCTCCCAGCGACGGCATTGTCCTTCAACCCAACGGACCCCGACGTCCTCAAGAAGAAACCTCGCAACCCCCGTGAGTCCCTTATCAGCGGATGGCTCATGATTCGTTATCTGCTAATCGGAGCTTACGTGGGTATTGCCACTACAGTAGCCTCGGTGTGGTGGTACATGGTCTATTCCGGTGGTCCACGTGTCGATTACTACCAATTGTCTCACCATACCCTCTGTGCTTCGGAATTCGCAAAATTCACCGTCTCTGACTGTAGCGTCTTCCAATCTGACGAGCCTCAGGGGATGGCTCTCTCAGTTCTGGTGGTGATTGAGC…	776	sp|O55143|AT2A2_MOUSE	Sarcoplasmic/endoplasmic reticulum calcium ATPase 2 OS=Mus musculus GN=Atp2a2	O55143	1e-61	S	H	85.862	0	1,79769e+308	0.000549708	0.0371192	-	response to peptide hormone stimulus; stabilization of membrane potential; positive regulation of fast-twitch skeletal muscle fiber contraction; flight behavior; blood coagulation; ATP catabolic process; cellular calcium ion homeostasis; regulation of the force of heart contraction; epidermis development; regulation of cardiac muscle cell membrane potential; neuromuscular synaptic transmission; p…	protein complex; H zone; platelet dense tubular network membrane; extrinsic to internal side of plasma membrane; integral to plasma membrane; lipid particle; perinuclear region of cytoplasm; nuclear envelope; endoplasmic reticulum-Golgi intermediate compartment; I band; sarcoplasmic reticulum membrane; vesicle membrane;	protein C-terminus binding; calcium-transporting ATPase activity involved in regulation of cardiac muscle cell membrane potential; ATP binding; calcium ion binding; enzyme binding; lutropin-choriogonadotropic hormone receptor binding; S100 protein binding;
Locus_4967_Transcript_41/46	CACATAGCGCAAGAATAACTTCAAAAGTAGAAGACAAGGAAGACCAGCAAGTGGCACATAGCGCAAGAAAACCTCCAAAAGTAGATGACAAGGAAGACCAGCAAGTGGCACATAGCGCAAGAATGGTTCGACATTCAGATAAAGCAATCCAGACATTAGCTTATCCTTCAGATGAGAGTTCAATGCTGACGGAGAAGCATCTTGACAGAGTGGCTACGAGATTAGGAAGTAAATGGATGCGTGTGGGAAGGGAATTAGGAGTTAGACTAATTGACCTAGAGATAATCAGGCATGACTATCCCTACGACACAGTAGAACAGAGCTATCAGATGCTCTTAAGATGGTATATGGATTGTGATCCAATGGAACGTACATTGGAAACACTCAGAGAAGCACTTG…	470	sp|Q13546|RIPK1_HUMAN	Receptor-interacting serine/threonine-protein kinase 1 OS=Homo sapiens GN=RIPK1	Q13546	6e-07	S	H	810.86	164.015	2.30563	3.80481e-09	5.62372e-06	4.94383	positive regulation of apoptotic process; activation of necroptosis by extracellular signals; MyD88-independent toll-like receptor signaling pathway; positive regulation of I-kappaB kinase/NF-kappaB cascade; positive regulation of catalytic activity; cellular response to tumor necrosis factor; negative regulation of intrinsic apoptotic signaling pathway; protein homooligomerization; negative regu…	receptor complex; mitochondrion; death-inducing signaling complex;	protein serine/threonine kinase activity; death receptor binding; identical protein binding; death domain binding;
Locus_5111_Transcript_1/1	AAGGTAAAGGTTCATTTAAATATGCTTGGGTAATGGATAACCTAAAAGCAGAGAAGGAGAGAGGTATTACTATTAATATATCTCTTAATAAATTTGATACTAAGAAATATAAATGTACAATTATTGATGCTCCAGGTCATAGAGACTTTATTAAGAATATGATAACAGGTACTTCTTAAGCTGATGTTGCAATTCTTATTGTATCATGTAAATAAGGAGAGTTTGAAGCAGGTGTATCTAAATAAGGGTAGACTAAAGAACATGCAATATTAGCTTATACATTGGGTGTTAAGATAGTCATTATATGTGTTAATAAGATTGATGCTGAAAATTATGATTAGAAGAGATATGAATTAGAAGAGATATGATGAAGTAATTAAGAATGTCTAATAATTCTGT…	1201	sp|P16017|EF1A_CANAL	Elongation factor 1-alpha OS=Candida albicans (strain SC5314 / ATCC MYA-2876)	P16017	7e-157	S	H	222.164	4.34207	5.6771	4.70952e-11	1.39219e-07	51.1655	translational termination; mRNA export from nucleus; translational elongation; GTP catabolic process; interaction with host; cellular response to drug; protein homooligomerization; ATP catabolic process; positive regulation of execution phase of apoptosis;	vacuole; cytosolic ribosome; Golgi apparatus; hyphal cell wall; cell surface; neuronal cell body; yeast-form cell wall; eukaryotic translation elongation factor 1 complex; plasmodesma; plasma membrane; nucleus; mitochondrion;	translation release factor activity; protein kinase binding; translation elongation factor activity; GTP binding; ATPase activity; GTPase activity; calmodulin binding; ATP binding; mRNA binding;
Locus_5697_Transcript_10/11	AATTTTACTAAGATGGCCTGGACAAAATTCGAACACTATGCCGTTGGACTTATGCTAATAAGTGGTACCTTGACAAGTGTGCTGCTAAATTTGACAGAGACGTTACTTGCTAGAGGCACACTTGACAACTACAGTGGAAAGAAGCACATTTTCTGGCATCCTTTCTTCATGGTTACCTGTATGTTCATTGGAGAATTCTGTTGCCTTTTTGTCTACTATCTGGTGAGATGGGCCAGATACTCAGATGCACCAATTGATCGAGATGGCGGGAAATTCAATCCATTGATCTTTTTTCCAGCAGCACTTCTTGATTTAATACAGATGGTTCTGTTCTTCTTGGGAATCAGTTTAGTATTATTCATTCAGATTACACCTTTTCAACTGATGAAAGGTGTGATG…	2028	sp|Q8N357|CB018_HUMAN	Transmembrane protein C2orf18 OS=Homo sapiens GN=C2orf18	Q8N357	1e-53	S	H	47.1091	1.42536	5.0466	1.55746e-06	0.000812473	33.0505	positive regulation of cell proliferation; negative regulation of mitochondrial outer membrane permeabilization;	nucleolus; Golgi apparatus; lysosomal membrane; mitochondrion;	protein binding;
Locus_5715_Transcript_2/2	GTGAAGTATGTCGGTCCTCTCAAGGATCTGATCATCAATGGAATCACCCAAGTTGACTCGGAAGGCCGAAGTATTTTCCACATTCGTGACAAAATTGGTTTATTGAACGACTTTTTGTCTCTGGCCTACATCGGTGAAATGTCCTTGGTGGACTCTCTTCAACTCTGCTGGAATCTCAGAGATGAGATTGACTATAACGTTTGGGTGTCTATTTGCAATGTGTTGTCTACTGTTGACAAAATGCTGGCCAGAACAGAGTTTTCTGATGCATTTAGACGAGTTTTCTGATGCATTTAGACGTTTCATGTCTCAACTAATACTTATTCCTTACGAGAAAGTCGGCTGGACCGTTGTTGAAGGAGAGGAGAGCTCCATGTCACTTCTTCGCGCATTGGTGTT…	1080	sp|P32454|APE2_YEAST	Aminopeptidase 2, mitochondrial OS=Saccharomyces cerevisiae (strain ATCC 204508 / S288c) GN=APE2	P32454	4e-12	S	H	95.1428	0	1,79769e+308	3.31398e-05	0.00722693	-	regulation of systemic arterial blood pressure by renin-angiotensin; multicellular organismal development; antigen processing and presentation of peptide antigen via MHC class I; cellular protein metabolic process; localization; cellular response to hypoxia; regulation of hormone levels; regulation of biological process; proteolysis; multi-organism process;	vesicle; organelle lumen; endoplasmic reticulum part; plasma membrane part;	metalloexopeptidase activity; cytokine receptor binding; metal ion binding; growth factor receptor binding; aminopeptidase activity;
Locus_5718_Transcript_2/2	TCGGCATTCCTGCTGAACCGCTCTTCCGATCTTTTTATGTTAAATAATTAGTGATTTTAGTGTTTTAATTCGTATCCTTCTCGGTATGCAGGAGGAGGCTGCCAGGGGTTGGGTTCCTTAAGTTTTCCAAAATGCTTCATATCCAAAATGCTTCATAGCGTAATAACCAACTAGATAGATGAAGGTAATGAGTACGGGAGATGCAAGACCAAAAATGTTGAGGGTATTAGACGCACTTGTCTCTNNNNNNNNNNCGACTTTTGTATTTAACAAAATTCGAAATCAAAATTATAATAAGAAAAATAGGTGCTGTTCCCGAAATAGGTGCTGTTCCCGCAATTGTCACAATCCAATAATAATTCCATTTTTTATCAAGCATGTATTCCATGTCTTCTTTGT…	1639	sp|A7Y2W8|SC6A9_XENLA	Sodium- and chloride-dependent glycine transporter 1 OS=Xenopus laevis GN=slc6a9	A7Y2W8	2e-75	S	H	120.928	16.1548	2.90411	9.32502e-06	0.00330034	7.48556	monoamine transport; glycine transport; response to sucrose stimulus; negative regulation of synaptic transmission, GABAergic; learning; response to calcium ion; neurotransmitter transport; response to toxic substance; beta-alanine transport; gamma-aminobutyric acid import; amino acid transmembrane transport; synaptic transmission; response to lead ion; protein homooligomerization; positive regul…	integral to membrane; cell surface; axon; plasma membrane;	taurine binding; protein binding; taurine:sodium symporter activity; gamma-aminobutyric acid:sodium symporter activity; beta-alanine transmembrane transporter activity; monoamine transmembrane transporter activity; glycine transmembrane transporter activity;
Locus_5796_Transcript_1/1	TTCAGCGAAGTTTTATGGGCAGAAAGGCCACTCAAATTAATGCTCACCGTTCTTGACGTTAAAAAAGATACAACGGTGAACTTCAAAGACGATGCTCTCGATATTAGCTTGCCCGAGAGCGAGACGTTCACCATAAACCTCTTCAAAAAGATCGACCCAGAAAAATCTAAAGCGCAATTGGTCGGAGACAGAATTTACGTGACCCTGGCTAAGACAGAGACGGGACCGTATTGGAATCAATTGATGCCAACGAAAGCTTTTTGGCTGAGGACAGATTTCGATCATTTTAGAGCACAGAGTCGGAAGGTGAGTCTTCCCCTGGTGAGGAGGACTACAACAATATGGATTTCGGCAACATGAATGATGAGGAGTGCTCTGACAGTGATGACGAGGACAATG…	490	sp|Q11118|WOS2_SCHPO	Protein wos2 OS=Schizosaccharomyces pombe (strain 972 / ATCC 24843) GN=wos2	Q11118	2e-05	S	H	289.502	78.6302	1.88042	0.000329426	0.0284268	3.68182	cellular macromolecule metabolic process; prostaglandin metabolic process; single-multicellular organism process; fatty acid biosynthetic process; organelle organization; regulation of cellular process;	macromolecular complex; nuclear part; intracellular non-membrane-bounded organelle; cytoplasmic part;	protein binding; catalytic activity;
Locus_5987_Transcript_1/1	TGAAAAACAAATAAGTAGTAATTAATTGTTAGTATTTGAAGAAGTACTTGTTAATAGGCGGGTTAATTCTTATGCAGTCTGTGGCAACTCGTGCTCCCAATTTGGAATTCACAGATGTAGTGTCTCTTCACTGTACACGGAATGGTCTTCCAATAGCCACACCCCTTCAACTCAACACAATTGTGTTGCCTGGGTTCATATCGTCCCCATGCATAATAAAACAGTTTAGACTTTGTCGAATCCTCAAGGTAGTCATTTCCAGTCTTCATCAAATTCAATATAATGTTGTGAGAATTGCTGGCCATAAATTGACCATAAATATAGCTATTCTCTGGCTGGTTGTTGATGCTGAGAAGTTTCCCTCCAATGTTGTGGCATTTCTGTTGGGCAGTCTGGATT…	860	sp|P22897|MRC1_HUMAN	Macrophage mannose receptor 1 OS=Homo sapiens GN=MRC1	P22897	2e-10	S	H	41.9927	0	1,79769e+308	0.000195288	0.0228883	-	single-organism cellular process; response to chemical stimulus; negative regulation of biological process; positive regulation of biological process; regulation of transport; single-multicellular organism process; regulation of cellular process; developmental process;	membrane; intracellular membrane-bounded organelle; extracellular region; cytoplasmic part;	binding;
Locus_6138_Transcript_1/1	AAATGACGTTGTCAGCCAGCATTGACAAGTCGAGATTGTCGACGACCAACAACTGAAGTTTGCTGTTATATGTAAATTCTTTCTCGATTCCATTTACTGTCACTTTGCTATTGGGGTGAGGGACTCCGTTGATTTGCACAGACTTCAATGCCATGGGTTCGGCATAGGCCACATTTGCAATACTTGAAAATTCATATTGATTCCCGCTGCATTTTAGGGTGAAATCAAATAAATTGTATTTTTCTTGTTTGTAGGTCTCATAGGACACTCCGTCATCCCAAAATAGATTTCCTCGTGCAAGCTCATGATGACAGTAGCTGCTATTTGCATATGCTAATAAGGTAAACGGGGTCTTGCGGCTTTGCTGTGTTCTCAGCGCTGATCCTTGTATGGGGATGA…	856	sp|Q6P7A9|LYAG_RAT	Lysosomal alpha-glucosidase OS=Rattus norvegicus GN=Gaa	Q6P7A9	5e-50	S	H	1960.39	769.903	1.34839	0.000513767	0.0360654	2.54628	heart morphogenesis; single-organism cellular process; striated muscle contraction; tissue development; regulation of biological quality; muscle organ development; glycogen metabolic process; glucan catabolic process; response to lipid; response to carbohydrate stimulus; cellular polysaccharide catabolic process; response to hormone stimulus; response to nutrient; neuromuscular process;	lysosome; membrane part;	beta-fructofuranosidase activity; alpha-glucosidase activity; binding;
Locus_6253_Transcript_1/1	ACACTCTTTCCCTACACGACGCTCTTCCGATCTCGGGAATGCTCAAGAAGCCAAGCAAGAAGAATGCCAAGTTTCCCAGCCACGAGTTCGTCCGCCAAAACGCCGAGGACATCTTCGGCTCAATGGCAACCCTAATGGTCATGGCGGTCATGTTCCAACCCACCCAAGAGGTCGCCGGTCGAATCGTGTTCCTGTCCCCAATCGACGGCAAGTACTCCAACAGCCTCTACGACTTTGGCAACTACATCTTCTTCGGGCTCTGCTGGGTGGTCATCTCCGTCAACGTGCAACACTACATCGTCAACTTCCTCACCCGACACTCCAACTACTCCCGCACCAAGCTTTACGACTTCACCTTCTCGGTCCACTACACCCTCTTTTACCTCTCCTCCCTCATCC…	684	sp|Q6DED0|TR1L1_XENLA	Translocating chain-associated membrane protein 1-like 1 OS=Xenopus laevis GN=tram1l1	Q6DED0	3e-15	S	H	45.5168	0	1,79769e+308	0.000549708	0.0371192	-	cellular component organization; macromolecule biosynthetic process; organ development; single-organism cellular process; transport; positive regulation of cellular process; cellular protein metabolic process; positive regulation of gene expression; single-organism developmental process; regulation of transcription, DNA-dependent;	intracellular membrane-bounded organelle; cytoplasmic part;	nuclear hormone receptor binding; transferase activity;
Locus_64461_Transcript_2/2	CACACACACACACACACACACACACACACACACACATCCTTTTATTTCAATGAAATGAAAAGGATATAACTGACGATGAACACTAACATAGTTAAAGAGGCATCCCATTTGTTGGCATCAGATTTAATATATTCCATAATAAGAGTTATGCTTGGACACACTGAATCTGTAATAGTAGAACTGTTGCATAAGTCTGTTTTGTTCAGCTGCGATAAAGATATGCCAGCCAGACTAGGTGGAGCTAGGCAAATTATATTTTCCAAATTTGCATCCGAAGTTAAAACATTTTCCATCAACCAAACACTGTTACAATTACAGGTCATGTTTGCTTTAATTTTTAGTAAGGATATATTATGAAAATTATTACAACCAAATTGAATAATTCGGCTTTTTAATGCA…	1333	sp|Q9H5Y7|SLIK6_HUMAN	SLIT and NTRK-like protein 6 OS=Homo sapiens GN=SLITRK6	Q9H5Y7	1e-10	S	H	137.316	0	1,79769e+308	0.000778287	0.0435007	-	regulation of cellular biosynthetic process; axon guidance; developmental process involved in reproduction; telencephalon cell migration; olfactory bulb development; regulation of cellular component organization; regulation of primary metabolic process; cell surface receptor signaling pathway; negative regulation of cellular process; inner ear development; regulation of response to stimulus; tran…	intrinsic to membrane; intracellular membrane-bounded organelle; plasma membrane; cytoplasmic part;	protein binding;
Locus_662_Transcript_1/1	CAAAAACGCCACGGGCGCGATGGTCCTCCAAACCTTCTGCAGTCAGCACGGCCTCAGTGATGACTACTTCTCGTTCTACATTCACTCCAAACTCAACGAGCGGACCTGGGTCAGCCATTCCAAGAGCGTCTTCAAGCAGTTCAAAAATCCTTCCCACGTGCTACACTTTGGTGTTAAGTTCTACCCTCCAGACCCCTGCAAGGTGGACGACCCCCTCGTGCGCTACATGCTGTGCCTCCAGGTGCGCCTGGACGTGCTGGAGGGCCGACTCCGCTGCAGCGGCGATGTGCGGGTGCTCCTCTCGGGCTACGCCCTCCAAAGCGAGTTCGGGGACTGGAACGCCAGCGAGGACTACCGTCAGGCCGTGAACGCGAACAACCTGACAGACTCTGTCGAGTT…	1047	sp|Q9V8R9|41_DROME	Protein 4.1 homolog OS=Drosophila melanogaster GN=cora	Q9V8R9	9e-47	S	H	55.0306	269.406	-2.29147	0.000142932	0.0196015	0.204267	plasma membrane organization; myelination; protein localization to membrane; regulation of developmental process; epithelium development; regulation of cellular component organization; regulation of molecular function; neuron projection morphogenesis; response to chemical stimulus; cell surface receptor signaling pathway; cell adhesion; cell-cell junction assembly; circulatory system process; act…	main axon; protein complex; cortical cytoskeleton; internal side of plasma membrane; nuclear part; synapse; septate junction;	Rho guanyl-nucleotide exchange factor activity; receptor binding; phospholipid binding; cytoskeletal protein binding;
Locus_6734_Transcript_2/2	GATCGGGATGTGATAATATAGCACAGTAAATGGTCATTCGTGCCCAATCCTTTTATAGCTTTGTGAAGAAGATGAGCATAGAAAGCAATGGGATCGATGATATAGTCGATTAATGTTTCGTAGAGACACTTGATGTCCCCAGACATCTCCCTGTCAATGGCCTGATTGATTGAATGTCCCGTGTTTCTCGCATATTCCCGAAATGTCAGTCGAAGTTGTAGTCGAAGTTGTTCATGACTCCTCGATCCAAAAATTTGATGGAAAGTACGCTCGTTGGTCCCCCAACGNNNNNNNNNNNNNNNNTCCAACCCCGGCGGAGTAGAGTTCATTGGCATCAGCCTGTGCCATGTTGACATCCATGGAAGTGTCCCGATTAGCCTTTGCCAATTCTAGTAGTAA…	1270	sp|P50995|ANX11_HUMAN	Annexin A11 OS=Homo sapiens GN=ANXA11	P50995	3e-51	S	H	223.975	625.724	-1.48219	0.000861515	0.0453873	0.357945	phagocytosis; hemostasis; regulation of cell shape; cellular calcium ion homeostasis; negative regulation of apoptotic process; response to organic substance; social behavior; response to salt stress; response to calcium ion; cell proliferation; negative regulation of blood coagulation; positive regulation of apoptotic process; signal transduction; cytokinesis, completion of separation; protein h…	nucleoplasm; phagocytic vesicle; specific granule; chromaffin granule membrane; endoplasmic reticulum membrane; azurophil granule; cytosol; spindle; sarcolemma; nuclear envelope; external side of plasma membrane; extracellular vesicular exosome; endothelial microparticle; midbody; cell projection; Z disc; intercalated disc;	peptide hormone binding; receptor tyrosine kinase binding; calcium-dependent protein binding; S100 protein binding; calcium ion binding; binding, bridging; calcium-dependent phospholipid binding; phosphatidylethanolamine binding; phospholipase inhibitor activity;
Locus_6830_Transcript_1/1	AGAAATTCGAGTTTTGAAGAATCTTCGCTCAAAAATGAACGAAAAAATCGACGATGCCTTTCAACTTGAGGCCCTTTTGAAGGAGTCCAGACAGCAGTTGATCTCTGACATTGTCGACAAGGACCACGCCATCTCCATAGATTCTGGTCAGCTCCACCTGAAAGACACATCACCTAACATTTATTTAAAATCAAATTCCACAGCCATTCCGCCAAAGAGTGTGACACCACAAGATTGGGACGATTACAGCACATTCAACAGGACCAAAGCCGATTCTTTGATTGAACTATCCAAGACGCTGAGACAGGAAATCGCCCACACGATTGACCAAACTTCTACGGATCTCCACTACCAGCAAGACCAGACCAACCTTGCGTTGAGGAATAGAGTCCACGAATA…	577	sp|Q26648|TKB1_STRPU	Tektin-B1 OS=Strongylocentrotus purpuratus	Q26648	6e-46	S	H	0	630.54	-1,79769e+308	0.000394357	0.030678	-	ciliary or bacterial-type flagellar motility; sperm motility;	cytoplasm; cytoskeleton; intracellular organelle part;
Locus_6946_Transcript_5/5	TGCTGAACCGCTCTTCCGATCTCCGGCCTTCCAAATGAACTCTAAAATCCTTTCGTTAGTAACGTCGTGGATTAGAAGCACTTCCGGTGGACAATGCTGGGTCCTTGCTCGTTGTACTCGCTGATTGTGATCCACATTTGCTGGAATGTCGACAGGGATGCCAAAATGGANNNNNNNNNNNNNNNNNNNNNNNNNNNNNNNNNNNNNNNNNNNNNNNNNNNNNNNNNNNNNNNNNNNNNNNNNNNNNNNNNNNNNNNNNNNNNNNNNNNNNNNNNNNNNNNNNNNNNNNNNNNNNNNNNNNNNNNNNNNNNNNNNNNNNNNNNNNNNNNNNNNNNNNNNNNNNNNNNNNNNNNNNNNNNNNNNNNNNNNNNNNNNNNNNNNNNNNNNNNNNNNNNNNNN…	1246	sp|P07837|ACT2_BOMMO	Actin, muscle-type A2 OS=Bombyx mori	P07837	7e-174	S	H	536.55	134.912	1.9917	0.000424966	0.032029	3.97705	axon guidance; adherens junction organization; sarcomere organization; membrane organization; cell junction assembly; blood coagulation; Fc-gamma receptor signaling pathway involved in phagocytosis; chaperone mediated protein folding independent of cofactor; innate immune response;	cortical cytoskeleton; filamentous actin; cytosol; myofibril; axon; extracellular vesicular exosome; postsynaptic density; MLL5-L complex; NuA4 histone acetyltransferase complex; ribonucleoprotein complex;	protein kinase binding; nitric-oxide synthase binding; kinesin binding; Tat protein binding; identical protein binding; ATP binding; structural constituent of cytoskeleton;
Locus_6976_Transcript_3/3	ATTGATTATAATGTAAAGTATTTGCAGCAGCAATCAGAGGCACTGGAGACTAATTTTGCCTGGAAGGCCTCTTTAGCGAAACAAGACCGATTTGAGAGGAAATTGTCTCGTTTTAAAGATCAAATATTGTCACAACTTGCCCATCACATGGAGAATATCACTGAACAAATGACGGAAAGTTCCCATCAGTGTTATGCACACACTTTACAACTGTGGGACCAACTCAATGTGGCATCGAGTCAGCATAGACAACAAATTANNNNNNNNNNNNNNNNNNNNNNNNNNNNNNNNNNNNNNNNNNNNNNNNNNNNNNNNNNNNNNNNNNNNNNNNNNNNNNNNNNNNNNNNNNNNNNNNNNNNNNNNNNNNNNNNNNNNNNNNNNNNNNNNNNNNNNNNNNNN…	1479	sp|P13395|SPTCA_DROME	Spectrin alpha chain OS=Drosophila melanogaster GN=alpha-Spec	P13395	1e-41	S	H	25.0859	77.4867	-1.62707	0.000181907	0.0218988	0.323745	actin filament organization; regulation of metal ion transport; positive regulation of molecular function; germarium-derived female germ-line cyst formation; maintenance of presynaptic active zone structure; cellular component assembly; long-term strengthening of neuromuscular junction; axon midline choice point recognition; neuromuscular synaptic transmission; transport; central nervous system d…	neuron projection; macromolecular complex; neuromuscular junction; cell projection part; basolateral plasma membrane; fusome; cortical actin cytoskeleton; adherens junction; membrane-bounded vesicle; lipid particle; Golgi apparatus; spectrosome;	protein domain specific binding; protein dimerization activity; microtubule binding; actin binding;
Locus_70396_Transcript_1/1	CCCTGATGTCACTAAACCTCAGTCTACACATGCTTTAGCTAGTACTTCCATATGGATTCACCTGAATAAAAAAGCTCATACAGACAAAGCAAGGCTCCAAAGACCAATTCCACATGCTCTTAAAGATCATTTGGAATTCCTGAAGCATGCATTCAGCCAGAAGAATTTGTTACTTGGAGATTATAAAATAGCTTTGTTATGCAATGCTTATAGCACCAATTCTGAATATTTTAGTCTTCCTATGGCCATTTTGGTTGAAAATATCCATGGCAATAACAAAAACACAACCCTCTTACCAGGAAACATCGTTGCTGGGGCACCAACCCAACCGTTACCAATGAGCTTATTGGATTCTCTCACAGTTCATGCCAAAATGAGCTTGATCCACAGCATTGTGAC…	725	sp|Q5RIW8|MED23_DANRE	Mediator of RNA polymerase II transcription subunit 23 OS=Danio rerio GN=med23	Q5RIW8	1e-81	S	H	96.6432	0	1,79769e+308	0.000324669	0.0282258	-	regulation of transcription from RNA polymerase II promoter; transcription initiation from RNA polymerase II promoter; neurogenesis;	transcription factor complex; mediator complex;	protein binding; RNA polymerase II transcription cofactor activity; transcription coactivator activity;
Locus_7066_Transcript_3/4	ACTCTTTCCCTACACGACGCTCTTCCGATCTTTAGGAACGAGACAGACAAATAAAAACGATCAACAGCTAGCGACATCCCCAATCTCCTTAACTCCTCGGTGAATGAAAGCGATCATGGCTAAGGCACCTTTCACGGACTTCCTGAACCCGGTGACTGTGAGGACAACACGTCCGTTCCCCACCTTCCCCACGGCCAGATTGAACACTCTCGTCCGGTCGACCACCTTCGTGATGTTGGCATTGTTCTTCCCGAAGATCTCCTTCGCCAATTCCGACTCCACCTCATAATCCTGGCTGACAAACTCGACCATCTCCTTTGCACGGGCAACGCTCTCCTCGTCTCTGGCGTAGATGACCACCTCGCCGTGTCCATCGTCCNNNNNNNNNNNNNNNNNNNN…	1401	sp|Q7ZTQ5|FXR1B_XENLA	Fragile X mental retardation syndrome-related protein 1 homolog B OS=Xenopus laevis GN=fxr1-b	Q7ZTQ5	4e-05	S	H	66.6109	0	1,79769e+308	0.000549708	0.0371192	-	Cell diferentiation; muscle organ development	Cytoplasm; nucleus	RNA binding
Locus_7128_Transcript_2/2	TGAACCGCTCTTCCGATCTATTTGATCAGTTACCAACTGTACATCCGCAGTTCTGAGATTGATCCTTCTAGACAAGGATTCAATACCTATGATCAGCAATGGCACACCGCTCTTAAAGTAATGCACAACAGAAGAATGTTAAATCTGACGGTCTACGTTCTGTCTATGAGCGATCTGTCATATACAAACCCAATGCTAAGGAATTTCAACTCAAGGTCCCTCCCTCTGTTGACATACAGAAATAATGAGAATTTGGAGGAAGAAAAGAAATTTGTTTGGCAAACAATGATGAAATTGATGACTACTTTAACGCCAACTACCCCGAGTTCATGTCTGAGCCTTCTCCTGGATTCTATAATGAAGTATTTGATATCTCCCACGCTTTNNNNNNNNNNNTTG…	738	sp|O45405|EXL1_CAEEL	Chloride intracellular channel exl-1 OS=Caenorhabditis elegans GN=exl-1	O45405	1e-09	S	H	88.9229	286.59	-1.68836	2.28149e-05	0.00582217	0.310279	protein glutathionylation; neuromuscular process controlling balance; positive regulation of osteoblast differentiation; branching morphogenesis of an epithelial tube; auditory receptor cell stereocilium organization; negative regulation of cell migration; retina vasculature morphogenesis in camera-type eye; protein localization; regulation of mitochondrial membrane potential; sensory perception …	cell surface; vesicle; nuclear matrix; stereocilium; midbody; cytosol; actin cytoskeleton; plasma membrane; cell-cell junction; perinuclear region of cytoplasm; integral to membrane; Golgi apparatus; mitochondrion; nuclear envelope; vacuole; apical part of cell; centrosome;	chloride channel activity; glutathione binding; protein homodimerization activity; protein C-terminus binding; D3 dopamine receptor binding; D2 dopamine receptor binding; D4 dopamine receptor binding; protein complex binding; voltage-gated ion channel activity; glutathione dehydrogenase (ascorbate) activity;
Locus_7263_Transcript_2/2	TTTTTATAGAACTGGAACCCAAATGATTACTAAACAGGAAAACTAAACTCGACCCTTCAAGTGAGGGAAGAGTCCGTTGGAGCCATCCCCGAATTTATCCATAGTCTTGAGAATGACACTATCAGGAACAGTCTTCAAATCATAGGCCAATCCAATCCTCGCCATCAGGTCGATGAAGCGAGTTGTGGGGTTAAAAGTGACTCCGAACTCAGATGTGGCATAATGATGAGGAAAAGTGTGGTGAAAGTTGTGAAATCCCTCACCGAATGCGCCGATAATGACACACAGGTTCTCAACAGGGCCAATGGAGCCATCATAGGGTCTGATCCCCACCATGTGAGCCAATGAATTGACCAGCCAAGTGCAGTTGAGTGTAAATACATATCGAAAGATCCCTGC…	948	sp|Q2KIA4|SCD5_BOVIN	Stearoyl-CoA desaturase 5 OS=Bos taurus GN=SCD5	Q2KIA4	2e-121	S	H	67.2197	0	1,79769e+308	0.000593943	0.0384474	-	myelination; brown fat cell differentiation; fatty acid biosynthetic process; oxidation-reduction process; white fat cell differentiation; positive regulation of cholesterol esterification; pheromone biosynthetic process; cholesterol esterification; defense response to Gram-positive bacterium; negative regulation of growth of symbiont in host;	integral to endoplasmic reticulum membrane;	stearoyl-CoA 9-desaturase activity; acyl-CoA delta11-desaturase activity;
Locus_7362_Transcript_1/1	TGGCAATCCTTAAAACCAAAGAGATAAGGACTCTAAGCAAACTAGATTCAGATAAGAGACTAAAAGATCTAAGAAATGAGCTTCGTCTGTTGAGGGTGTCAAAGCAAACTGAAGGCAGTGACGCAAAACTCAGCAGAATTTGTGTTGTGAGAAAGTCAATTGCTCGTCTTCTGACCGTATCAAACCAAAAGAGGAAGGAAGCTCTGAGGAATCGCGAATACAAAGCCAACCGATTGCCGATTGATCTTCGTCCTAAACTCACCCGTAAACTGCGCAGAGTACTCACCAAAAAACAACTGAATGCACGTGCTGAGAAATATAAATCCAAACGCCGAGATTATCCGAAAAGGTCGTACGCTCTTCTTAGTATTCA	373	sp|Q9SF53|RL351_ARATH	60S ribosomal protein L35-1 OS=Arabidopsis thaliana GN=RPL35A	Q9SF53	2e-30	S	H	31.3627	0	1,79769e+308	0.000687138	0.0411741	-	nuclear-transcribed mRNA catabolic process, nonsense-mediated decay; translational termination; translational initiation; reproduction; growth; translational elongation; apoptotic process; embryo development ending in birth or egg hatching; regulation of cell cycle; nematode larval development; viral transcription; SRP-dependent cotranslational protein targeting to membrane;	vacuolar membrane; cytosolic large ribosomal subunit; nucleolus; plasmodesma; plasma membrane;	mRNA binding;
Locus_7363_Transcript_1/1	CTTTATTTAAAACATAAATCATTTTAAGGAGGGTTGCCTGCCGAACGCCTAAGAAATAATGGAAGAAGCTGTGTTCGAGTTATATTTGAAGGTGGGAGGCGTCCCTCCTGTTCCTCTCCAGGTGCTTCCTCATCCCCAAGGCCTTCACGATTAGGTTGTGAAGGTCCTCGGGGATCTTGGGAGCAAGTCCGTTCCGGCGGAGAATCCTGAGGATTTTGTTGCAGGCGCAGCGATAAATGTTGGGCACTCCATAGGAGTCCCTGAGGATGACACCGATCTGAGAAGGCTTCACTCCCTTCTTTGCGAGATGGCACACAGTCTGCTCTATCTCCGGGGGAGTGAGTGCCAACCACTTGGGGGCGGACTTTTTGATTGGCTGAACTGATCGGGACTTTCCCT…	462	sp|P59223|RS131_ARATH	40S ribosomal protein S13-1 OS=Arabidopsis thaliana GN=RPS13A	P59223	8e-41	S	H	0	32.1019	-1,79769e+308	0.000412138	0.031361	-	nuclear-transcribed mRNA catabolic process, nonsense-mediated decay; translational termination; translational initiation; cytokinesis by cell plate formation; growth; RNA methylation; plant-type cell wall organization; translational elongation; gonad development; negative regulation of RNA splicing; leaf morphogenesis; trichome morphogenesis; embryo development ending in birth or egg hatching; ne…	membrane; chloroplast; cell wall; Golgi apparatus; nucleolus; endoplasmic reticulum; cytosolic small ribosomal subunit;	protein binding; structural constituent of ribosome; mRNA binding;
Locus_74907_Transcript_1/1	AGTTAGCGTAATTCCTTTAGGGTATCTTCTACTTGTATATGGAGAGTATCCTGAGCGGGTACTAGCGTCTTCTTATTTATATTTATACACGTTTTTAGGTTCAGTGCCTATATTGGTTGTTGTATTATCAGTACCTTGTATGAGTATCTTCGCTATATCAGAATCACTGGAGTACTCTGTGTGGATTGTATTGATACTTCTCGCACTATTAGTGAAACTTCCCATGTTCTCTTTTCATCTGTGATTGCCTAAAGCTCACTCCCAATCTCCAGTTTTGGGTTCTATATTGTTGGCATCTTTAGCTTTAAAGCTGGCATCTTATGGGTTATTTCGTATTGAGTCCAATTTAATGCAGTGCAATTCTCTTATGCTAAGAATACTGTTTATTGCTAGTCTTGT…	739	sp|Q34949|NU4M_LUMTE	NADH-ubiquinone oxidoreductase chain 4 OS=Lumbricus terrestris GN=ND4	Q34949	2e-17	S	H	0	134.63	-1,79769e+308	0.000423034	0.031974	-	oxidation-reduction process;	membrane;
Locus_7920_Transcript_1/1	GAGCTGGAAATGCTTGCACTCTTCAGTCGACTGCGTCCTGGAAAAAATTTTTATCGACTTGGAAGCACTGCTCCCTCCCCAATAAGGCAACCAGAGATTTACTTCAACCAGCTCTTCATCAACAACCAATTCGTCGACGCCCGAAGCGGAAAAACGTTTCCCTCCATAAACCCGGCCACCGAAGAAGTCATCTGCAATGTCGCCGAAGGAGACAAGCAAGATGTGGACATTGCGGTCAAATCCGCCCAAAATGCCTTCAAATTTGGATCGCCATGGAGAAGCATGCCCCCGACGGAACGAGGCAGAATTCTCTACAGAGTCGCTGACCTAATTGAGGAAAACAAAAATTATCTCGCGAGTCTTGAGAGTCTGGACAACGGGAAACCATTCCTTGAGGCT…	677	sp|P11884|ALDH2_RAT	Aldehyde dehydrogenase, mitochondrial OS=Rattus norvegicus GN=Aldh2	P11884	2e-92	S	H	64.9973	0	1,79769e+308	0.000156079	0.0200924	-	positive regulation of apoptotic process; xenobiotic metabolic process; neuromuscular process controlling balance; ethanol oxidation; protein homotetramerization; righting reflex; heart development; neurotransmitter biosynthetic process; face development; optic cup morphogenesis involved in camera-type eye development; vitamin A metabolic process; liver development; retinol metabolic process; res…	cytosol; mitochondrial matrix; nucleolus;	thyroid hormone binding; protein homodimerization activity; benzaldehyde dehydrogenase (NAD+) activity; 3-chloroallyl aldehyde dehydrogenase activity; retinal dehydrogenase activity; Ras GTPase activator activity; aldehyde dehydrogenase [NAD(P)+] activity; NADH binding; retinal binding; electron carrier activity; androgen binding; NAD+ binding;
Locus_7925_Transcript_1/1	AGCCAAATTTGATGGATCTGCGCTCTCTTGGGGTAAAATTGTAATGTGAGAAATGTTAAATAATTAGAGTAGGGACAGATAATTGACAATTTGAGCAATATCCCGCTCACTACTCACCAAATACGGATTTTCTCGCAGTCCCAAGCTATCTCTGACAAGGATGATGTTCTCCGGGAATTCAAATTCACGTCTTTCTTCTTGATTAGTCTCTTCATATTCGGGAAAATTCGTCGGATCTGCACTCTCCTCAGCCAAATTTGATGGATCTGCGCTCTCTTGGGGTAAAATTGTCTGAACTGGAGTCTCTTCTTCAAAAAATATTGCTGGGATCTCTTCTTCAGGAGTACTCATTACAAGTAGGTCACAAATGCCCTGATTGCTTCTGATGAGATCTACCAC…	800	sp|Q15599|NHRF2_HUMAN	Na(+)/H(+) exchange regulatory cofactor NHE-RF2 OS=Homo sapiens GN=SLC9A3R2	Q15599	1e-10	S	H	0	19.6956	-1,79769e+308	0.000778287	0.0435007	-	regulation of anion transport; monocarboxylic acid transport; establishment of protein localization to plasma membrane; regulation of macromolecule metabolic process; cation transport; regulation of catalytic activity; regulation of ion transmembrane transport; organic hydroxy compound transport; positive regulation of protein targeting to membrane; cell surface receptor signaling pathway; nitrog…	brush border membrane; intracellular membrane-bounded organelle; cytoplasm; cell-cell junction; microvillus; apical part of cell;	protein complex scaffold; adrenergic receptor binding; protein domain specific binding;
Locus_800_Transcript_52/52	TATATATATATATATATATATACACACATATATATATATATAGGGTGTGGTAATAGATGAAAGTGTAGATGTTCTGTTGTGGTAGGGAAGAGGGGGAGGAGGCAGAGTAAAATGGCAAAACAAACAGGAATTATTGAACTGAAAGAAATTTGCGTCTGTTAGTTGTTTCTTGTAAAGGAACCCTACAAGACATTCATCAAGTTTCTCGTCATCACATTTGTTTGTTTTTTTTTTAAATATTAACCTTCTCTAGGAATATAGGTTAGGTTAAGTTTTGTGGTTTGGGTCTTCTCTTTCAGTTATATTTTATTTGGTTCATTAAAAGTTATAGCACTGTGTAAAACGGTAAATTCCTGAATGATGACCAAAGTTACTACAATGCCAGCTAGCCATTGGTCA…	13353	sp|Q6GPD0|RHG32_XENLA	Rho GTPase-activating protein 32 OS=Xenopus laevis GN=arhgap32	Q6GPD0	2e-58	S	H	11.6655	173.337	-3.89325	3.26089e-05	0.00722693	0.0673	Signal transduction	Cytoplasm; plasma membrane	GTPase activator activity; phosphatidylinositol binding
Locus_8090_Transcript_1/1	TGTGTATGTACACAGACATGACAGAACTAGACACCCTTATAAAGATTGAAATTTATTTAAATCTGAAATTATACGTTCAAATTATGTATTAATTGTTATAATGTGAAGATTTAATATTTAGTAGACATGCCCTTTGCATTATTCAATGCAAGGACCCTATTAGGCATGTTACTGGTCAGAGGACGAATATTCTCTTGAGGGATTTCATGCCAGGTTTCATGAAGTAATCTCAAAAGATCTGGTTTTGAAGATGCTTTCTTGTTCTTTTTATGAAGTGTCCAGTCCATTATGCCCCAGAGGTGTTCCATAGGGTTCATATCTGGTGACTGGCTTGGCTAGGGAAGCTTTTTAATGCCATTCTCGTCCAACAAATCATGTCCTTTTAGCCATGTGACAAAC…	807	sp|P35072|TCB1_CAEBR	Transposable element Tcb1 transposase OS=Caenorhabditis briggsae	P35072	5e-14	S	H	87.1883	0	1,79769e+308	0.000593943	0.0384474	-	DNA integration; transposition; DNA-mediated	nucleus	DNA binding; transposase activity
Locus_8327_Transcript_1/1	TACGCAAAAAACGTTCAGACATCATTCAGAACATTCACCAGCAGAACATTCACCAGCCAACCGAAAAAGAAAGCAAATGGTCGAATATTTTTGACGACATCGATGTCGCCCAACAGTGCGAGATCGAGGACGTAAAAGGAATCCCCGAATTTTGGCTGGAAGTTCTGAAAAACAGTGAAGTCTCGGAGCTTATCTCTCCTGACGACGAGGATGTGCTAAAGTCATTGGTAGACATTGAAATCGTAAACGAACCTGTTGTAGAAGATAACTCATGCAATTGGAGCATCGTGTTCAAATTTAAGCCAAACGCTTACTTCACTGATGAAACCTTGACTCTCTCTTTGATCGATAGGTTCTCTCTTGGTGAGGGGGACGATGGCTTGCTCTACGATGGACGAA…	764	sp|Q7ZY81|NPL1B_XENLA	Nucleosome assembly protein 1-like 1-B OS=Xenopus laevis GN=nap1l1-b	Q7ZY81	5e-18	S	H	12373.3	3635.13	1.76715	2.73569e-06	0.0012769	3.40381	single-organism cellular process; multicellular organismal development; protein complex assembly; regulation of transcription, DNA-dependent; DNA metabolic process; positive regulation of cellular process;	intracellular membrane-bounded organelle; cytoplasm;	protein binding;
Locus_8387_Transcript_1/1	TCGGCATTCCTGCTGAACCGCTCTTCCGATCTTTCTCGAGTATTCCGGACGATTACTCTTGTATAGCCTAGCAACGTCGGGTACTAAAGGATCGTCCGGATTAGGATTGGTCAGCATTGATAAAATTGACAGCATCACTTTTGGTATGGTTAGCACGGATGACCATTGGTCCCTTAGTGTGTCTAGGCAGATGGATCCGTGCGAATTTATGTTTGGGTGATAAATCGGAGTCGTGAACGTGACTTTAGGCGGTTTATAGGGATAATCGTTTGGAAAACGGATTGTGAGCTCAAATTTCCCTCCTTCGTAGACACTGTCGACTGGGCCCAGGATGTATCCTTTCCAGTTGAAAACGTCGTCGGGGTCGACTGGACCGGCTGTGCACAATTCAGGGGGATC…	479	sp|D3ZDK2|UB2D1_RAT	Ubiquitin-conjugating enzyme E2 D1 OS=Rattus norvegicus GN=Ube2d1	D3ZDK2	2e-49	S	H	398.772	0	1,79769e+308	2.79059e-05	0.00662889	-	transforming growth factor beta receptor signaling pathway; protein K11-linked ubiquitination; negative regulation of ubiquitin-protein ligase activity involved in mitotic cell cycle; regulation of transport; apoptotic process; nematode larval development; regulation of unidimensional cell growth; postreplication repair; toll-like receptor 3 signaling pathway; toxin catabolic process; mitotic spi…	cytosol; nucleoplasm; plasma membrane; microtubule associated complex; endosome;	ubiquitin binding; ubiquitin protein ligase binding; ubiquitin-protein ligase activity; ATP binding; mitogen-activated protein kinase kinase kinase binding;
Locus_8653_Transcript_1/1	GAAAAGTATATACATCACTTGGTGCTGGTCTTTACATTTGTGTACGACTAAACATCTTCGAAAAGTATATACATCACTTGGTGCTGGTCTTTACATTTGTGCTGCTGGGATATACACTGGCGATGCTATTATGTCTTTCTTCACTGCATCCTTAGCTTTCCTCTTTAGCTTTTTCTATTTGGCATTTACCTCTTTTGATAAGGCCAAAGAAGGGAAGCGTGTAGCTGTGTTCTTGGCCGCTGCCTACTCGATGGGCGTCTCTCTCACTCCTTGGGTAATGAAAGTCTATAGTATTGACGAAGGAGTTCTTTTGACTAGTTTTTTGATAACCGCTGATAACCGCGGTAGTCTTCTCCTGCTTTACTCTTGCCACCATAATGAGCGACTCTGTTCTCTACA…	764	sp|Q9IA79|BI1_PAROL	Probable Bax inhibitor 1 OS=Paralichthys olivaceus GN=tmbim6	Q9IA79	7e-19	S	H	2495.96	482.805	2.37008	0.000129483	0.0182552	5.1697	ER-nucleus signaling pathway; negative regulation of cell death; response to organic substance; regulation of cellular metabolic process; regulation of programmed cell death; apoptotic process; organ development; response to endoplasmic reticulum stress; response to biotic stimulus; single-organism developmental process; response to oxygen-containing compound; intracellular signal transduction;	intracellular membrane-bounded organelle; cytoplasm; membrane part;
Locus_8692_Transcript_1/1	GTTTGAAACACAGAGTATTGGAGAACTCTTTACCACAATATTATTTTTTTTCCCGTTGGTAAAGGATATGAGGAGTTCTTTTCGTGATTATTAACGTGCTGTTTGAAACACAGAGTATTGGAGAACTCTTTACCACAATATTCAATATTTACATTTATAAGGTTTTTCACCTGTATGCGTTCGAATATGAGATTTCAGGTATGTACTGCTACAAAAGGCTTTCGAACAGTATGTACAACTATATGGTCGTTCGCCCGTGTGAATTCGAAGATGCCGGCGCATATTTGAACTATTTGAAAATGTCTTATTACAGTAACTGCATCGATGTGGGTTTTCGCCAGAATGAGTTCGTTTATGGATTCGCAAAGAAAACTTACTAGCGAAGGACTTATTGCAGAT…	1371	sp|Q8N972|ZN709_HUMAN	Zinc finger protein 709 OS=Homo sapiens GN=ZNF709	Q8N972	3e-76	S	H	74.8226	13.2413	2.49843	0.000213781	0.0239023	5.6507		nucleus;	binding;
Locus_8701_Transcript_1/1	CCTTTAATAAAAGAAAGGAAGAGAAACTTTGGCATTGGCCAGCATCCTTTAATAAAAGAAAGGAAGAGAAACTTTGGCATTGGCCAGGATATTCAACCCAAACGTGATCTCTCCCATTTCGTCAGATGGCCAAAATACATAGTCCACCAAAGAAAGCTCTCAATTCTCAAGAAACGTCTCAAAGTGCCCCCAGCAATTCACCAATTCAGTCAGACACTCACTTCTGAGCAAACAACAGATGTGCTTGGTGTTCTTAGGAAGACTAAGAATCTGAGACAGGGGGTTCGCTGTGTAACACGCTTGGTGGAGCAAAAACGTGCCAAAATCGTTGTAATTGCTAACGATGTTGATCCGATTGAGTTGATGCTCCATTTGCCATCACTTTGTCGCAAAATGTCG…	564	sp|P32429|RL7A_CHICK	60S ribosomal protein L7a OS=Gallus gallus GN=RPL7A	P32429	1e-55	S	H	160.26	47.4991	1.75444	0.000259766	0.0259708	3.37395	nuclear-transcribed mRNA catabolic process, nonsense-mediated decay; translational termination; translational initiation; mitotic spindle elongation; centrosome duplication; translational elongation; embryo development ending in birth or egg hatching; viral transcription; SRP-dependent cotranslational protein targeting to membrane; ribosome biogenesis; hermaphrodite genitalia development;	vacuolar membrane; chloroplast; cytosolic large ribosomal subunit; nucleolus; polysomal ribosome; plasmodesma;	structural constituent of ribosome; RNA binding; calmodulin binding;
Locus_88076_Transcript_1/1	GTTTCCTTTGCATTCTACTACTCTTAGATGGGGGTTGCTGTGGAGTTTCCTTTGCATTCTACTACTCTTAGATGGGGGTTGCTGTGTGCTATCTCTGTTATTGTTTCCAGGGTGCTCTTATTTAGAGTTGTGTATATAGGCCCTTCTAGTGGGTATTTTTACAAGCTGTTGTTCTCTTTTATTTTATCTATGGCTTTTCTTGTCTTCAGGCCTTCTCTTGTTACTATGTATCTAGGTTGAGAAGGTTTAGGGTTTTCTTCCTTTTTACTGATTGCTTGATATAATAACCATTCCTCGGTTTCTAATGCTGTTTTANNNNNNNNNNACTCTCTTCTTGAATCGTGTGGGGGATTCCTTTATATTGTTAGTGGTCTCTATTTCTGTGTATGCTTGGGATGT…	1509	sp|Q37710|NU5M_ARTSF	NADH-ubiquinone oxidoreductase chain 5 OS=Artemia franciscana GN=ND5	Q37710	5e-33	S	H	553.157	6.68035	6.37162	4.25529e-06	0.00179702	82.8035	ATP synthesis coupled electron transport;	membrane;	oxidoreductase activity;
Locus_90073_Transcript_1/1	CTGGAGGAAAGTCGATGTATGGGAGGAAGTTCGATGACGAAAACTTCCAGCTGAAGCACACTAAGCCTGGGATTCTTTCCATGGCCAATGCCGGGCCGAATACGAACGGATCTCAGTTTTTTATTACTCTGGTTCCTTGCCCTTGGTTGGATTCTAAGCACGTCGTGTTTGGGGAGGTCGTTGAGGGGATGTCAGTTGTCCAACAAATTGGGAACATGCGCACTGATAGCCGGGACCGTCCGCAGCCTGCCTGATAGCCGGGACCGTCCGCAGCCTGCAGAGTTATCATAGAGAGCTGTAGTTATCATAGAGAGCTGTAGTATGCTCCAGTCTTAGTTCTC	341	sp|P73789|PPI2_SYNY3	Peptidyl-prolyl cis-trans isomerase slr1251 OS=Synechocystis sp. (strain PCC 6803 / Kazusa) GN=slr1251	P73789	3e-35	S	H	1618.05	4629.79	-1.5167	0.000333802	0.0285058	0.349484	protein refolding; protein peptidyl-prolyl isomerization; nuclear transport; extracellular matrix organization;	melanosome; endoplasmic reticulum lumen; chloroplast stroma; extracellular region;	peptide binding; peptidyl-prolyl cis-trans isomerase activity; unfolded protein binding;
Locus_9078_Transcript_1/1	CAGAATTCTTGACCACATTTTTAGGTTCGGCGAAGCTGGGGAGAAGAGGGCGGTTCCCCTGGCCCTGGCAATTCTATATGTTTCCAACCCAAGTGTGGCCATAATTGAGACTTTGGCTAAATATTCACACGTGTCTGACAGTAGTGCTGCCATGTCCTGCATCATCGCCATGGGGATTATCGGAGCTGGTACAAACAATGCTCGTTTGGCTTCTCAGCTGAGACATTTGTCTTTTTATTACACCTCGACCAAATACAACAATCAAATGCTGACCCTACGATTTGCTCAGAGTTTGCTGTACTTGGGGAAAGGCACTCTTTCCTTGTCTCCCTTTGTATGTGGAAAACACATCATGAAAAGAGGCGCCTTGATGTCCCTTATTGGATTTGTTTCAAGCTT…	589	sp|Q4FZT9|PSMD2_RAT	26S proteasome non-ATPase regulatory subunit 2 OS=Rattus norvegicus GN=Psmd2	Q4FZT9	4e-51	S	H	188.103	0	1,79769e+308	0.000163822	0.020272	-	protein polyubiquitination; regulation of cellular amino acid metabolic process; positive regulation of ubiquitin-protein ligase activity involved in mitotic cell cycle; negative regulation of apoptotic process; gene expression; negative regulation of ubiquitin-protein ligase activity involved in mitotic cell cycle; apoptotic process; antigen processing and presentation of exogenous peptide antig…	nucleoplasm; cytosol; proteasome regulatory particle, base subcomplex; plasmodesma; plasma membrane;	ubiquitin binding;
Locus_907_Transcript_1/1	TTTGTTTCCACATGGCTTCTCTTAGTGCCACTTTCCTTAGGACCCTTAATTTTCAAAGGAACTTTAAGAATTTCTTCAACGTTGCCGTCATCGGTGCTGCCGGGGGAATAGGACAGCCAATGTCTCTCCTTTTGAAGGCAAACGAGCAAGTCAAATCTCTACGTCTCTTCGACATTGCCAACGTGGACGGAGTAGCAATGGACATTTCCCACATAAGCACACAAGCCTCAGTGTTGCCCTTTACAGGAAATGACAAACTTAAAGATTGTCTCACTGGCTCTGACCTCGTTATGATCCCTGCTGGTGTTCCTCGCAAACCCGGGATGACACGTGACGATTTGTTCAACATGAACGCATCAATCGTAAGGGACGTTGTCACGTGCTGTGCCCAGGCGTGTC…	696	sp|Q32LG3|MDHM_BOVIN	Malate dehydrogenase, mitochondrial OS=Bos taurus GN=MDH2	Q32LG3	2e-65	S	H	35.0758	0	1,79769e+308	0.000687138	0.0411741	-	determination of adult lifespan; photorespiration; gluconeogenesis; oxaloacetate metabolic process; water transport; growth; positive regulation of growth rate; receptor-mediated endocytosis; fatty acid catabolic process; response to salt stress; regulation of fatty acid beta-oxidation; defense response to bacterium; cellular carbohydrate metabolic process; internal protein amino acid acetylation…	vacuolar membrane; chloroplast envelope; apoplast; stromule; mitochondrial matrix; mitochondrial inner membrane; cell wall; Golgi apparatus; peroxisome; nucleolus; cytosol; chloroplast stroma; plasma membrane;	L-malate dehydrogenase activity; malate dehydrogenase (NADP+) activity; protein self-association; copper ion binding;
Locus_9159_Transcript_1/1	CTTTTTGCATTCTGTCAGCAATACCGGTGGCGCCCCCCTATCTATTTTGGATAATAAGTTAATAATATAGAATGATTAATTGTTATAAAAGAAAAAATAAGAGAAGGATGTAATTACAGAGAAGGATATTGAGAGTTGTGTATTTTTTTTAAAGATGAAAGGAGACTATCATAGATACATAAGTGAGGTTGAGTTGGTACAATAGAACAATAAATACAGTAAGGCAGCTTATGAGGCTTACAGTAAGGCCACCTAATTGGCAGAGGAGAACAATGCATTAAGGTCAACAAATCCAATTAGGTTAGGTCTGGCTTTGAATTTCTCAGTCTTTTATTATGAAGTCCTCAATGATCCAATTAAGGCCTGCGATTTAGCTAAGAAGGCATTCGACGATGCCAT…	462	sp|Q1HR36|1433Z_AEDAE	14-3-3 protein zeta OS=Aedes aegypti GN=14-3-3zeta	Q1HR36	1e-22	S	H	75.9296	0	1,79769e+308	0.000163822	0.020272	-	negative regulation of transcription, DNA-dependent; embryo development ending in seed dormancy; leaf morphogenesis; hatching; olfactory learning; toxin catabolic process; regulation of nematode larval development; root development; oocyte microtubule cytoskeleton polarization; compound eye photoreceptor cell differentiation; mitotic cell cycle, embryonic; chromosome segregation; dauer entry; ovi…	vacuolar membrane; chloroplast stroma; germline ring canal; cytosol; plasmodesma; cell wall; plasma membrane; Golgi apparatus; mitochondrion; microtubule associated complex; nuclear envelope; apoplast; transcriptional repressor complex;	protein homodimerization activity; protein C-terminus binding; phospholipase A2 activity; transcription corepressor activity; protein kinase C inhibitor activity; protein phosphorylated amino acid binding; protein complex binding; ATP binding; tryptophan hydroxylase activator activity; protein heterodimerization activity; enzyme binding;
Locus_9243_Transcript_1/1	GTCATGCTTGTTAGGGGCAGCCTATTGCCAGGCTCGCAAAGTGGCATTTTATACTTTATCAAACCCGAATGGTCCAGACTTATGGATGGATCTGTGTGGATAGCAGCTGCAACACAGATATTTTATTCCATGGGAATTGGATTCGGATCTTTGCTTCTTTTCTCATCATATAACGATTTCAATAACAAATTTGAAACCGACGCTGTCTTGTGTTCAGTCATAAACTGTGGAACAAGTATTTACGCCGGATTTGCAGTTTTTGCAATAATTGGACACTTAAGCTATAAAACCGGACTTCCCGTCAATGAAGTAGTAACTCAAGGCGTGGGCTTGATATTTGTTGTTTACCCAGAAGTCTTAAAGACCCTACCCGTTGCACCATTGTGGTCCTGCTTGGTA…	1061	sp|A7Y2W8|SC6A9_XENLA	Sodium- and chloride-dependent glycine transporter 1 OS=Xenopus laevis GN=slc6a9	A7Y2W8	6e-84	S	H	85.7049	0	1,79769e+308	1.68653e-05	0.00487719	-	prepulse inhibition; response to toxic substance; response to lead ion; amino acid transmembrane transport; sensory perception of smell; negative regulation of synaptic transmission, GABAergic; dopamine biosynthetic process; dopamine uptake involved in synaptic transmission; positive regulation of gamma-aminobutyric acid secretion; adenohypophysis development; regulation of dopamine metabolic pro…	cell surface; presynaptic membrane; axon; plasma membrane; integral to membrane; neuronal cell body;	chloride channel activity; dopamine binding; norepinephrine transmembrane transporter activity; protein N-terminus binding; receptor binding; gamma-aminobutyric acid:sodium symporter activity; drug binding; protease binding; amine transmembrane transporter activity; protein complex binding; dopamine:sodium symporter activity; glycine transmembrane transporter activity;
Locus_92598_Transcript_1/1	ATCTCCGCCAACTCCTCGTCCGTCAGCTTCTCCCCGAGGTTCTACTTGCTGGTCATCATGGTGACGAACTCTTCGTAGTTGACCTGCCCGTCCCCGTCAATGTCGGCCTCCGCCATCATCTCCGCCAACTCCTCGTCCGTCAGCTTCTCCCCGAGGTTCNNNNNNNNNNGTCAGCACCGACCTAAGTTCCTTGATGCTGATGAATCCGTTGCCGTCCTTGTCGAACACGCGGAAAGCATCCCTAATCTCCACGTCAGTAGTCCTGTCGTCCGCAGTGCGACTCATCATAGTCAGGAACTCCGGGAAATCGATCGTTCCGTTATTGTCCGCGTCCACCTCGTTGATCATGTCCTGCAGCTCCGTTTCCGTCGGGTTCTGCCCCAGAGACCGCATTACCGT…	437	sp|Q8STF0|CALM_STRIE	Calmodulin OS=Strongylocentrotus intermedius	Q8STF0	1e-46	S	H	37960.2	140876	-1.89187	0.000322939	0.0282258	0.269458	epidermal growth factor receptor signaling pathway; apoptotic process; activation of adenylate cyclase activity; Fc-epsilon receptor signaling pathway; positive regulation of protein dephosphorylation; photoreceptor cell axon guidance; regulation of filopodium assembly; regulation of cell communication by electrical coupling involved in cardiac conduction; embryo development ending in birth or eg…	axon; rhabdomere; calcium channel complex; spindle microtubule; growth cone; midbody; calcium- and calmodulin-dependent protein kinase complex; spindle pole; microtubule associated complex; centriole; plasma membrane; nucleoplasm; myosin V complex; sarcomere; extracellular region; cytosol; presynaptic active zone; postsynaptic membrane; myosin VI complex; dendrite;	calmodulin-dependent protein kinase activity; myosin V binding; nitric-oxide synthase regulator activity; protein phosphatase activator activity; thioesterase binding; calmodulin binding; N-terminal myristoylation domain binding; nitric-oxide synthase binding; calcium-dependent protein binding; calcium ion binding; titin binding; type 3 metabotropic glutamate receptor binding; phosphatidylinosito…
Locus_931_Transcript_1/1	TATCGCAAAAATATCTTATCAAATGAATATGCATAAGATATTACCAATGCAGTTGATGCTTGCTTTTGTTGATCTTGGTTCTAGATTAGTTCCGGTTATATCTTCAGTTTCTTTGTTTAGCTTATTGTTGTCATTGGCTAACATACTTAGAGGGGTCTCAATATCTTCTTACTTGTTCAAGATGTCACTTATTAGTTTTTTACTGGTTTCTCTTGTTTGAGTGCGGGATTCCTTTCGGGATTATCTTGTTGGTCTCTTTCCTCGTAGTTTTACTAGAATATCTCTTCAGTTTATTTCGTTAGCTATTTTTTCCGAGGTAATAGTATTCTTTGGTGTCTTTTGGTTTATTGGTTGATTTTCTTTTATTCCTTCAGTGTTTAGTGGATCTTCTTGACCTTC…	1031	sp|Q35539|COX3_PETMA	Cytochrome c oxidase subunit 3 OS=Petromyzon marinus GN=MT-CO3	Q35539	1e-15	S	H	1169.44	9.25789	6.98092	0	0	126.318		membrane; intracellular part;
Locus_9345_Transcript_1/1	GTTTTGGCTGGCCTTGTAGGCTTATTTGGTCTAGCACTGTATGGCGGCAGTAAATGCTTCTACACTGTAAATGGAGGTCACAGAGCCATCATTTTTAGTCGACTCACCGGTGTCCGGAAGGAGATTTACTCAGAAGGACTTCATTTTCGTCTGGCGTGGTTCCAATGGCCTGTTATGTTTGATGTGAGGAGTAAGCCATACAGACTGCAGACGCTGACAGGAAGCAAAGATCTTCAAATTGTCAACATAACTTTGCGAGTTCTCTCCAGACCAGACCAACGAAAACTTCCTGAATTGTACAGAAATCTTGGCCCCGATTACGACGAGAGGGTGCTTCCCTCAATTTGCAATGAAGTCCTGAAAAGCATCGTGGCAAAATTTAATGCTTCTCAACTGATA…	853	sp|Q5XIH7|PHB2_RAT	Prohibitin-2 OS=Rattus norvegicus GN=Phb2	Q5XIH7	9e-82	S	H	13.1502	108.549	-3.04518	2.6587e-06	0.00126312	0.121146	negative regulation of mammary gland epithelial cell proliferation; negative regulation of transcription, DNA-dependent; mammary gland branching involved in thelarche; regulation of pharyngeal pumping; negative regulation of intracellular estrogen receptor signaling pathway; photorespiration; response to endoplasmic reticulum stress; cell division; protein targeting to mitochondrion; gonad develo…	vacuolar membrane; plasmodesma; mitochondrial respiratory chain complex I; plant-type cell wall; plasma membrane; lipid particle; Golgi apparatus; microtubule associated complex; mitochondrial prohibitin complex; nucleolus; chloroplast;	estrogen receptor binding;
Locus_9436_Transcript_1/1	TTATTGTCGAATATTTGACTTACAGTTGAGAAAATTTAAGAAAAAGTTATTTTTTACTTTTTGCTCTCTGGAATACTGGTTCCAATCTGTTCTGTTGTTTTAATTACCACGTATATGCAGATATGCGAAAAGCCTCAAAAAATTCATTAATGTCAATGTTACCATCTTTATCAAAGTCCATAGTTTTCCCTATTTTAGCAATATCACCTTCTTTAAATATATGGCTGGTACATCTTTGAAGAATCATCATGCCATCCTTAAATTCTTGCATCGTAATTGCTCCAGAATTATCAACATCAAATGTTCGAAATATAGTCTCCAAGATCTCTCTGTTAGCATACACAATGTCTGCGACTGGGTGTTTGGATGCCCTAGACAAATCCAATATCTTAAAAGTGT…	1753	sp|P40421|RDGC_DROME	Serine/threonine-protein phosphatase rdgC OS=Drosophila melanogaster GN=rdgC	P40421	2e-97	S	H	28.6086	3.96609	2.85066	0.000505996	0.0358145	7.2133	positive regulation of I-kappaB kinase/NF-kappaB cascade; negative regulation of MAPK cascade; protein dephosphorylation; regulation of JUN kinase activity; cellular component organization; rhodopsin mediated signaling pathway; sensory perception; response to chemical stimulus; calcium-mediated signaling; thermotaxis; deactivation of rhodopsin mediated signaling; negative regulation of peptidyl-t…	cytosol; cell projection; integral to membrane; Golgi apparatus; nuclear envelope; neuron part; endoplasmic reticulum membrane;	heterocyclic compound binding; signal transducer activity; metal ion binding; Hsp90 protein binding; identical protein binding; organic cyclic compound binding; protein serine/threonine phosphatase activity; calmodulin binding; Hsp70 protein binding; mitogen-activated protein kinase kinase kinase binding;
Locus_96177_Transcript_1/1	TTCCGAAATGGCTTCTGATGAAGCATCTCTACGAGGCCTGGATCGCTGGCTTTGTCACAAGAGGACTGTCTTCCGAAATGGCTTCTGATGAAGCATCTCTACGAGGCCTGGANNNNNNNNNNGGCCCTGATGACCGAGTTCTTTGCGGTGGCCACCACGAACAGCAGGAAACGAGAAATTGAGGAATTGCTGAACATTTTCAGCCAAACACAGGACTCCTGGAAACATTGTCTGTTTTACATGGCAAATACACAGAATGAATATGTCATCATGTTCTGCTTGACTGTACTGGAGAATGTCATAAACAAGCAGTGGGTTGGCTATTGTGGCGCTGACAAAATGGACATCAGGCTGACCCTCAACCAGTACCTGTATGCCCACCACAACAAGGTGCCGTCC…	1096	sp|Q96QU8|XPO6_HUMAN	Exportin-6 OS=Homo sapiens GN=XPO6	Q96QU8	3e-73	S	H	135.573	0	1,79769e+308	0.000593943	0.0384474	-	protein export from nucleus;	cytoplasm; nucleolus; plasma membrane;	protein binding; protein transporter activity;
Locus_98057_Transcript_1/1	AACGGAAGCACTTTTATTAAGCAAAGTGTCCTGCTCCTCTTTATTCACGTCACTTTTTAAAATTTTCTGTTGTTGTTCATGTAGTGGTTAATTGGGTCAGAATAGAATTTCAGAGAAATTTCACAGATTCAAGATTCACAACTAACCAACCAACCAACTCACAAAATTAATAAGTAATATACACTTCCCAGTGTATATAAAAGAACAAAGGAGGAATTCTTTTTTCCTCTGTTGCTTTGACCCTCCTCATTGAATTAAATTGGATTGACTTCTTCAATGTGCTCATTACCTTCTATCAACTATAATATTCAGAACAGTGTTGATCATCAGTGCTGACCGGCACTAACAATGCAATTCTTATTACTTCTATTGGGTTGTTTTTTCCTTGCAAAAGGATCA…	1240	sp|Q9HCM2|PLXA4_HUMAN	Plexin-A4 OS=Homo sapiens GN=PLXNA4	Q9HCM2	5e-09	S	H	7.03755	110.924	-3.97836	2.6177e-07	0.000204835	0.0634445	cellular response to stimulus; cranial nerve morphogenesis; regulation of cellular component movement; regulation of axonogenesis; brain development; chordate embryonic development; regulation of locomotion; axonogenesis; chemotaxis; regulation of response to stimulus; regulation of biological quality; autonomic nervous system development; cellular component movement;	cell part; membrane;
Locus_9855_Transcript_2/2	CAAAATTACCGATTACTTACGTTCATCGTAGCTATTGGGGTCGATCTTCTCTGGCATTTCATTAATGCTCACCTCAAATCTGTTCTGAACATCATTGAGTACTCCATTGTCAGTACTGTTGGAGACAAATGTGACAGCAATCCCCTTTGTACCGAATCTACCAGCCCGTCCGACTCGATGAAGAAAACTATCAGCATTATCAGGCATATCGTAGTTGAAGACAACATTGACTCGTTCAATGTCAATTCCTCTACAAAAAAGGTCAGTAGCAACAAGAATTCTCTTCTCAAATTCCTTGAAGAGTTGATATCGTTTGAGCCTCTCTTCCTGTTGCATGCCCCGATGGATGCAAATGACTTCAAAATTTGCAGAGAGTAGTAATTCAGTAAGAGCAATACA…	1217	sp|Q5ZHZ0|DX39B_CHICK	Spliceosome RNA helicase DDX39B OS=Gallus gallus GN=DDX39B	Q5ZHZ0	0.0	S	H	58.0055	359.765	-2.63279	0.000330264	0.0284268	0.161232	determination of adult lifespan; growth; positive regulation of growth rate; regulation of alternative mRNA splicing, via spliceosome; mitotic spindle organization; apoptotic process; intronless viral mRNA export from host nucleus; embryo development ending in birth or egg hatching; spliceosomal complex assembly; nematode larval development; chromatin remodeling; response to cadmium ion; body mor…	polytene chromosome; nuclear speck; nucleolus; cytosol; spliceosomal complex; microtubule associated complex; U6 snRNP; plasmodesma; transcription export complex; U4 snRNP;	ATP-dependent protein binding; single-stranded DNA binding; U6 snRNA binding; double-stranded DNA binding; double-stranded RNA binding; ATP-dependent RNA helicase activity; ATP binding; U4 snRNA binding;
Locus_9872_Transcript_3/3	CGAAATGTCCGAAGGTGACTCCCCTGGCAACATTACGACTCCGCAATCAGCGCCATTTTGAATGGCAAAATTGACACGTTCTTCAGAAATGTCAGTAACGCAAATTCTCGAGGTTCCACAGGCCTTTGCCACCATCATCGACAGACCCCCGATGATGCCAGTCCCTCCGACGACGACCTTTTGCCCGAAGGAGATGCCGGCCCTTTTGCAGATCCCCACGGCAATGGAGAGAGGCTGCACCATGGCTCCTTCGTCAAATGTCATCGACTCGGGCATTTTGTAGCAGCAGGACGCGTTCTGGACTTGATATTCCGTCATCGCCCCATCAGTGTCGTATATGCCGAGGTATCCGTGATTTTCGCACATGTTTCCCCGGCCGCCTCGGCAATGCATACAGTC…	545	sp|Q02912|DHSO_BOMMO	Sorbitol dehydrogenase OS=Bombyx mori GN=SDH	Q02912	3e-35	S	H	51.3257	0	1,79769e+308	0.000778287	0.0435007	-	galactitol catabolic process; secondary metabolic process; sperm motility; response to osmotic stress; galactose catabolic process; response to copper ion; ethanol biosynthetic process involved in glucose fermentation to ethanol; response to drug; response to cadmium ion; fructose biosynthetic process; response to hormone stimulus; sorbitol catabolic process; L-xylitol catabolic process to xylulo…	membrane; extracellular space; cytosol; motile cilium; plasmodesma; mitochondrion;	D-xylulose reductase activity; zinc ion binding; L-arabinitol 4-dehydrogenase activity; NAD binding; identical protein binding; L-iditol 2-dehydrogenase activity;
Locus_9983_Transcript_1/1	CTAAGGAAGGCTCCAGCCAAGCTAAGACCAATCGACTACGCTGAAAAGCACGGGTACATCAGGGGAGTCGTCAAGGACATAATCCACGACCCTGGCCGTGGAGCTCCATTGGCTAAGGTGGAATTCCGGGATCTCAAGAAATATCGTCGACTCACACAGCACTTTGCCGCAGTCGAAGGGACCTACACAGGACAGCACGTTTATTGCGGAGTGAAGGCGAACTTTGCGATCGGGAACATCATGCCCATAGGTGCCATGCCTGAGGGAGCCATCGTCAGCTCTCTTGAGGAAAAGTGTGGAGATCGTGGGAAGCTCTCCCGTGCCTCCGGTGGATACGCCACCGTTATTTCTCACAACATTGACTCGAAGACCACCAGAGTCAAACTACCGTCCGGGATC…	738	sp|Q6PBF0|RL8_XENTR	60S ribosomal protein L8 OS=Xenopus tropicalis GN=rpl8	Q6PBF0	3e-110	S	H	1269.34	427.196	1.57111	4.48574e-05	0.00864805	2.97133	nuclear-transcribed mRNA catabolic process, nonsense-mediated decay; translational termination; translational initiation; mitotic spindle elongation; insulin receptor signaling pathway; centrosome duplication; embryo development ending in seed dormancy; growth; positive regulation of growth rate; locomotion; translational elongation; regulation of cell size; embryo development ending in birth or …	vacuolar membrane; chloroplast; Golgi apparatus; cytosolic large ribosomal subunit; nucleolus; nuclear chromosome; plasma membrane;	protein binding; structural constituent of ribosome; rRNA binding;
Locus_101640_Transcript_2/2	TGGCATGGGTTGGACGATTTGACTGAGGACTGGCGAACCAGAAGGCTGCACCAGGCTCCAATCTGATCTGGCGGAGTTTCAGCAGCTGGATGCCCTTCCTAATGCCAACCATTCCAAGAGTGTAGTGGGTGCTTTTATGTGCCACCGGCACGAGAGCCAGTCAGGAAGTGCTGGCAATGGCCACGCTCAAATGGTGTTTTTTACGTACCACCTGCACAGGATCCAGTCCAATGGCACTGGCAACGACCTCGCTCAAATGTTTTTTCACGTGCCAGTAAGGCGACACTGGTAATGATCACACTCAAATGGTGCTTTTTATGTGCCACCAGCACGGAAGCCAGT	342	NA		NA	NA	S	H	62.8527	0	1,79769e+308	0.000549708	0.0371192	-
Locus_10188_Transcript_4/4	ATTTCATTACTTATATGTTATATGTTTTAATAAATTGACACTAAATATTCGTAGCATGGCAACAGAATTACAAAAGCAAAACAAGGGGGGGGGTTTCATATATATATAATCCATTGTTTGTTCAATTAATATTTATGTTCAGCCAAACACACACACTGTCAGTTCTAATTATGAATATTTCAACTATTTGATCAACCAAACTATCAACTTGTATTAACAGGTACTTCCTACCAAACTTCTGGTACCAACATGTATGTAAAGAGTGAGACATGGACACTTGAGGCAGACAGTGTATGACAAGGCTGGCTTTTTGAATCACAGGGCCCAAATGAGAGGACCTCCATTCAAATTTCTACCTCCCTAATTTCACTCAGAATGCTCGTGTCAAACCAAGGCTTT…	852	NA		NA	NA	S	H	0	933.652	-1,79769e+308	0.000157702	0.0200924	-
Locus_1027_Transcript_9/11	TTTTTTTTTTATCGGGAACGACTTCAGGATGACATCGTTACTAAAGAACCAGATCCTGAAGCATTTATCAAGGTTCACCAAGAATCTATCACCTGACAAAATCAGTTTGAGTGCTCTGCGAGGTGAAGGAGAACTTGCTAATTTAGAGCTAGATGAGACTGTGTTGATGGATATCCTTGAACTTCCTACCTGGCTCAAATTGTCCAAAGCTATTTGTAACAGGGTGGCCATAAAGATTCAATGGACTAAACTGAAAACACAGCCCATCTGCCTGTACCTGGATGAAGTCGTTTTGGAAGTGGAAACATGTGAAGAACCAAGATCTCCAAACAATCCTCAAATGCCGACTTCTAATGTCAGGCCGGGGAAATATGGTTTTGTGGAACGAGCTATCGACGG…	3748	sp|A0JNW5|UH1BL_HUMAN	UHRF1-binding protein 1-like OS=Homo sapiens GN=UHRF1BP1L	A0JNW5	2e-92	S	H	157.937	0	1,79769e+308	0.000108772	0.0165364	-			identical protein binding; histone deacetylase binding;
Locus_102996_Transcript_5/9	CAGTGATTTCTTTTGTTTTGGGTTTTTTTTTTTGTTTTTTTGTGTTTAAAAATTATTTAATAATCCTTAGTATCAGAATCTATTGGTGTGAAATCACGACAGAATATTTATATTCTCTTAATATCTATGGCTCTCGGTACCACCATGACCAAATCCTTTTGCTCCAAATAGAGCCGCGTAGCATGGTTTACTACAGTAAGGCTTGCCTTCGTGCTCAGAATGGCTTCCAAAG	232	sp|P50238|CRIP1_HUMAN	Cysteine-rich protein 1 OS=Homo sapiens GN=CRIP1	P50238	6e-15	S	H	48.8577	10.9531	2.15725	0.000522559	0.036548	4.46064	hemopoiesis; regulation of gene expression; cellular response to antibiotic; prostate gland stromal morphogenesis; heart development; cellular response to UV-B; immune response; T cell proliferation; intrinsic apoptotic signaling pathway in response to DNA damage; positive regulation of cell proliferation; response to zinc ion; response to organic substance;	cell cortex; extracellular matrix; nucleus;	peptide binding; zinc ion binding; DNA binding, bending; AT DNA binding; protein binding;
Locus_103125_Transcript_2/2	TTATATTGTTTTAATCATTTTCTTCTCCTTCTTCTTTAGTTCATCCTTCTCCTTTGAAAACGATATTTGATTTTCATTTGAAATGTGCGTGGCAGTGACAGCATCTCTTCTAGGTCATCTGAATTATATCTCAATAATTTATGCGTACTTTTTTTATAAAATGGGATTTTCACTAGTGGGTTTCTCTTTCTAGCTCCATAATCGAAATTAGCTTCACAGACTATATTGCCGGTTCTTTGCCTTGGTCATTTCTATCCTCGACTCTGCCTTTGTAATTATAAGATCGTTTGATTATATCCTTCAATTTATCCTGGGCCTCTTTGAGGTTTTCATTATCCTCATTCTTTAATATCTCCTCCAAAATACTATCTGTAAAATAAGTAAATT	387	NA		NA	NA	S	H	632.848	105.123	2.58978	6.70519e-07	0.000437845	6.02007
Locus_103190_Transcript_9/9	CCCTGCCCCCACTGCTGTTCCCTGTATACTTCCAAATTATGATCTTCTATTACTGTATCTACCAAAAGGCTTGGAAAGATTTGCTCATCGTTTTTATCTTTTTTCTCCGCTTTGGCTTAATGTTTTATTGGGTCCTCGGGGGATCCGTCACGTCTGTTCTCATCTTTTACTTTTTCGTGCGTTGTTTCGAAAGTCATCAGTTTGTGTGGGTCACTCAGTCCAACCACATCCCCATGCCCATAGAACAGTCCAACCACATCCCCATGCCCATAGAACACGACGCTAACCGCACTTGGTTTTGCCAGCAGATTCGAAGCTCCTGCAACATCACCAAGTCTTTCTTTAACGATTGGTTCACCGGTCACCTCAACCACCAAGTCGAGCACCATCTGTTNNNNN…	535	sp|O60427|FADS1_HUMAN	Fatty acid desaturase 1 OS=Homo sapiens GN=FADS1	O60427	9e-35	S	H	29.1609	0	1,79769e+308	0.000449966	0.0333463	-	response to sucrose stimulus; icosanoid biosynthetic process; unsaturated fatty acid biosynthetic process; response to insulin stimulus; linoleic acid metabolic process; response to vitamin A; aging; response to organic cyclic compound; regulation of cellular process; arachidonic acid metabolic process; oxidation-reduction process; alpha-linolenic acid metabolic process; phospholipid biosynthetic…	integral to membrane; endoplasmic reticulum membrane; nucleus;	C-5 sterol desaturase activity; stearoyl-CoA 9-desaturase activity;
Locus_103458_Transcript_1/1	GCCAACTTTTGGGACACCCTATGAAGATGGATCTGCTCTACCATTTCAGAATCAAAAGATTCTACTTTTTCTTTACACTTTGGACATTCAAAAGATTCTACTTTTTCTTTACACTTTGGACATTCAACAG	130	NA		NA	NA	S	H	137.316	0	1,79769e+308	0.000272534	0.0260041	-
Locus_103918_Transcript_2/5	CTTTCCGTTCAACATCATCACCTCCATAATAACCATTATCAGGTCTTACTTTCCGTTCAACATCATCACTTCCATAATAACCATGGTCAGATCTTACTTTCCGTTCAACATCATCAGAGT	120	NA		NA	NA	S	H	2278.39	648.011	1.81393	2.95241e-06	0.00135429	3.51599
Locus_104021_Transcript_1/1	TGCTGAACCGCTCTTCCGATCTTATATATATATATATGAAGACGCATGGCTCAGTGGTTAGAATGTCCAGCTTACGATCTGAGTTCGATTCCCGGACCGGGCTGTGTGTTGTGTTATGTTCTTAAGCAACACACTTTATTGCACGTTGCTCCACTTCACTTAGCTGTAGGAATAAGTTGTGACATCACTGGTGCCAAGCTGCAACGGCCCCTTTGCCTTTTCCTTGGATAACATCAGTGGCGTGGAGAGGGGAGGCTGGTATGCATGGGTGACTGGTGGTCTATCCCATGGTCATTCTATATGTGAACTCTCTCTCTCTCTATATATATATATATTGGTAGATAGGTGTGTGTGTGTAATAGTGTGTGCATGTATCCACATCCACTCAAGCATTAACAG…	486	NA		NA	NA	S	H	9.25244	51.9351	-2.48881	0.00016038	0.0201269	0.178153
Locus_104634_Transcript_1/1	TGAAATTGAGACTACCAATTTTGATACTTAATATAGTTAAGACCCTTCCATTGAAATTGACAGTTCTTATTACAACCCTTCTAAACACTCAACCACTAAATCAATAGAAGAGACAGAAACTAAAGAAGTTGATTAATCTTCAATAAGTCTAAATGATGATAATGAAAATTAAGCCAGCACCAAAAAAGAATTAACTAATTATGACCCATCCATTGACGTCAATACAATTAGTATGTCTAATGATGGAAGTGAAGACAATTCCTTTGTCAATAAATCAGAAAACAGATAATCTAATGTCTAATGAATCATCACAAAGGAGATCAACCAGACAATCCACTAGTTAATAAAGAGTAGGGTCAATGAAAAATATTTCAACTAAATACTAAATAAGAATCAACT…	928	NA		NA	NA	S	H	103.354	0	1,79769e+308	0.000639902	0.0401524	-
Locus_10501_Transcript_2/2	CCGGGGTATTTATTACTGTGGCATTATGCGGACTTGTTGGATCGCTCGGATTCGGCACATATTTCTTTATCACAAGATATATCCAACTGAAGGACAGTGGGGCTGAGGCTTGGCCGTCCTCCGTCACAACAAACATCAAATCTTATGGAGATTACTACAATTTAAATCTCACCATTGGCTGCATATTGGGTGGGCTTTTGGCAATCTTGCTACTCATAATCATTGGCTCAATGAAGAGTATCAGAATTGCTATTCAGCTTTTAAAGGAAACATCAAAAGCCATGGGATACGTTTGGGGATTGATCTTCTGGACCCTTATACCATTGGCAGAGATGTTAATAATAACAGTCTTTTGCATAGCCGTTGCTGGATATTTGCAAACGATGGGTACCAAGACCT…	666	sp|Q53GD3|CTL4_HUMAN	Choline transporter-like protein 4 OS=Homo sapiens GN=SLC44A4	Q53GD3	9e-20	S	H	105.117	432.317	-2.04009	0.00038987	0.030678	0.243149	cellular process; single-organism metabolic process; single-organism process;
Locus_105114_Transcript_2/2	TTCTCATTTTGTTTCTTTTACTTATGATTTTTTTTTTTATTTAAGAAGACTTGATGCTAATATTACAATTGTTATTGTTGATGTTGTTAGAAGCAACAGAACAGCTAACAAAATGGTTTTACAGTATTTAATTCCATTATTCTCTCTTTCCAATTTAAATCCAGCCAAATCTGATTTTGTCTTCCAGTCTTCCAGTTTATTACAATATGTATCAGCCAAATACTTGGGTTATTTTAATCAACCCTCCAGTTAGGAATTCCTATTATTATTATTATTATTATTATTATTATTAT	293	NA		NA	NA	S	H	308.768	0	1,79769e+308	0.000360295	0.0294391	-
Locus_10511_Transcript_2/2	AAGACTTCTTCATTTTCCCAAGCGTCAAACTAATACACTTGCTTGTTGTTCTTATACCTGTCTTAGTCTTTTGTTTTTCTATGAATTTCAGCTATACATATATGTTAGTGTGTATGTGTATCTTTTACTTGTTTCAGTCATTGGACTCTGACCATGCTGGGGCACTGCTTTGAATGGCTTTTAGTCAAATGAATCAACTCCAGTACTTTTTTAGAGTCTGGTACTTATTCAGTCTCTTTTGTTGAACTGCTAAGTTGTATAAAGGTAAACACACCTGTACCGATTGTCAAGCAGTGATGAGGAACAAATGTAGACACAATGACACTCAAACACAGTTATATACATACATATATTTTTTCAGTTTCCATCTACCTAATCCACTCAGAAAGGTTTGGTTGG…	659	NA		NA	NA	S	H	85.6408	443.85	-2.3737	4.03872e-05	0.00814015	0.19295
Locus_105219_Transcript_1/1	TAGAAACACTTCATTAAAACTTATTTATATTTTTGGTTCACTTTTTTTTTCATAACGCAAACTCCCATTTTTAACTGTGTAGTTTCATGTATCATCTGTATCAGCATATATATATATATATACACGTATTTATATGTATATATGTATGTACTGTATGTATTGTAAACTCAAATTAGACCCACAAAGTGTACTGGTGCCATATCCAGAACTGTGCTGATATCACACACACGGAAATCCTATACCATGGTGATAATAATATATATTTCTTAAAAGAAAACTGTCATGTACCCACTAATCATCACCACATCATCAGGAACCGACGTCTCAATGACAGAAAGTTTGTGTTTGACTGGGACGCT	359	NA		NA	NA	S	H	7.9124	56.0816	-2.82534	0.000360727	0.0294391	0.141087
Locus_105317_Transcript_1/2	CANNNNNNNNNNNNNNNNNNNNNNNNNNNNNNNNNNNNNNNNNNNNNNNNNNNNNNNNNNNNNNNNNNNNNNNNNNNNNNNNNNNNNNNNNNNNNNNNNNNNNNNNNNNNNNNNNNNNNNNNNNNNNNNNNNNNNNNNNNNNNNNNNNNNNNNNNNNNNNNNNNNNNNNNNNNNNNNNNNNNNNNNNNNNNNNNNNNNNNNNNNNNNNNNNNNNNNNNNNNNNNNNNNNNNNNNNNNNNNNNNNNNNNNNNNNNNNTTACATGCGAGAGGATGTTTTAGTTTTCTTTTCTACTCTTCAAAAAGTTCCTTTAATCCTCTTAACGGATTCTAGATCTACTTATGTATTGTTGGTGGTATTAGTATCTCTGTTTGTAATCTTCTTTAAGAGCTCTTAGTGTT…	678	NA		NA	NA	S	H	6.44186	39.065	-2.60033	0.00035899	0.0294391	0.164901
Locus_105317_Transcript_2/2	TGATGTATTTGTTGGGTTTAAGTTTGTGTATTTCGTGAATATCAAGATCGTATTCCTTAGTTTCTAATTGACTTTGTCTAGAATTGATTAGCATACTCTTCATGGTTTATTGATTTCACTCAAATGATAAGTGTCGAATTACTTTGGTGGGTGAGGCTTGTTTACTCTATTTTATTGTACAAGTTGTTGGTAGACTATTATACTTAACTGGTTGAAGATCTTTTGCTTTGTTATTTAAATTGGGTTTGTTTCCTTTTCACCAGTGATCCGTAACTATTGTTTCTTACATGCGAGAGGATGTTTTAGTTTTCTTTTCTACTCTTCATCTTCAAAAAGTTCCTTTAATCCTCTTAACGGATTCTAGATCTACTTATGTATTGTTGGTGGTATTAGTATCTC…	711	NA		NA	NA	S	H	70.3393	10.7768	2.7064	0.000102249	0.016002	6.52691
Locus_105416_Transcript_1/2	CCGCTGTCTGGCTCATAACCCGCCTCTCCCTGGTGTCTGCTTTCTTCTTTTGTTGGAAATAGGAAGAGCCAAGTCCCTTGCGACCCCAACATGTAGCTCCAATTATGACGCGTAGCTCCAAATGCCTTCAGCCTGAGCGACAGCGGTGCCAGTTACCCACACCTTGTGGTAATACCTGCATGTCTGCCAAGCTCGTC	197	NA		NA	NA	S	H	154.414	7.85499	4.29705	1.12379e-06	0.000631651	19.6581
Locus_105650_Transcript_1/2	TTTCATTCACGTGTCGTGTCCATGAGTAAACTAAATACAAACCAGGTTAAGGCGAAGCTTAAGCTGCTATTGGAAAATTCGGAGACGAAGAAAAGAAAATTTGTGGAAACCGTTGAGATGCAGGTTTCCCTCAAGGGATATGATACTGCACGTGACAAGCGGTTCTCAGGAGTTCTAAGATTGAGAAACGTACCCCGTCCTCGTCTAAAAATCTGTGTTATCGGAGAACAAGAGCACGTGGAACAAGCTCAGGCCATCGGAGTGGATTCAGCCACTCTCAACACAATAAAGTTGTTGAGCGCAAACGCCAAGCAGAAGAAACGATTTATCAAAAAATACGCTGGTTTCGTCGTCAGTCAAGATTGTATTAGAACGGTGACACGTTATTTTGGACCAATG…	412	sp|Q8VZB9|R10A1_ARATH	60S ribosomal protein L10a-1 OS=Arabidopsis thaliana GN=RPL10AA	Q8VZB9	5e-27	S	H	16.8436	81.6956	-2.27806	0.000108629	0.0165365	0.206175	anatomical structure morphogenesis; nuclear-transcribed mRNA catabolic process, nonsense-mediated decay; adaxial/abaxial pattern specification; translational termination; translational initiation; reproduction; mitotic spindle elongation; centrosome duplication; growth; positive regulation of growth rate; translational elongation; apoptotic process; embryo development ending in birth or egg hatch…	cytosolic large ribosomal subunit; nucleolus; plasmodesma; plasma membrane; mitochondrion;
Locus_105816_Transcript_3/3	CTGTTTCAGAATCCAAAATTTCAAATCATTATACATGTGTGTCCGTGTGTATGTAGTATATTATTTAATACATAGTATATTACTCTTGTTCCTGTCCCAGCCAGGGGCCGTGGCCAAGCTGGGGCCCCTGCCATTTGGTAGCACAAACATATATTATTACATAATATATAATAAACACAAACGCATGCATGCCTGCATGTGTATGTACATATAGAAAATTCAGTGCAGAAATATTTCACAAAACCAACACACACACACACACACATATATGTGCACATATATATGAAGTAAAATATAAAAAGCAGGAAAAAAAATCCATTAAATAAAAGAACTACAGTTATATGTAAATCACTATGAGATTCTTAAAAAAAAATCCATTAAATAAAAGAACTACAGTTA…	407	NA		NA	NA	S	H	57.4058	0	1,79769e+308	0.000342518	0.0286563	-
Locus_105826_Transcript_1/1	GCACACATACATACACACACATACATACATGCATACATACACACACATACATACATACACACACACATACACGAATACACACATACATACACACACACACATACACACATACATACACACATACACACACATACCTATACATACATACACACACATACATATACACACGTACACACACGCACATACACACATACACGCATACATACATATATACATATACATACACACACACATACATACGCACATACGTACACACACACACTTACATACATACATACATACACACACTCATACATACGCACACGCATACACACATACATACATAGACATATATATACATACACACACACATACATATACATACGGACACACACATGCACACATACATGCATGCACACA…	581	NA		NA	NA	S	H	62.4638	0	1,79769e+308	0.000830847	0.0439457	-
Locus_105981_Transcript_2/2	ACTTGGAGAAGCGCTCGTACTCCTTGCTGATCTGGAAGGCCAGCTAGCTCGCGAGTGTGGCAGAGCACGAGGGTGTCTACGTGGGAGCAGTTCTCGTCCAGTTGGTGCAGAGTTGAAAGGACGTAGACGGCAGTCTTGCCCATTCCGGACTTGGCTTGGCAGACAATGTCCATGGAGAGGATGGCCTGAGGAATACACTGGTGCTGGACTTCCGAGGGATGTTCGAAGCCACACTCCTGGATCGTCCGCAAAAGTTCAGGTTTCAGTAGGAAATCCCGGAATCCGGAACTGTGTATGGCCACGTGGGATCCTTTCGGCTTGATTGAGTCATTCGTGGTTTTGAGGGGAGCGATTACATCATTTTCCTCTTCATCATAGTCAAGCAGGTCAGTTTCGTTA…	442	sp|O00148|DX39A_HUMAN	ATP-dependent RNA helicase DDX39A OS=Homo sapiens GN=DDX39A	O00148	1e-46	S	H	44.501	0	1,79769e+308	0.000133831	0.0185446	-	determination of adult lifespan; growth; positive regulation of growth rate; regulation of alternative mRNA splicing, via spliceosome; mitotic spindle organization; apoptotic process; intronless viral mRNA export from host nucleus; embryo development ending in birth or egg hatching; spliceosomal complex assembly; nematode larval development; chromatin remodeling; response to cadmium ion; body mor…	polytene chromosome; nucleolus; cytosol; spliceosomal complex; microtubule associated complex; U6 snRNP; plasmodesma; transcription export complex; U4 snRNP;	ATP-dependent protein binding; single-stranded DNA binding; U6 snRNA binding; double-stranded DNA binding; double-stranded RNA binding; ATP-dependent RNA helicase activity; ATP binding; U4 snRNA binding;
Locus_10635_Transcript_1/1	CAAAAATCCATTAGAATTAATAAGTCAATGTGTTAGTGAAATTAAGAGGGGACTGGGCAAAACCCAAAGTTAGTGCAGGACTGCTGAACTGTGCTGCTTAAAATATTTTGCAGGAGCGAGTGGAGGATGTTGCAGTTGTTGGGCCTCTGTTGGCAGGCTATGTCAATGGAGTTCCCGAGAAATCCCTGGAACATAGGGCTGGTGAGCACATCCAAAATCTCAACACACGCGAGGCACTGGAATTCGCTCGAATCCATAACGACGACTTGAGTGTCCGCCCCACACATCGACATGCGGGTGCAATAGTTGAGGGCCATCGTCTCTACATCAATGTTTCCGCTGGCGTGTTGATTAAGATCGTTGAGCATGCTAACGGTTCCAGTGATGCAGTTCTGGCAT…	473	NA		NA	NA	S	H	32.0187	0	1,79769e+308	0.000272534	0.0260041	-
Locus_106550_Transcript_4/5	TGAACTTAAGACTACATATTTGTGAAGTGAGCCTCTTAACCACACCTATGTCTACTCCTATAGCCATTCACCTATATTTTCTTGTTTAGCCTTTTAGCTAATTTCTCTCTCGTTTGGCCCCGACTCTTGCAGATACGACAGCACAGCTCAGCGTCCACGGAACAGAAGACGATGCGAAAGATGGCGATCAGATACAGAAGTCAACAAAGTTGAAGAGACAAGCTGCTTCACTGTTATCCGACACGGATACAAGGTATGCTGGGCGGAAGACTACGAGGAAAGACCTGATGCAGGATTCTGGAAAATGTGAGTAGGCTGTGTGTTTGTGAGTGTATGTGTACTGTTCCGGGTGTGTTTTACTTGGGAAGGAAAAAATAGTGGATTTCATTTGGAAATAAT…	564	NA		NA	NA	S	H	341.565	54.8432	2.63878	3.36219e-05	0.00727245	6.22805
Locus_10719_Transcript_2/2	CAGAGTTTAAACCCAAGCCCAAAGCGACAACTTAGCCGGTCCTTATGCAAAAATTTCCCCTTAGAGGCTCCAAAGTTGAATCACAGGTGTCAACACAGTTCGTGGTTGAGGTTGTAGCACTGCTGGATATTTGACCTGAGGAATATGACTCAACTGAATCCGGTGACGACGCAACTGAATCCGGTGACGACGCCAACTCCTGCGGGTGATCAACTTTTTCAGCAGATTTCTCATCCATCAGTGTCAAAGCCTTAGAGCACAAATCGGCATAAGTATTACGCATGTTTTGCACAATTTTAAGTTTTTCAATGCACGAATAGGACAAATCTTTAATGTACAAGGCAGTATCTTGCAGAATGGAGGCGTAGGTTTGCTTTTTATTCGACTCTTTGACGGGAA…	569	NA		NA	NA	S	H	9.3744	38.8437	-2.05088	0.000260303	0.0259708	0.241337
Locus_107404_Transcript_1/2	TTTTTTTTTTTTTTTAATTAACCATTTAATTGGGTTTTTTTTATTTAAGAAGACTTGATGCTAATATTAAAATTGTTACAGAATATTAAAATTGTTACAGAATATTAAAATTGTTACAGAACAGCTATTATTTGGATTAATTTACACAACCCTCTAGTTAAAAATACCTATTATTATTATTATTAATTATTAT	193	NA		NA	NA	S	H	23.5747	79.1155	-1.74672	0.000147825	0.0196531	0.297978
Locus_10761_Transcript_1/1	TCGGACCTATTAAATCCTGTTAGAACTTCTAGTAGTGTAGTTTACTAACTCTAGCTTATGTTGCTTTAGTGACTTATAAGTGTAAGTTGAACTTCTTGTACTACAAACACTCTACTATGTGTAAAATGTAAGATAAGACATTTAACTCACTATAAGATTTTATATAAGCTTATGAAATTGGTATTATTATTCTTAGTTTATGCTGTGGTACTATGAACGATTAGAGTTATCCGTGTAATACTCCTTATTGAAGTGATAAATCTATTCTTAGTTATTTGCCTGTTAAGCTATCTTTCTAGTATCTTACCTGGTATGTTAGTATTGATGATAGGAGCCTGTTATGCTTCTATGGGTCTTACTCTTCTTATTGGATGTTTTAACTCGGACCTATTAAATCCT…	423	NA		NA	NA	S	H	17.1152	67.2887	-1.97509	0.000316095	0.0282258	0.254354
Locus_10768_Transcript_2/3	TCCTGTACAAATCCAAATAAGCATCGTTAATATCGGCCAAATCAATCTCAGACCTAGAGACTGTCAGGTAGCACAGATAGTGATCATTTGTGCCCAGCCCCATCATAGAACTTTTAAATTGGTGAGCGAAAAATGTCTTTGGGTCAATAGTGTAGTCAATCAGAGCTTTATAGACGGCTTCAACATCACCAGACATTTCCTTCTGTATTGCCCTGTCGATGGAATGTCCAGTTATTCGGGCATATTCCTTAAAAGTGGCCTTTAACTGAGTGAAGCTTCGTGTCGAGAATATTTT	295	sp|Q9VXG4|ANX11_DROME	Annexin-B11 OS=Drosophila melanogaster GN=Anxb11	Q9VXG4	3e-17	S	H	33.3139	0	1,79769e+308	0.000830847	0.0439457	-	phagocytosis; wing disc dorsal/ventral pattern formation; hemostasis; regulation of cell shape; regulation of muscle contraction; cellular calcium ion homeostasis; calcium ion transport; social behavior; response to salt stress; response to calcium ion; cell proliferation; regulation of multivesicular body size involved in endosome transport; maintenance of cell polarity; cytokinesis, completion …	nucleoplasm; phagocytic vesicle; specific granule; chromaffin granule membrane; endoplasmic reticulum membrane; azurophil granule; cytosol; spindle; nuclear envelope; extracellular vesicular exosome; midbody; perinuclear region of cytoplasm; apical plasma membrane; cell cortex;	spectrin binding; calcium-dependent protein binding; S100 protein binding; calcium ion binding; calcium-dependent phospholipid binding; phosphatidylethanolamine binding;
Locus_107894_Transcript_8/10	AGACCTCCCCGATGTTCTTGATAACAATGCTCTGCGACGGTCTCTAATGGTGTATCTAACGAAGAAGACGACCATCTCGAAGACCTCCCCGATGTTCTTGATAACAATGCTCTGCGACGGTCGCAGTCATTGAAGCCTCCACCAAAACCTCCTAGATTGTTCTTGATGCGTTCGACTTCGATTACAAATCATAGAAACTCGATAACGCCGTCTTCGTCGCGGAACTCGTTTCTCATGTCCCCGAGCACGAATTCCAAGGAGGAAGCAATTATCAAATTTCCTATTAACATTGAAAACGGGCGCTTTTTGAACAACTCTCCGTACAACGGAACCATAACGGAACCATTCCTTCCCCCAAGAACCCAGAAGCTGTGGGTCAAATGACTCCAGATTTAACGA…	1315	NA		NA	NA	S	H	49.2443	0	1,79769e+308	0.000778287	0.0435007	-
Locus_10821_Transcript_2/2	CCTCGCTCTCCTCAAAATGCTAAAACACGGAAGGGCCGGAGTCCCCATGGAAGTCATGGGACTTATGCTCGGAGAATTCGTTGACGATTATACGGTCAACGTCACTGATGTCTTTGCCATGCCTCAGTCTGGAACGGGTGTCTCTGTAGAAGCAGTTGACCCCGCATTTCAAGCAAGTATGCTAGACATGCTTAAAATCACTGGAAGGCCTGAAACTGTGGTCGGCTGGTACCACTCCCATCCCGGGTTTGGCTGTTGGCTCTCCGGTGTCGACATGAACACTCAACAGAGTTTTGAATCGCTCGTTGACAGAGCTGTTGCTGTAGTTATTGACCCAATTCAAAGCGTAAAGGGAAAAGTCGTTATTGACGCCTTCAGATTGATCGGTCCCAACACCAC…	939	sp|Q750E9|RPN11_ASHGO	26S proteasome regulatory subunit RPN11 OS=Ashbya gossypii (strain ATCC 10895 / CBS 109.51 / FGSC 9923 / NRRL Y-1056) GN=RPN11	Q750E9	3e-96	S	H	27.7824	145.084	-2.38465	5.75409e-05	0.0102058	0.191491	water transport; gene expression; negative regulation of ubiquitin-protein ligase activity involved in mitotic cell cycle; mitotic G2 DNA damage checkpoint; positive regulation of G2/M transition of mitotic cell cycle; N-terminal protein myristoylation; apoptotic process; nematode larval development; antigen processing and presentation of exogenous peptide antigen via MHC class I, TAP-dependent; …	nuclear periphery; proteasome regulatory particle, lid subcomplex; cytosol; nucleoplasm; COP9 signalosome; microtubule associated complex;	metal ion binding; NEDD8 activating enzyme activity; endopeptidase activity; proteasome binding; ubiquitin thiolesterase activity; metallopeptidase activity; endopeptidase activator activity;
Locus_10864_Transcript_2/2	GCTTCTTGACTCAGCTGTCAACCTCCTTAAATGTCATGTCTTTGCTTGGTGCTTCTTGACTCAGCTGTCAACCTCCTTAAATGTCATGTCTTCACCAACATTGTTGCCTCTCATATACATTACATCTGATTCCCCTTATACCCAGGTTTTTTTTTCCTCTCAGTTTATTCACAAATGAAATATGCTCGCTTCATTTCCTTTCAATGTTCACACATCCACTGCATTCAGTGCCCACGTTTTGCTACAATAGTCACATCCCACTTTATACACAAGCATCATACAAGCTGCCTTTCATCCAGAGAAAGAATCCCTGTATTGTCAGCAGATAAAAAAAAACCTCCCTGAACTTTTGCCATGTTGTTCATACTCCAATTTCAATGGTTCTAGAAATTTCTTGCC…	2213	NA		NA	NA	S	H	34.8276	0	1,79769e+308	0.000272534	0.0260041	-
Locus_10874_Transcript_11/12	CACCGCCTCCATCTCCACCACCACCACCACCACCACCACCACCACCACCACCATCTCCTCCTCCTCCTCCACCACCTGATATAGGAGGAGGAGTAGTTGTTACATGCGGAGGAATAACCACGTTTGTTCTCCCTGAAAGAGAATATGGTATATCTGCAATGACGACATCACCTGATAAACTCTTTTTATTCAGTTTCTCAAACAGGAATAGATTATTGAAATTGTAACCTCCAATGATACCATAAAACGGTTCTTTGTATTCACTAGCAGAGATCTTTTGAGCTGCACCCACGGTTATTGTAGTTAATTTATCAAAATAGCCAGCTGGGTAGGTATCTTCGTCTTCGTTTTCACTGGTAATACTTTCAATATTATCTATTATCAAGACAGAGTCTGTAA…	5639	sp|Q9Y4C0|NRX3A_HUMAN	Neurexin-3-alpha OS=Homo sapiens GN=NRXN3	Q9Y4C0	4e-58	S	H	692.87	0	1,79769e+308	0.000104894	0.0163199	-	anatomical structure morphogenesis; regulation of localization; regulation of biological quality; positive regulation of cellular component organization; regulation of cell communication; cell-cell adhesion; protein localization to membrane; regulation of response to stimulus; regulation of multicellular organismal process; positive regulation of cellular process; synaptic transmission; postsynap…	neuron part; membrane; synapse;	protein binding;
Locus_108930_Transcript_1/2	TTACAGCGATAACATCTATCATTGGGGCTAAATGGTCTTCGCGAAGAAATGAATGCAAAGTTTTTATCGGCGACCTCCCCAAGGACGCTTCAGAGAAAGAATTGGAATCTGCATTTAGTAAATACGGAAACATCCGTAACGTCTGGGTCGCTAGGAATCCTCCCGGTTTTGCTTTCGTAGAGTTCGACGACCCTCGTGACGCCGACGATTCGGTTAGGGAACTGGACGGATCCATCATCTGCAAGACCAGAGTGCGAGTGGAACACTCTAAGGGCTCTTCCTCCAGAAATAGGAATGGGCGAAGACCATTTAGCCCCAATGATAGATGTTATCGCTGTAATGAGCGGGGGCACTATTCCTACGACTGTGAGCGAAAAA	378	sp|Q3T106|SRSF7_BOVIN	Serine/arginine-rich splicing factor 7 OS=Bos taurus GN=SRSF7	Q3T106	4e-39	S	H	31.0617	0	1,79769e+308	0.000489973	0.0353272	-	mRNA export from nucleus; nematode larval development; in utero embryonic development; negative regulation of vulval development; gonad development; cardiac muscle contraction; negative regulation of mRNA splicing, via spliceosome; regulation of DNA-dependent transcription, termination; regulation of cell cycle; morphogenesis of an epithelium; positive regulation of growth rate; termination of RN…	cytosol; catalytic step 2 spliceosome; nucleolus; nuclear speck;	metal ion binding; nucleotide binding; RS domain binding; RNA binding; phospholipase binding;
Locus_110147_Transcript_2/2	TCCAGTTCCATTGTTGATGGGGAGACCATTTAAAGATCAATAAAACAAGATAATCAAATTACAAAAACTGATCACATTGAGAAATCCATAGAAGGAAGAGCGAAGTGGAATCAGCAAAGACATCGTCATCATTGTTTAACATCTGCTTTCCATGCTGGCATGGGTTGGATGGTTTGTCCCAGGACTGGCAAGCCAGGCAGCTACACCAGGCTCCAATCTAATCAGACAAGGTTTCTACAGCTGGATGCCTTTCTTAACACCAAACACTCAGAGAATGTAGTGGGTGCTTTTTATGTGCTACCAGGACGGGGTCCAGTCAGGTGGCATTGGAATTGACCACACTCAAATGGTGCTTTTCACATGCCACTAGTACAGGAGCAAGTCAGACAGCAATGGCAT…	512	NA		NA	NA	S	H	72.3087	0	1,79769e+308	0.000489973	0.0353272	-
Locus_110205_Transcript_1/1	ATTATTTTATTGTTAGTCATTAAAGTTAATTTCAAGCAAATATGTTGTCAGAAATTCGGGAGTGAAAATGACGGCATATGAGCAGTAGGGACAGAGAGTCACTGAAAAATCATCTCCGTTGTTAAAATGACCCAGTTTTTCGTTGCTTGTGAGCTCATTCACCCTAAATGACTGGCCACGGGGCATCTTTAGTTTTATGGTGAAGGGGTAGTATCCGCCTCCCTCTGAGAAGCTTATGAAAGCAAAGGCAAATCTGTTCCCACTCAATTCCTTGACAAAAACAAACACACTACAAGAGAGAAACAATTTCTTCCAA	316	NA		NA	NA	S	H	42.6052	0	1,79769e+308	0.000830847	0.0439457	-
Locus_110743_Transcript_2/2	TATACATGTATGTTTATATATGTATGTATATATATATATGTGTGTCTAAAGCACATACATGTATACATATATATATGTGTGTGTGTGTGTGTGTGTGCGTCTGTGTGTTTTATATATATATATAATGTGCATAGAAAGATGCACATGAATATATTTATACATGAGAGTGTGTGTGTGTGTGTGTGAAAACAATGTTTATATATATATATACACATGTAATAGTTTTTTTTAATCTTTTACAGTTTTAAATATATTCTCTGCTTTATATTTTGGAATATTATTCTTAATTCTTAATTCTTTTGTCTTCTGTTGGAATGGAAAGTTGGTTTCGTTCGCTCCTTTTCGTTGTATAAAATGTTTGAGGTTTTTTTTTTTATACCTTTTTCAAATAAATACAAA…	486	NA		NA	NA	S	H	137.471	26.008	2.4021	9.02591e-05	0.0145536	5.28572
Locus_111106_Transcript_2/2	GTACCAGACCTACTTATGAAGCAAGTACCAGAACTACTTATGTATGCAACTGGATCTAGTTTCTCCAGTAGCTATGGAACGGATAACGTTTACAGACTGGACACTCCAAGAGTTCCGAATATTATACGTAAAGAACCCACAAAGCCAACACCAGAGAAATCCGATGATTCTTGGTGTGTAATTCTTTAAACAGTCATCCTGATGCTACTGACTCTAAGGAATATCAATTTTAATTTTCTTGAATTTTGCTTGTTTTATTTGAGACGAAAATGGAACTTAAATTTAAATCTCTGATACTACGGATGTGAACCATGCTGGAGAACCGCCTTTTCATCGAAGAAATCGACCT	349	NA		NA	NA	S	H	315.416	68.5977	2.20103	1.36532e-06	0.000741312	4.59808
Locus_111592_Transcript_1/2	ATCNNNNNNNNNNCACCTCCATAATAACCATGATCAGATCTTACTTTCCTTTCAATATCATCACCTCCATAATAACCATGGTCAGATCGTACCTTCCGTTCAACATCATCACCTCCATAATAACCATGATCAGATNNNNNNNNNNTACTTTCCTTTCAACAT	153	NA		NA	NA	S	H	124.498	24.9673	2.31801	2.2412e-06	0.00112504	4.98644
Locus_112623_Transcript_1/3	TAACTACAACGGCAAGCAGTGCAACAAATGGGACAACAACAGGGTCCAATGCAACACAAGCGACCAATGCAACACAGGCAACCAACGGAACAACGACCACGACAACTCCGACTCTAACGACAATAACTACAACGGCAAGCAGTGCAACAAATGG	154	NA		NA	NA	S	H	26.0148	255.339	-3.29501	0.000187571	0.0222782	0.101883
Locus_11297_Transcript_1/1	GATTTCATAATGTTGATGAGTCCGACATACATCAAACATACATATGTCATAAATCTATTTGGACAAAATAACTATGATGCATACTTGTTTTTCACAAATCAATATGGCCGTTCCACATCATTGCTTGGAGAAGCAAAACATTTAAAGATATGTACAGATGATAGCATTGCTATTGTCGCAACACCTTATAACAATGCAGCTAACTTGGCTACAACTGCATTTGTTGTCGCTCACGAAATTGGTCATTTGTTAGGCTTTAGTCAAATCAACGACGAACCAAACGTTTTGAATGAGGAATATTTAGATTTCACAGGAACTGGACAGCTTTCAATGGAGGCGTGGACATGGGCAGAAACTTATGATCTGTACAATTGGGAATGCTTATACATCAACAACGAA…	807	NA		NA	NA	S	H	0	11065.4	-1,79769e+308	6.68134e-05	0.0115427	-
Locus_11298_Transcript_1/1	TTGTAGAATAGCTTCTAAGGGAGATTAAGCTACTAAGCATAAAGGAAGAAGTGAAGAAACTAATGAAGAGCATTATTAAATAGTGTGGGAAAGGGGAAAAGAACAAAAGTAACTACATAAAACAAGTAGAGGAATCAAGTTAGCACAGACCGAAAAAAAAGAACGTGTAAGCGCTAAGGAGCAATTAGATTGATATCCAAGATAGCAAGAGAAGAATAACAAACGAAAAGAAAGTAAAGAGACAGATGAGTACACAGTAAAGAGAAAGAATAAAGAGAAGTTTCATACAAAGGAGCATCACACCACAACAAGACCAAAAACATGTATTATGCACAATCCTACTAATGATTCAATCTAAACAGGGAGAACTAAACAAACCAAAGGAACTAACAAGAAACG…	885	NA		NA	NA	S	H	3259.64	1293.93	1.33295	0.000218409	0.0239127	2.51917
Locus_11366_Transcript_15/18	GATGATGATGACAGCTCGTATATATAACTGTTTTAAATCTTTTGTATTTTGTTGTGTTCATGTGTGTCTTGTTGACTATAATATACATAAACTTTATAGTTAGTTGTGTCTCCAATGAACAGCAATAAGTGAAAACTGGAAAGATAGAGAGAGGATATTCTGCTACTTGTTACTTTAGTCTGAATACCATAATGAATTAAACAATTATACTGCATGACTTGTATAGGAGTGCAGAAGAAGAGTGGGAGCTAATAAGTGAACTGTGCATGAGAAAGAGAAAGTGGGTTATAGTGTAATAGTTACCAACTACCACAGTTTTTCATTGTTTCTCTTTAAAATGAATAATATAGTACAGGTACATGGTTTCAGTCAAGATTGACAATGGTATTTTTCTCTTTA…	1671	NA		NA	NA	S	H	55.9052	0	1,79769e+308	0.000342518	0.0286563	-
Locus_11381_Transcript_7/11	AAAATTGTTGTTAAAAGTAAAGTGACAATTATAAAAAAGAAAATGCAAAAGAAATATGTAAACTGGTTTTATCAACTGAATGGCCTTAAAGATGGGACAATTTGTGCGCGAGGAAGACGATAGAGCGGGAAGGAGAAGGATTGCTGCTTGGAAGGAGATTCATGTTCCATTAAGACTTCAGGAATTTCTGTCTCACTTTGCTTAATTTAGGCTTTTTGGACACAATTCCTTCACTTTTTACACTTCCAGGCCGTTTCATTAGAAACTTACCAAAAGAAGTCTGCCTTTCAAAAATGTTGCGAAAACTCGTCAGAGCAGTGTCATTAAATAAAGTAGCTGCACGACCTGTAGCTAATTTTACAAGATGATAATTTTCTACAAATACAGAAAAACACTGCC…	704	NA		NA	NA	S	H	663.256	194.226	1.77183	0.000699385	0.0414693	3.41487
Locus_114519_Transcript_2/2	GGTTATTTGCATCACAGAACTCCAGTAGCCTTGTTCCCTCTTTGCTTTGGGAGCCAAATCCATAGCCCCCATGCACACCATAGAAGATACCAAGCTGTTGTCGAGCATGCCTGCGGAAATTCCCGGCCATAAAGAGGAGATCATTGTAATTTGTATCTAAGGTAGCCTGTAGAAGAATGTCATAAAAGTGTTTTTCTGTTCATTTGGTAGGCCCGCTTGATGGGCATAGGCAGAGATAATTGTCATTATACTATACTGTAAAACTAGCCTAAGCTTAAGCACTCTATCACCCACTCTGATTACTTCCATAACCTTATCCATCCATTTCTCTGCAAGAAGTATGACACGCCACCTACTCCGTCACTGTTACCTTCCCAAAAGATTTTATACCTATATATC…	498	NA		NA	NA	S	H	118.991	0	1,79769e+308	0.000289532	0.0268397	-
Locus_114619_Transcript_2/2	AATGGCAAATTATTGTTCCAGCCAAAAGATATGTAGATGAAAAAATAGATAATTCAATAAAATTATACAAAAAAAAGTAACTTACTAAAACAACAGCAACAACAACAACAATAACGAAAAAAAATGGTAATGAAACTGGTATCAACATGATCACAGGTGTAAAATATTTTAGAATTATTTCTTTCATCATTGATTTTGTATTATTATTATTATTATTATTATTATTATTATTTTAATATTTTATTTTTAAAATTAAGTCAGCATGTATATCATCTAATCTTCAGAATGCAGTCAAATCTCTCCATACACTGTCAAAGAACTCCCGATTTTTAAGACAATTTGTTTTTAAAAAAAAATTTAAATAAAAAAAATGGACAAACAA	382	NA		NA	NA	S	H	8.96088	45.5144	-2.34461	0.000693949	0.0413958	0.19688
Locus_115053_Transcript_1/1	AGTTGCCAGCAGAGGTAGGAGCTCCCTAAACTTTGCCCAGGCTATTCTTATTCTTGAAAACTGCTGAAAACTTCCTGGCTTTAAGGGTATTGCAAAAGTCAGGTTAGCAGCCCAACCTTCTGAGTTCGAAGCCCTTTTACAGGGCTTAGAAAAACTGAAGGACAGCTGCATTAAGTGTGTGAATTTGAGAAGGGGTTATGTTGAATAAAATCATAATTAACTGATCCTTCTGTGTTTTCTTTTACCCAAAGCCAAGAAATTTTCAACATCCATCAGTCTTCAGCCCAATCCAGGTGACCCCCACTTCTGTCATAACACTCTTTCTCTTCCTTTATTGATTATTTCATCCCTTTACACACACACACCTTGCATTTCTTTCTCCTTTCTTTTCCTCTTTCT…	776	NA		NA	NA	S	H	26.9626	108.705	-2.01139	9.47444e-06	0.00330034	0.248034
Locus_115191_Transcript_1/1	ATCAAATCATCTCCCAATGTCCCAATTCACAAACCTTTGCCCAACATATCAGACAACTTGTCACCTGAATCATAACTATCTCCCTGTACACGTCCACCTTGGCAACACTCATCAATGATCATCAAATCATCTCCCAATGTCCCAATTCACAAACCTTTGCCC	162	NA		NA	NA	S	H	52.5464	0	1,79769e+308	0.000489973	0.0353272	-
Locus_11620_Transcript_13/13	GAAGGCCTAAAGATGTGGAATCCTTCTTTTAAAATGTAAGTACATATGCAACCTTCAATATCTTGGACGAAAAAAGAAGGCCTAAAGATGTGGAATCCTTCTTTTAAAATGTAAGTAACAAGAAGTTTATTTCTTTCGAAACGATAAGCCGGATGTCCTACTAAAACCTCAAAAAACCTTGTAGTTTTATAATGGTAGGGAAATCTCCTTTCTGCTTCATGCACAGCTTTCTGGAAATTATCTATGAGTCTTGAAGATTCGGTATTTGCATTGTTAGAAGATATACACAATTTCTTGTGAAGAGGCCATGCAGATCTTTGACAAGATTTTGAGCAATATCTTGCATTCAAGCATTGACTACATCTCTTTAACTGTTCGTAAAAATTACCACAACTGTCA…	916	sp|Q9H7B4|SMYD3_HUMAN	SET and MYND domain-containing protein 3 OS=Homo sapiens GN=SMYD3	Q9H7B4	2e-07	S	H	48.4447	7.68439	2.65634	0.000448893	0.0333463	6.30432	negative regulation of transcription, DNA-dependent; dauer exit; regulation of chemotaxis; response to endoplasmic reticulum stress; protein deubiquitination; heart development; regulation of oviposition; protein methylation; skeletal muscle cell differentiation; regulation of cellular response to hypoxia; protein localization to organelle; positive regulation of cell cycle process; negative regu…	cytosol; nonmotile primary cilium; nucleus; endoplasmic reticulum membrane;	ubiquitin-specific protease activity; transcription corepressor activity; protein binding; histone-lysine N-methyltransferase activity;
Locus_116316_Transcript_2/2	CTCATTTGACTGTGGCCATGTTGGAGCACCACCTTTAGTCGAGCAAATCAACTAGTACTTATCCTATCGGTCTCCTTTGCCGAACTGTTAAGTTACGGGGACTTAAACACAGACACACAAACATTTACACACACACATATACATATATATACGACGGGCTTCTTTCAGCCTCCGTCTACCAAATCCACTCACAAAGCTTTGGTCGGCCTGAG	212	NA		NA	NA	S	H	0	50.8262	-1,79769e+308	0.000240171	0.0253709	-
Locus_11697_Transcript_2/2	CACGACGCTCTTCCGATCTGCACACAATACATAACTTACTTGAAAGGTTAGTTTCGTCATTTAAAGGACTTAAACATCAAAATTTATATTATACAAAACATTAAATTAAAATGATTCTAAATTTTTATTGAATGTGACGTATAACATAATCTTTCCTGTTTGTGAGAGCAAGATTTTAACCTACAGAATAAAGTGTCTGTCTATCTATAAACACAAAGATGGCATCAAATTTATCCATACTTAGCACTCCATTCTGCTTGTCACCACATAAAGAAAACTATATTTCTCTCACAGGTATCTCTAAAGAGATTCTTATTAGTCTCACATCCATCAGCTGTATCTATGCATCATTTGCTTTGTCTTACATCGACACTATACCCTCTCTCATGCTGATGTTAT…	620	NA		NA	NA	S	H	47.5506	0	1,79769e+308	0.000938207	0.0473643	-
Locus_117355_Transcript_1/1	TCGGGTTACTGCAAGTTGCTTGTTAGAGATGCTAAGGCGAGTCAAAGCTCATAAATGTATATAATGTTTTTTGTGGGTGTGTAAGTATTGTTGTATATGTCGAGTTTAGTGAGTATGTATAGGCGTATATGTGAGGGAGTATATGTATCTTTTGTGTGTGAGTGTTTTGCGTGTGAGTGTGTGTTTTGTGTGTGAGTGTGTGTATGGGTTTGTTATTTAGGTTTTGGGATGTATGTGTTAATTTGTC	247	NA		NA	NA	S	H	11.305	59.5384	-2.39686	0.000802254	0.0439177	0.189877
Locus_117582_Transcript_4/4	CCGTAACCAGTACCGCATCGACTGGCCTCCGTGCTGTGGGCACATAACAAACACCATGATCGTGGCCGTTCGCCAGCCTCACCTGGCACCTGTGTCGGTGGCACATAAAAACACCATCCAAAGACCCGGCGACGTAGTCAGTCCACCTGTGCATACCTTCCCTCTTATGACACTTGTGAAGACCTGTTGAGGCAGAGGCAAGTGT	205	NA		NA	NA	S	H	589.505	233.954	1.33328	0.000789806	0.0436283	2.51975
Locus_1177_Transcript_3/3	GACTCGGACCGATCCTCTTGCTGATGCCCTCAAATGTATTACGATTCCAAATGACTCGGACCGATCCTCTTGCTGATGCCCTCAAATGTATTACTACCAACTGCGAGCGAAAAGGAAAGAGACAGGTCATAATTCCTGCCTCCAAAATGATCATTAAATTTCTGACAGTAATGCAGCGATATCATTACATCGGAAATTTCGAGATGATAATAAATAACGGATCGAATAAAATTGTCGTCAATCTGAACGGGAGAATAAATCGATGTGGTGTAATCAAGCCGAGATTTGACGTTGCTAATACTGACATTGAGAAGTGGACTTCTAATTTGTTGCCCTCTCGCCAATTTGGTGCCCTCTCGCCAATTTGGTCACGTGCTATTCACTACATCGAAGGGTGTT…	465	sp|Q6XIM8|RS15A_DROYA	40S ribosomal protein S15a OS=Drosophila yakuba GN=RpS15Aa	Q6XIM8	1e-38	S	H	94.5477	392.416	-2.05327	0.000523441	0.036548	0.240937	nuclear-transcribed mRNA catabolic process, nonsense-mediated decay; response to virus; translational termination; translational initiation; mitotic spindle elongation; translational elongation; positive regulation of cell proliferation; viral transcription; SRP-dependent cotranslational protein targeting to membrane; positive regulation of cell cycle;	vacuolar membrane; chloroplast; cell wall; Golgi apparatus; plasmodesma; plasma membrane; cytosolic small ribosomal subunit; mitochondrion;	structural constituent of ribosome; RNA binding;
Locus_11813_Transcript_1/1	TTAATTTCTTATTTATTTTTATTTGCAAAGATAATATATTCTTCTAATATATATGAATAATGTTATTTAAAAAAATAATATTACATTGGCTACCAGTAGTTATCAAAATCAGTGGTTAATTTCACACATCTATCTTATTGCTCTGAAGTTAAGTCTTAATATGGGTTGACATTAAATGCACTGTCGGTAACATCTTCGGTATTACCATAAAGAAATTGGACGAACTTTATAATGTATTATGCATATTCTTAGTTTTTAACGTATGGCTCTAGTTATAATGATAGTTTGTTAAGATATTTATTTAGATTATTTAGTAAAGCAATGTCTTTATTCTATAGAGAAATTAAATACCCATTAAAGAAACCGTAAAGCACATTCC	379	NA		NA	NA	S	H	771.908	0	1,79769e+308	0.000289532	0.0268397	-
Locus_11833_Transcript_2/2	CAAGAATCATAAATATTGTATGAATTATTTTAGTATTTTAATAAAACTGCAAATGATAATGATTGCAGGAAGGGGGGAGAGAAAAAAATTTAAAATAATAAAAATGAATAGAAGATTTGATTTATGTTGTCATGAAGTTGTTGGAACAAATCTATGTTGAGATATATCAAGTAATGAACGTTAATGAGTGAAAAAATAATATCTATTCTGTCCCAGCATTCTCTTCCTTGGAACTTTCTTCATTAGCTTTCTCCTCTTCTTTCACTTCTTCATCAGCTTCCTCTGCTTTAGACTCATCATTTTCCTTCTCATGTTCATCATTTTCTTTCACTTCACCGTCAGCAGTTTCTTCCTTGACCTCATCTTCAGCAGCAGCTTCCTCCTTCTCAACAGGTTCTG…	943	NA		NA	NA	S	H	368.008	32.1028	3.51896	9.17793e-05	0.0146709	11.4634
Locus_12026_Transcript_17/18	AATCCTTTCATCAACAATCTGCTCAATTACTTCTGGGCTGGGATGACCTGGATCTCAACAGCAACCCGTATTTTTCTCCTCCCGACACCCTCCTCACTTCATCTCATCTATATATACACATTTATATATACGTATATATATGTTTGTGTGTGCGTGTACGTAGATGCATATATGAATGTATGTATCCCCACTGGCCTACAGAGCAAGATGCTCTAGCCGAGACATCAATTGCTTCAATATTCCATTAGCCATACTTATAGGAACAGCAATGGGTTACTGGCACCGACATACGCTTTTCGACTATCACATATATAAACCTGTATATTAACAATAGGGGAGAGAGAAGGTTAACTTGATAGGTAAATCCTGAGTTT	374	NA		NA	NA	S	H	861.713	0	1,79769e+308	3.19811e-05	0.00722693	-
Locus_1207_Transcript_16/18	TATTCACAAGTAGCCCATTATGGAGAGATCAAATGATATCCATGCAGGTTTAGTCCCACACACAGAAATTCCTGACAGTTTGATATTCTAGTCCTTTAGTAAAAAGCATCTTTGATCTGCTCACGTCTGTGTTTATTTGTATACTTCAATGGAATTGTTAAGAAGAGTTGATATTCACAACTCGGATGGATTACAAAAATATGGTTCTTATGCCCTGGACCATTCCTTGGTTGGATTTTTATTCACAAGTAGCCCATTATGGAGAGATCAAATGATATCCANNNNNNNNNNNNNNNNNNNNNNNNNNNNNNNNNNNNNNNNNNNNNNNNNNGTTCAGAATTGGCACGACACTTTCTATATTTCAGCACCTTAAGCAGAAAAAGGAAAAAATGTGTTGGT…	4296	sp|Q96PX9|PKH4B_HUMAN	Pleckstrin homology domain-containing family G member 4B OS=Homo sapiens GN=PLEKHG4B	Q96PX9	3e-12	S	H	5.01039	31.8632	-2.66889	0.000242327	0.0253709	0.157248			Rho guanyl-nucleotide exchange factor activity
Locus_1207_Transcript_17/18	TATTCACAAGTAGCCCATTATGGAGAGATCAAATGATATCCATGCAGGTTTAGTCCCACACACAGAAATTCCTGACAGTTTGATATTCTAGTCCTTTAGTAAAAAGCATCTTTGATCTGCTCACGTCTGTGTTTATTTGTATACTTCAATGGAATTGTTAAGAAGAGTTGATATTCACAACTCGGATGGATTACAAAAATATGGTTCTTATGCCCTGGACCATTCCTTGGTTGGATTTTTATTCACAAGTAGCCCATTATGGAGAGATCAAATGATATCCANNNNNNNNNNNNNNNNNNNNNNNNNNNNNNNNNNNNNNNNNNNNNNNNNNGTTCAGAATTGGCACGACACTTTCTATATTTCAGCACCTTAAGCAGAAAAAGGAAAAAATGTGTTGGT…	4615	sp|Q3UPH7|ARH40_MOUSE	Rho guanine nucleotide exchange factor 40 OS=Mus musculus GN=Arhgef40	Q3UPH7	6e-39	S	H	87.1742	0	1,79769e+308	4.43393e-05	0.00861056	-	axon guidance; transmembrane receptor protein tyrosine phosphatase signaling pathway; regulation of small GTPase mediated signal transduction; neurotrophin TRK receptor signaling pathway; vesicle-mediated transport; apoptotic signaling pathway; small GTPase mediated signal transduction; protein phosphorylation; positive regulation of apoptotic process; regulation of metabolic process; regulation …	neuron projection; actin cytoskeleton; cytosol; neuronal cell body; perinuclear region of cytoplasm; plasma membrane; sarcomere;	nucleotide binding; protein kinase activity; phospholipid binding; enzyme binding; guanyl-nucleotide exchange factor activity;
Locus_120913_Transcript_2/5	TGACGTAACTGGTACTTATTTAATCAACTCCGAAAGGATAAAAAGCAAAGTCGACCTCGACGGAATTTGAACTCAGAACGCAACGGCAGACAAAATACGGCTACGCATTTCGCCCGGCGTGCTAAC	126	NA		NA	NA	S	H	127.591	0	1,79769e+308	0.000256056	0.0259708	-
Locus_120995_Transcript_1/1	AAAACTCTGCAAAAATCCGGTACCAATTCTTCATAGTTCAAAACGTTGCTTACTTTTTACTCAACCTGATTTTATTCTTGGTCTTGTGTTAGTCTAACATTAATGATGACATACTTCAGGCTACTGTTGATGTTTTTTTTAACCTTTCTTGGCCAACCTCAGAAAGAAATGCAATGTACATGGATACGAAAGACTTTCTTTAACCACCTTTTCTCACTTAAGCCTTTTGCATCAGTAAGAATCTTTCTGTTAGTTATTGTTTGCTGTGTTTTGTATTCCTAGTAATCAG	289	NA		NA	NA	S	H	27.0411	92.9232	-1.78089	0.000699858	0.0414693	0.291004
Locus_121351_Transcript_1/1	GTTCTTATCGCTGTCTTACGTTTATGTTGTTGCACATCCTTTTACTAACATCATGCATAATAATCTCGATGTGTCCACGCTACACTCTTACTCAAAACCCAAGCGAGTTGTATGAATCAGAATTTTTGGTCAAACTCGATTATATTAGGCAATTTTTTGCCCTGGAGTTTTGGAAGGAAAACTACACCCTCTCCTGTACCGCGGGAATTGTCGACATTGCTGACCAGAGACTGTGGTTCACAAACATTCCTTACACGACCGACGACATAAATAATACGGGAACTTTTGTGCTGAAAAGTATGTACAAAGATACCATCAAAATCAAGAGTCCATATTGCGAGCTCTACAACGATAACTTTCCCTGCTTCCGGGGAATCACCTACCAATTCTACATGCCAG…	527	NA		NA	NA	S	H	89.554	0	1,79769e+308	0.000830847	0.0439457	-
Locus_121360_Transcript_3/3	ATACATCACAGGGACAGTGAAATGGTTTAGCTTCGACAGGGGTTATGGCTTCATAGAGAGAGATGACAACAGCGAGGACGTTTTCGTTCACGCAAAAAACATAACGGAGGTGGCCCAGAACAACACTCGGAGCTTGGACAGCGACGAGCGTGTGCGCTTCCTGGTGAGGAATCGACAGAAGGGGCTTGAAGCTTACAATGTGAGCGGAATTGACGGGAATCGGTTGGCAGGAAGCAAGAATATTGAAAGGGACGAGAGGAAAGCCAATGGAGATATCTATGAGGGAC	287	sp|P41824|YBOXH_APLCA	Y-box factor homolog OS=Aplysia californica	P41824	2e-16	S	H	27.9261	543.781	-4.28334	1.55431e-15	6.89208e-12	0.0513554	in utero embryonic development; positive regulation of cell proliferation; negative regulation of DNA-dependent transcription, termination; negative regulation of striated muscle cell differentiation; cell fate specification; fertilization; oviposition; transcription, DNA-dependent; spermatogenesis; RNA splicing; organ regeneration; dosage compensation; negative regulation of skeletal muscle tiss…	cytoplasmic stress granule; gap junction; CRD-mediated mRNA stability complex; histone pre-mRNA 3'end processing complex; polysome; perinuclear region of cytoplasm; U12-type spliceosomal complex; dendrite;	RNA binding transcription antitermination factor activity; single-stranded DNA binding; mRNA 3'-UTR binding; transcription factor binding; p53 binding; single-stranded RNA binding; sequence-specific DNA binding; pre-miRNA binding;
Locus_121635_Transcript_1/1	TCATTAGCTTTGATGGGTCCTGAATTCCATGTTGTGTGTCTCTTCTACTTATATCAATGTAGGTGAGTGGTCTTTACCTTCTAAAAGTATGCAGAAGTCTCCAAAATTTTGGTTTCAAATCTTGGTGCAAGGCCAGAAATTTGAACTCAGAACACAGAGATGAACAGAATTTGCTAAGCATTTTGCCCTGTGTGCTAACGATTCTGCCAGCTTGCTTCTCTATAGAAATCTCCAGAATATACAGTTTGATATGGCCTGGTATTCAATATGATAACAGTAGCTAGTTAATCCTCCGCTGTATTAGCAACTATTATAGAAATCAGTGGGATGTGTCCATAAATCACCTCTTTGTGAGGAGTTTGCTATACA	369	NA		NA	NA	S	H	1151.38	17.5727	6.03388	6.33276e-11	1.68483e-07	65.5208
Locus_12191_Transcript_2/2	GTGATGTCCCACCGTAATGATTGCCGATTGTATGTTGGAAATTTGCCAACAAATGTTAAGGAATACGAAATTGAGGATCTTTTCCGCAAGTATGGGAATGTTGTGAGCGTGGACATTAAGGAGCCGCGGAATGGCTACTACTTTGACGGCTACAGGATCAGGGTCGAGTTTCCAAAGGGTTCTTACGAGAGGGGTCGCTCTTCAAGCTTTATTCCAAGAAGGTCCAAGAATGCAGTCGTTGTCTCGGGGTTGCCACCCACTGGGAGTTGGCAGGACTTGAAGGACCACATGAGAGACTGTGGAGACATTGCCTATGCCGATGTGTTTGGGTGCCGATGTGTTTGGGGGAGGGAAGGGAGTCGTCTCCTTCATCAGGAGGGAGGACATGCTCCACGCTGT…	741	sp|Q5R7H2|SRSF1_PONAB	Serine/arginine-rich splicing factor 1 OS=Pongo abelii GN=SRSF1	Q5R7H2	7e-40	S	H	6131.53	0	1,79769e+308	0.000687138	0.0411741	-	transport; single-organism cellular process; transcription from RNA polymerase II promoter; negative regulation of mRNA splicing, via spliceosome; mRNA 5'-splice site recognition; response to other organism; cardiac muscle contraction; organ development; defense response; in utero embryonic development;	nuclear speck; cytoplasm; nucleolus; catalytic step 2 spliceosome;	RS domain binding; RNA binding;
Locus_123671_Transcript_3/3	CAAGAAAAGAATTCATCATTAGTATTCGGTACTGGAAATGGTTACATTTTTCTATGGTTTCTCATGGAACTACCATAATATCAACTGTGCTGAGACACAACCATATTCATTGTAACAAATGTCACATGTTCTTCACACAGATTTTATACAATCTATATTGATAGTTAGTGTTTAAACGCCGCATTAACATGATAATTAATCAGCTATCATTCATTAACTCTCTTAAACTTGTCTGTCTGGAAGTTTCAATAGCATTATCTTGTACCCTCATCTGATATTTTACACCTTGTTACCCTCAAAGTTAACATAACTTTTACATGGGTACACAACCACATCCCTACGAACTAGTTTTTACAGCTGTATGCCCTTCCCACAATAATAAAGTGTTGATTATCAATA…	454	NA		NA	NA	S	H	149.959	569.973	-1.92632	4.74133e-05	0.00901022	0.263099
Locus_12373_Transcript_1/1	TGCATTCCTCCAACGGCCTGAGACGCTACAGATGCTGATGGGTGTCATAGACCAGACATTGTCTTCTACCATCACAGTTGGAGGTGCAGAAGATATCGATGCGAAGAGACTGGCCATGAAACTCTACGAGCTAATTCTGATCAGTGCAAAGGGAAAGTTGTCCCAGGAAAATTTAACGGCCGTGCTAAACGTCGTCTTTAAAATATACTCCAGCGTTGTCCACGATCCAGAGTCAGTAAAGAATAGTTGTCTTATGACGTTCGTGTCGGCCTTATACTGTGATTTTGCTAAGGCCATGGCTTTGTGTTCTTCCGTGGCGAGTGGGCAGACGACGTTGATCAATGAAATCATTGCCAAATGGGTTGCCTTCATTGGTGGCAATAATTGTAATCGCCATCA…	888	NA		NA	NA	S	H	12.5997	51.9427	-2.04353	0.00011331	0.016936	0.242569
Locus_12383_Transcript_2/2	CTTTCCCTACACGACGCTCTTCCGATCTTGGTGGTGGTGGTTGGGTGCAGGAAATATACCTTGATACCTTGTGGTATTAGTTCTTACTCGTTGCCTCCCGAGTTCAGATCCTATCGAGGCAAACTTTGCCTCTCATCCCTCCAGGGCCACCTAAAATGTAGCAGTAGTCAAACACTATATATAACTGCCCAATCCTTCTCCCCCCCCAAAAAAAAACCAAAACCCAAATCTTCTAGGTGATGATCCTCTTTGCGGAACATTTATTGTTGTTCTATGTATTCTTTTACGATTAAATGCCAAATTCTTTATTATTCCACCAGTAATTTTATAAATTAATGGCCAGTTTGCAAAGACTGTCTTTCACAAATTTTTTAATTGCAAAAGTTTTTTTCTTATAAA…	499	NA		NA	NA	S	H	38.9232	0	1,79769e+308	0.000778287	0.0435007	-
Locus_123928_Transcript_3/3	GTCGAAAAGTAGTTTATTAGTCCAAAAATGAATGATTATACGACTAGACTATAACTGGGGGGTTTTTCGTTCTCCAGAAACGGGTCATGAGACTCGCGGGAAATGTGGAAAGTCATGAAGTAGCGCCTCAATGTCAGCAACGTCGCCACGATGAAGAAAAACAGGAGGACTATCAGTAGTCCGGCGACAATTTTCACAAGTCGTTTGTGTAGATAGGACTTATTTGCGGTCATGTGTAACTCAGGGGAACGATCGGATGTTGTAGAGGGCGTGGTTGCCATAATTGAAGTATTGGTTGAAATTTGCCCGACGGAAGTGCTGTTGACTCTGGGATTAAGCATTGTCGGATTTGTTGAGTTGCGCGGAAATGTTGGTTTGGTCTCGATTGTGGTGCT	395	NA		NA	NA	S	H	93.0083	0	1,79769e+308	0.000489973	0.0353272	-
Locus_124076_Transcript_1/1	GCTGCAACAACGACGACTGCAGCTGCAACAACGACCTGCGCTCCAACAACGACTGCCGCTCCAACAACGACTGCCGCTCCAACAACTACTGCCGCTCCAACAACAACAGCAGCTCCAACAACGACTGCAGCTCCAGCAACAACTGCAGCTCCAGCAACAACTGCCGCTCCAGCAACGACTTCGGCTCCAACAACCATGGCTCCTCATAGTTCAAATAACACAACAGCAGCAAAAGGCATTAATGGAGGACTGTTGAAATGGAGGACTGTTGACAAAATACCTACCTGACCCCAGTTGCCCTGGTTGGAATTTCTGGTTGGAAACACTACTTACTGATTATTTTGGGTTTTTATTTTGGG	359	NA		NA	NA	S	H	676.606	151.631	2.15776	6.88446e-07	0.000437845	4.46221
Locus_12443_Transcript_1/1	AAGCAAAACTGGCAGGGAAACACTGCGGAAGATATAGGAAGAAGATGCCTCCTTTAGTTCGCATTTATATCTATGAGACAGCACTTTATATCTATGAGACAGCACCGGAACAGTCATCGCCAGTATGATGATTGTCATAAGCAAAACTGGCAGGGAAACACTGCGGAAGATATAGGANNNNNNNNNNNNNNNNNNAGAGACCCAAAGGATGCCGATGCACTTGAAGGCAGATGGGAGATCCTCGAAGCACAAAATCTTGATGACATTGTGACATAGCTGGACTAAACAGGGATATCGCTCAGAGAGGAATTTCTGAACTTTCCCCTCAGACTGGACGATCACGTGGTCAAAGCAGGAGAGAATGTTGGGGCAGAGGGGGTAGTTCAGGGAGGTGGCGAA…	593	NA		NA	NA	S	H	67.7807	0	1,79769e+308	0.000306953	0.027683	-
Locus_12469_Transcript_5/6	TCTTGGTGTTGGTGTTGGTTTGGTGATGGTCAGCTCTTGTGGCCAATAAAAGAATTAATTATTATTATTGTCATTATTCAGGTCACTGCTTGGAGTCGAACTTGGAATCTTGGGGTTGGTGGCCCACGCTCTTAACCACTACGCCATATGCCTGTGGGCCCATGGGCATATGGTGTGGTGGTTGAGAGCGTGGGCTGCTGGCCCCGAGATTCCGAGTTCGATTCCAAGCAGTGACCTGAATGATAATAATAGCATCGAAATAAAAGTTTTTGCTTTAATTTTGTTCATTTTGGGTTGCTTTAAACTAGAGTGTGTGATTGATTACCTCAGATCGATAAGAATTTTTGTTGCTCTTTAAGATAGGTGTGATTGTTA	375	NA		NA	NA	S	H	36.8693	0	1,79769e+308	0.000217416	0.0239023	-
Locus_12596_Transcript_6/6	TGCCGTCTTTGCCATTATTGGCTTCCTGAGCTACAAGACCGGCCTCCCCGTCGACAATGTTGTCACTGATGGTGCGGGCCTGATATTCGTCGTTTACCCCGAAGTCCTAGCCACTCTCCCGGTTGCCCCTCTCTGGTCGTGTCTCCTCTTTCTGATGATTATTAGCGTAGGATTAGACAGTCAGTTTGCAATGTTTGAGACCTTCCTTTCGATCGTTTTTGATTCCTTTTCCCTACTCAAAAGATGGAGAATAACCACGACCTTTGTTTCATGTTTAATTTGCTTCCTTTTGGGACTCCCCCAGGCCACTCAATCGGGCGTCTACTGGGTCACCTTGTTAGACAGAAAGGCTGCTGGCCTCTCTCTTGTTATTATTGCCTTTTGTGAAGTGACTGGGGT…	551	sp|P23977|SC6A3_RAT	Sodium-dependent dopamine transporter OS=Rattus norvegicus GN=Slc6a3	P23977	9e-43	S	H	4.44696	35.2556	-2.98696	0.000331228	0.0284268	0.126135	prepulse inhibition; perineurial glial growth; response to toxic substance; response to lead ion; sensory perception of smell; negative regulation of synaptic transmission, GABAergic; dopamine biosynthetic process; dopamine uptake involved in synaptic transmission; positive regulation of gamma-aminobutyric acid secretion; adenohypophysis development; regulation of dopamine metabolic process; resp…	cell surface; presynaptic membrane; axon; plasma membrane; integral to membrane; neuronal cell body;	chloride channel activity; dopamine binding; protein N-terminus binding; receptor binding; gamma-aminobutyric acid:sodium symporter activity; osmosensor activity; drug binding; protease binding; amine transmembrane transporter activity; protein complex binding; dopamine:sodium symporter activity; norepinephrine:sodium symporter activity; tubulin binding; glycine:sodium symporter activity;
Locus_12700_Transcript_2/2	TTTGCACAAAACTCCTCCTTTAACAACATTTTCAATACGCTGTCAGGAATCTATTTCCAAAATAGTTCAAACTCCTCATTTGAAAATTCCCAATACTAACACTGTCGCTGGAACCTGCGGGGAAGGATATAACGTTAAATCATGCCAATGCTATAATGCAAACGAATGCTACTCGACTGAAATTTATCGTAATGTTTGCTTGATGACATTTCTTTCACCCCAATCTAGCGGCAAGATTAAAATCCGATGTGTTAAGAACAAATATTACAATGTCAGGATTTTAGAGATGGAAAAAGTTAATTCAGATGCTCTCGTAACAGGATGTACCATAACAATCAGTGATCACTCAGGGTACACTTACTACGAAATATATAAATCTTTGGATAAAATGTGCAAAAC…	626	NA		NA	NA	S	H	5.3495	58.5036	-3.45105	1.14338e-08	1.52098e-05	0.0914388
Locus_12721_Transcript_4/4	AGCTGAAAATCACCAAAGAAAGCACAACCAAAAATATTCTGATGTAGCCAATGTTGGGACACCATTATTCAGATTTACTATTTGTATGCCAAATTGCCAATTATGTTTCAACTTGTATTTACCTAAAGCTGAAAATCACCAAAGAAAGCACAACCAAAAATATTCTGANNNNNNNNNNNNNNNNNNNNNNNNNNNNNNNNNNNNNNNNNNNNNNNNNNNNNNNNNNNNNNNNCAAAGTTCATCAGCACCTTCATATTGTGTTGCCGTGTCGATGTGATCACCAATTTTTTATTGGGGGAACCGCTTGTCATGTCATTTTCGAATAATCTAAATTTATCAATAATCCTGACGATTTGGATCATAATATTTCATGTCCCCCAGTTGGACTCATTTCTTCAA…	836	NA		NA	NA	S	H	14.2343	64.1108	-2.1712	0.000237591	0.0253709	0.222026
Locus_127634_Transcript_1/3	CAAGATGGAATGTAGCAGTTTGTTTTGCAGGGGCTTACCATTATTCAGTTCGCATTAAATTGAACAATGACTATAAAGACGTATCATATAACAGCAATCAAAGATGCTTCTACGGCAATGTTCAATTAAACAGCAGAGATATGCCAAGATGTATTAAAGTTAATCAGAATTATGGCTATAAGGCAATTGTTGAAAATCCAGATCTTCCAGCAAAGTATGTCGGCAAATGCTCACCAGATTGTAGACA	247	NA		NA	NA	S	H	567.471	0	1,79769e+308	4.67891e-05	0.00895557	-
Locus_127634_Transcript_2/3	CAAGATGGAATGTAGCAGTTTGTTTTGCAGGGGCTTACCATTATTCAGTTCGCATTAAATTGAACAATGACTATAAAGACGTATCATATAACAGCAATCAAAGATGCTTCTACGGCAATGTTCAATTAAACAGCAGAGATATGCCAAGATTTATTAAAGTTGATAAGGGATATGGCTATAAGGCACATGTTGAACATCCAGATCTTCCAGTA	212	NA		NA	NA	S	H	41.8898	159.206	-1.92622	3.4105e-05	0.00728115	0.263118
Locus_12769_Transcript_2/3	TTTTACTATGGTCAGCAAAGCTAACAAATCTGGTTAGTCAATCCTCGTTATCCTTTTGGTTAATAACTATTTTAAGCAATCCTCCAAACAATGAGTAGGAGTAATCCTACCACAACTCCCCCTAATCCGGAATCCACGCTCTTTGACGTACTCTGTGCAGAGTTGTTTTCACCATTGTCACTTTCAGTTTCCCCTTCCATTGCTTCACCATCGACATCCGGCTCATTATCCTCTGTTGCTATTTCTGTTACCATAAATTTTCTTTCGAGTGATTCTTTTATGCCGGTCAGGACACCATGATCAATGTTGCCTTGGTCATACCTAATTGTAAGGTTTTCGATAATAAGTATGGAATCGCCCAATCTTTCTTGAAAATCAAAGTCCGTGAGATACTCAATC…	583	NA		NA	NA	S	H	0	431.853	-1,79769e+308	0.000272534	0.0260041	-
Locus_1278_Transcript_30/30	ATATACACACACACACACACACACACACAAACACACACACACTTTTCTTTACACTGATAGATAGCTGGTACTTTAACCAAGGCTAAGAAATATTTAGTAGAGAAGTGAGATGTTTTAGAAATAGTTTAAGAAGAAATGTACTTTGATAAGAGATTAAACACAATTAGATGTCATCTGCTCATTTCTATAGATGTATCCATAGAATTCTGCTCTGTGATGCTGTTGGCGACAGTGTTATTGGCCAAAAAGTCTGACGCATACGTACAGTTGCCGACTGGTGGCCAGTCACACATCAAATGTAATTGGCGGTCCAGTTTTTTGTGCAGTTTCACTTTCCTTTTCCGCCACTGAAATTTTCTCCGTAGGCGGGAAAAGATATTGAAATCGACAATTAAAAAC…	4064	sp|Q5XF89|AT133_MOUSE	Probable cation-transporting ATPase 13A3 OS=Mus musculus GN=Atp13a3	Q5XF89	1e-167	S	H	371.023	99.2848	1.90186	3.24018e-05	0.00722693	3.73695	single-organism cellular process; cellular macromolecule metabolic process; single-multicellular organism process; single-organism transport; primary metabolic process; developmental process;	membrane; lysosome;	protein binding; ATPase activity;
Locus_1287_Transcript_31/38	TCCATTCATGCGCGTCATCAATTAAATTACGAGGCATTTGGCTACCTTAAGAGAGTCATAGTTACTCCCGCCGTTTACCCGTGCTTAAGTGAATCTCTTCACGCTGACATTCAGGGCACTGGGCAGAAATCACACTGCGTCAAAACCGGTAACGGCTATCGCACTGCTTTGTTGTTATTACACAGTCAGATTCCCCTTCTCCATGCCAGTTCTACTTTGGTTGTTCAACATCCTACCACCAAATGCCCACTACCAGCTGTAAAGCTGAAATAGCAAGCAAACGGCAATAAAGACTCAACCCATAGAGCCAATCCTTCTACCGAAGGTACAGATCTAGTTTGCCGACTTCCCTTATCAGCGTTTCTCTATAGACCAGAGGCTGCTAACCTTGGAGACCTG…	2276	NA		NA	NA	S	H	479.143	39.7931	3.58987	8.54135e-07	0.000528471	12.0409
Locus_1287_Transcript_32/38	TCCATTCATGCGCGTCATCAATTAAATTACGAGGCATTTGGCTACCTTAAGAGAGTCATAGTTACTCCCGCCGTTTACCCGTGCTTAAGTGAATCTCTTCACGCTGACATTCAGGGCACTGGGCAGAAATCACACTGCGTCAAAACCGGTAACGGCTATCGCACTGCTTTGTTGTTATTACACAGTCAGATTCCCCTTCTCAATGCCAGTTCTACTTTGGTTGTTCAGCGCCCTGTCACCAATCGCCGACAGACAGCAACTCGAGACAACGGCTCAACCCGTAGAGCCAATCCTTCNNNNNNNNNNNNNNNNNNNNNNNNNNNNNNNNNNNNNNNNNNNNNNNNNNNNNNNNNNNNNNNNNNNNNNNNNNNNNNNNNNNNNNNNNNNNNNNNNNNNNNN…	1389	NA		NA	NA	S	H	731.17	30.6794	4.57486	1.13961e-06	0.000631651	23.8325
Locus_1287_Transcript_37/38	CGCTGAATCGTGCTTGCACGAAATGTGGCGTTTGTGGCCCCCGCGGGTGTCTTGCCTGGTGGCAAGTACTGTCGAACAGGTCTCCCAGAGAAGGTGAAAGGCCTGTAGCACCTCGGCGTAGGCATCCTTGTGGGTCGTACGAGTCGGTTTGCTTGCGAGTGCAAACTAAAGTGGGTGGAAAGCTTCACCTAAGACTAAATAAATGCACGAGTTCGATAGCGAACAAGTACCGTGAGGGAAAGTTGAAAAGAACTTTGAGAAAAGGGTTAAAAGTGCGTGAAACCGTTTAGAAGGAAGCGGATAGAGCCCTGGTGTTTTGCGATGCATTTAGCTCNNNNNNNNNNNNNNNNNNNNNNNNNNNNNNNNNNNNNNNNNNNNNNNNNNNNNNNNNNNNNNNNN…	2551	NA		NA	NA	S	H	36.3441	2.28511	3.99139	0.000790148	0.0436283	15.9048
Locus_12883_Transcript_2/2	CTCCGTACATGGCGGCACATCCTCTAAAGGGGAATCCTCCTGGCTATCACCATTCTTCTCCCCATTCATAGAATTATCCACGTTTGATGCAACTGGCGACGATTTCTTCACTTCGAGGAGATCCGAAGGGAAACTCCACTTGAATATCGATCCATCAGATGCCACAGAGATGATATGCTGACTGTTCGGGCAGATTTTGACCTTCAGTATGCTACTGCCGTGTCCCTTCCCTACAAACAGGACGGTCCCCCTGTCATATGACCACAACTTGACTAATCTGTCGTCTCCAGCGGTAACAAAGTATTTTCCGCAGCTCGAAATATCAATTCCGTTAATCGTCCCACTATGGGATCCAGTCACTTGTCTGATCAGTGAGCCGTCGTAGAGTTCCCAATATCC…	600	sp|Q95JL5|WDR16_MACFA	WD repeat-containing protein 16 OS=Macaca fascicularis GN=WDR16	Q95JL5	3e-56	S	H	56.8638	0	1,79769e+308	0.000687138	0.0411741	-	single-organism cellular process; RNA processing; cellular component organization;	nucleoplasm; microtubule organizing center; cytoplasm; protein complex; ribonucleoprotein complex;	protein binding;
Locus_1315_Transcript_95/101	TGAACTCAGAATGTAGTGACAAGTGAAACACCACTAAGCATTTGGCCCCGCATGCTAACAAGTCTACCAGCGCACCACCTTTTATTATTATTATTATTATTATTATTATTATTATACTTTCAAATTTTGGCACAAGACCAGCAATTTTGGAGGAAGGTGTAAGTCAATTACATCGACCCCAGTGCTCAGCTAGTACTTATTTCATCGACCCTGAAAGGATGAAAGGTAAAGTCAACCTTGGTGGAATTTTGATTCAGAATGTAAAGACGGAATAATAATAATAATAATGATGATGATACCTGGCAAATTATGTAAACAGGGCATTATACACATGATATAAAACTGGCAAGTTAATTGGGTGCTTTTTTGTTTTTGATTGCATTGTCATGTATGACTGGT…	2344	sp|P92199|ROCK_CAEEL	Rho-associated protein kinase let-502 OS=Caenorhabditis elegans GN=let-502	P92199	3e-06	S	H	36.9331	0	1,79769e+308	0.000549708	0.0371192	-	Rho protein signal transduction; embryo development; oogenesis; protein phosphorylation; regulation of cell shape	cell-cell adherens junction; cleavage furrow; contractile fiber; cytoplasm; cytoskeleton; nucleus	ATP binding; metal ion binding; protein serine/threonine kinase activity
Locus_13175_Transcript_1/1	GGGACTTATGTGCAGGACAACTTATGCCATGCCAGGGGAGGCAGGAAGAAGAGACACATGCAAGCACTTGGCCTTTGTGTCCCCAGACATACCTACAGGGTCACGGTAATCACAAAGTTTGGTAAGGGAGGATCAATAACATGTCCCGCTCATACCCAAATGGCCGACTGCAGAATGTTCTCCTACTATCTTCCCTTCAGACTCTACAGAATCAAAAAAGCGGGGAGAAATTGCCGCTTTATCATGAGGAACCGGAGAAGGGCCTTAGTGGTGTCTTATGAGGTCACCTGTATAGAGAAATCAAGCCGTGTTTTTGTGAGCAAAAGGTCAATAAGTGAACGGAGCATAGCATCGGGAGAGATGTGCCCCAAGGGCTACACCATCAAGTCCTGCGAGTGT…	721	NA		NA	NA	S	H	15.4757	84.0822	-2.44179	0.000296743	0.0271301	0.184055
Locus_1318_Transcript_1/2	TCCACAGACACGTGTATTCATGCATATATATATATATATATACATATATATATATATACACATACATACACATACACATATGACTCAATGAGAGGTTATAATTTTTGAATGTAAGAAATACGCGTTAAAAATTAAAGAAATCGAAGACATTTATTTGGTAAACAAAGAATATTTCTTATAGAAAAGTAAAAAAAAAAAAGTTAAATTAGGAAAAAAATTGTTGTTCGCATATTATTTTTAGTCTTTGAAGTTTGAAATAGTTTCAATATATTTAAAAAATTTTTAATTCTTACCAAATTTTAAGTAAAGAATAAATGTTTCTCATATGTTTCGAACGTGACTCAATGGGAGGATTCAATTTAGAAGTAAGGAAATATATGTTTATTTTTTTTTCAAAAT…	654	NA		NA	NA	S	H	17.8455	78.6663	-2.14018	0.000120835	0.0176638	0.226851
Locus_13449_Transcript_24/24	AAAAGAAGGTAGATTATCTAACTGACAAGAGAATGTTTTGCATGGTCGATTGGCAAAGATAGTTGCAGGAAATAGTAATATTGAGACATGGTTATGGTTGCTGAGGTTGCTGAAAGGAAGCTGAAAAGGAAGACAGAGTTTCTAAGCAACATTTTGATAGTAAGGTCGGGCTTATNNNNNNNNNNNATTTCGGAGAGATCTATGAAAATTAACATCCACATCATCTGATGTCATACAATAATTATTGTAGATGTAGGTTTCAGGACTAATGAATGCCTATTACTGGAACATTTGCGCTATCAGCCCTGTCGTAAGCATTTGAGACAATGATATTCCATTGTCTCACACCCTACCGTCTTAACCACGGAAAGAACACAACACACATTGCGATGTAAGGAA…	1762	sp|O88280|SLIT3_RAT	Slit homolog 3 protein OS=Rattus norvegicus GN=Slit3	O88280	3e-18	S	H	27.2453	156.347	-2.52067	1.58391e-05	0.00478864	0.174262	positive regulation of apoptotic process; chemorepulsion involved in postnatal olfactory bulb interneuron migration; negative regulation of small GTPase mediated signal transduction; negative regulation of axonogenesis; in utero embryonic development; protein kinase B signaling cascade; negative regulation of oligodendrocyte differentiation; negative regulation of vascular permeability; negative …	extracellular space; mitochondrion; external side of plasma membrane;	signal transducer activity; protein homodimerization activity; chemorepellent activity; epidermal growth factor receptor binding; heparin binding; Roundabout binding; GTPase inhibitor activity; proteoglycan binding; laminin-1 binding;
Locus_13790_Transcript_17/19	AAAAAAAAAAAATAATAATCAATTAATTGAAATTTCTCTCCCTCAGTTGGAGAAAGAAATTGAAAACCTAGAGGCAATTTTTAGCAACTCTGAAAGAGAAGGGGAGATAATTTCATGTAATTAAGAATTAATTTTCAAAAAATTAATTCACGTTTGGAGAAAAAAAAAATCTGATCTTTGTTTCTCAACAAATTTCGAAATTTTTTTTTTTTCTGTAAATGCCATTTAGTATATAGACTCTTAACTTATATGGAATGCATGTTACTTGAAGAATTTCTCTGCAAATTGGAGAAGAAAAAAAGTGAAAAAAAAAAATCAATGTATTGTCAGACGTCATTGAAAGCTACATCTAGTACTATGGTTGTTCCCACTAATATAGAGGTGGGCATCCTTCTTAGC…	3187	NA		NA	NA	S	H	87.9599	354.571	-2.01116	0.000158048	0.0200924	0.248074
Locus_13791_Transcript_9/10	TAAAAAATTAATTAACTGTGGAACAATTAGTGACTCCCCCTCTTCCCCCCAATATTACTCCGGAACAACAAGAAAACCCCTTTACAAAAATCTCAACAACAGAAATAACATTTTTTAACCATGCCTCCAAAGCAGGGCTCACTTCCACAGAAGCTGTCTTGCCGATAACTGAGGATAAAGTTGGCCAGAAGGTTCTTACCATGAAGAAGCAAGAGAAAGGGCCCTCCAAGATGTTTGTAGTCAGCAGCAACAGTACCACCACCACCACCACGACAATGACGACAGCCACCGAAACGGTGGCACCGATGCGATCGAAATCTGAGAACTCCGGACTTAGCACCATCTCTACAACATCCACACCGTCCTCAAGAAAAATAATGGGTGCCCCACTCAGTAAAC…	1253	NA		NA	NA	S	H	42.2935	0	1,79769e+308	0.000412568	0.031361	-
Locus_13862_Transcript_1/1	TGGTTGATATAGATCTGGTTGATTAATGACAAACCCGGATTGGTGTATGTATTAACCACGCGTTTATTGATTGGTTGATATAGATCTGGTTGATTAATGACAAACCCGGATTGTTTATTGCCGGTAAAACAGATATTGCTCGTGTTCGGTTTTAGTAGGGATAAAACTCAGAATTCCATTTGTTGATTCATTTTTTTATTGCATCCAATCAGATAATTGCATTTCAACACGGTCTCACTACCTTGGTACCTAATTTCCGGCTAGATTTTCTCAAGGATATAACGTAGCCTCTGTGACGAGCTTGAAAATAATGCGTGGCTCTGAGATAACTTGCTTATTTACTCGACTTGTCTTAATTCGAAACTGTATAATTCGAAACTGTATAATATCAAAGTAAAC…	1667	NA		NA	NA	S	H	44.6692	10.018	2.15668	0.000292305	0.0269092	4.45888
Locus_1397_Transcript_50/52	ACACACACACACACAAGACCATACACACACACACACACAGCTAGACCATAGATACACACACACACCTTTAAAACGCACACTACACCCACACACAAATGCTGGCATGTTGTCTTATCTCACCTCTTTCCTATACATTGGAAGGTGTGTATATGCAAGTGTGTGAGTGAGTGTATATATTTGTTATTTGACATGTGAAGGAGAGAGAGAGAGATGAAGAAGCAGTCGAGATGTGAAGGAGAGAGAGAGAGATGAAGAAGCAGTCGAGCAGGCAGCAATGGATGTTGGTTCATAACAATAAGCCAGCGATTAGTCACCCTCAATAGAAAACGGCTAAACCCTTTGCCAAAATACAAGACACACCAACCCGCAGCCGCNNNNNNNNNNNNNNNNNNNNNNNNN…	5520	sp|Q9Y4G6|TLN2_HUMAN	Talin-2 OS=Homo sapiens GN=TLN2	Q9Y4G6	0.0	S	H	56.0256	0	1,79769e+308	0.000394357	0.030678	-	axon guidance; platelet activation; cell adhesion; cell-cell junction assembly; cytoskeletal anchoring at plasma membrane; cellular protein metabolic process; muscle contraction; cell-substrate junction assembly; activation of signaling protein activity involved in unfolded protein response; platelet degranulation; cortical actin cytoskeleton organization;	focal adhesion; intracellular membrane-bounded organelle; actin cytoskeleton; cytosol; ruffle; centrosome; extracellular vesicular exosome; fascia adherens; plasma membrane; synapse;	integrin binding; LIM domain binding; actin binding; vinculin binding; structural constituent of cytoskeleton;
Locus_14052_Transcript_2/4	CACTTATGTACCCGATCCCTTCATACGATCATTTTGGCATTCCTCCGACCTTCATGCCACCAAACTACGTCCACCAACACCCCCAGGTCCACCAGAACAATTTTGTTCGTCAAGAACCTCAACAAATTGAAGAGCCTCCAGCACCAAAAGACAGACTTGACCCAATAGAAATCGAGATCATTCAAAAACTTGCGGAGACTCTAAAGAATCTACCAGCAGATGAAATGGAAAATATGGACTCAACCAAAAAAGAAGAGTTACGCAATAAAGTCAGGGCTGACGTTCTGGAGAGAAAGAAGACATTGGAAACGCTCAAAAGCTCTATAACTGAGAAAATTGATGTAATAAAAGGAAAGGAAGAGAAACGAAAACTTCGCGAGGAAGTCGAAAATATCAGTA…	827	NA		NA	NA	S	H	9.2045	74.2824	-3.01261	0.000197918	0.0230948	0.123912
Locus_14244_Transcript_3/3	CGATGATGATGATGATGAAAATAACCACAAATTAATTGTCTTTAAATGTGTCAGGTACAATTTGAAGAAAAAAGTAAAGTAAAAGATAGAGGATATTTTATAAGAAGTTTATGAAAATAATCAGATAGCCATGAAATCAGTTTTGTTGGTGATTTCAATGAGTAACTTGCCAGGACGTTGAATGTCTCCTTCTTTTCCACGCCCAAAGAGCTCCACTTCTTTAATTGTTCTATCACATTCGTCTATTGTAGTGAACACATGCTTCCCCATGTATTCATCTTTCAGCAGATTGTTGTTCCAGATCTGTACTTTTAGTGGAGATTTGTCTGGATTTCTTCGATAGAAAATAGCAGAACTATTGAAGTCTGGGTCTGTGGTGTCTTTAACCACTTTGGTATA…	2298	sp|O08688|CAN5_MOUSE	Calpain-5 OS=Mus musculus GN=Capn5	O08688	2e-164	S	H	1043.21	3901.35	-1.90294	0.00079041	0.0436283	0.267398	blastocyst development; ovarian follicle development; positive regulation of intracellular transport; actin cytoskeleton reorganization; luteinization; positive regulation of glucose import; hermaphrodite somatic sex determination; proteolysis; execution phase of apoptosis; protein autoprocessing; determination of adult lifespan; response to hypoxia; myoblast fusion; granulosa cell differentiatio…	cell surface; actin cytoskeleton; spindle microtubule; perinuclear region of cytoplasm; chromatin; nucleus; neuronal cell body; membrane;	calcium-dependent cysteine-type endopeptidase activity; protein heterodimerization activity; calcium ion binding; microtubule binding;
Locus_14278_Transcript_9/10	AGTCATTAGAGTTTTTCAGGTAGGTGTCTATGTCAATTGCGGGGCATTCTTCAAGGGAAGCATCATTGTCTCTTTATGTGTCTTTCTCTGCTACAGTAACAAATGTTGACATCAAACAAAATGGAAATTACCATTCAGGTTAACGGCAAAAAGGTGATGACTACATGCACACCGACAGGAGGTATACGAGAGAAGAATGACTTTTTGACTCAAACAATTCTTCCGGAAGCGTTGGCTTCACCCACCTCTGAAGAAAACATGTCGGATCTACGGAATATAATAACAAAAAGCCAAGAATCAGCTGGGGAAGACCGGTTGGTGCTAGACCTCACCTATGTCATGGAAAGGATTATTGCGATATCCTTTCCCGCTGAGGGACATGATGAACTCTACAGCTAT…	2940	sp|Q04205|TENS_CHICK	Tensin OS=Gallus gallus GN=TNS	Q04205	8e-106	S	H	19.609	96.0755	-2.29265	0.000943502	0.0474844	0.2041	anatomical structure morphogenesis; negative regulation of cyclin-dependent protein serine/threonine kinase activity involved in G1/S transition of mitotic cell cycle; canonical Wnt receptor signaling pathway; transmission of nerve impulse; multicellular organism growth; behavior; collagen metabolic process; response to stress; cellular response to growth factor stimulus; intracellular signal tra…	cell projection; focal adhesion; intracellular organelle part; Golgi apparatus; nucleus; internal side of plasma membrane;	PDZ domain binding; inositol-1,3,4,5-tetrakisphosphate 3-phosphatase activity; phosphatidylinositol-3-phosphatase activity; phosphatidylinositol-3,4-bisphosphate 3-phosphatase activity; protein serine/threonine phosphatase activity; transferase activity; enzyme binding; phosphatidylinositol-3,4,5-trisphosphate 3-phosphatase activity; anaphase-promoting complex binding; protein tyrosine phosphatas…
Locus_14313_Transcript_2/2	TGGATGACGTGAATAGGGATGTGTTGGAAGGACTCTTGTTGAGGAAGGAAGTGTACAGTGAGGGGGGACTTTACTATTTCATGCACGAATTATCGACTGAGGACTTTGAGAGAGTATTGAGAGTATTGGAGGCTGTGTATCCCAGTAGTGTGACACTTGCATCAGTGTGCAGGGAGACTAAATTGACTGAGGGAGATGTATTGGAGATCATGCGGACTTTGCTTGCTAGGAAACAGGCCGTGGAGGTGGACCATCAAGTCTTTATGAGAACAACCACTATTCTTGAGAAATACGTCAAGAAGGGGGAGGTTAAGAATCCAAGAGACCCGACGATTGCTATCTTTACAGCTGACTATGTGTGTAAAGTGGCCATTGATGTGATGATGACTGACGTCTCAA…	1252	NA		NA	NA	S	H	38.1901	0	1,79769e+308	0.000826948	0.0439457	-
Locus_14334_Transcript_10/10	CGCGTCTGTAGATGAAATTTCTAACAGCGACATGTTAACTGTTATTTGTTAATTCTAATGCCTGTGTTTAAGTTATTTCTTACGTTTTATTCCAGGAAGACCGCGCTTTCCAGTCCTGAATAAGAACAATGATGTATTATCTGGCTAATTCGGAAGAAAATGTAATGTTTACGTATGGAATTTCCTTCCTTCAAATCTACTGTTGTTGACACGTGCTTTTCTCTGTGGATCAAAGGAAAACTTCGCATGTTATTTCCACGTGAGAAATCAATTCCAAATGTTGATTTATCTAAGTCTGCTATGATGGAAAGTTTGGAGGATACCAAAGCAAAACAGGAAGTTCTTGAAGAAGTGGTGGCTTATGTGGAAGTGAGGTCCAAAAATGAGAATCGCAGTAGA…	3354	sp|P61593|MCPH1_PANTR	Microcephalin OS=Pan troglodytes GN=MCPH1	P61593	3e-19	S	H	96.4814	287.061	-1.57303	0.000530964	0.0367873	0.336102	regulation of chromosome condensation; protein localization to centrosome; neuronal stem cell maintenance; cerebral cortex development; regulation of gene expression; regulation of kinase activity; regulation of centrosome cycle; establishment of mitotic spindle orientation;
Locus_14582_Transcript_7/9	TAGAAATAGCAGATTTTTCAGATCGCCCTACCGTCTGAAAAACAGACGGGACGGATTGTAGATCATTTAATCCTGGGTTCTCTGTACGTAGTAGAGTAAAGACTGGATAGTCATGTTTGGGTTGCCTTTGAATACAGATCCGTTCGATCGGTGGTTAGCCTGGGGCTAAACTAAACAATGACGATAACAATGACGATTGGAAAAGAAGATGGGATTGCTATGGCTGGGGTCCTTTTTTGCCATTAAAGGTATTTCTTCGCTCGTGGACGACCTGGGGGGGTAACAACAACAACAACAACATTCCCTCCACTACCCACCTATCCCCCCTCCTTAATACATCCACCTCATTTCATCTGCCACCCCCCCATCTCCCCTTGTACTCAACTCAATTTCATGTAC…	791	NA		NA	NA	S	H	47.8734	6.92821	2.78867	0.000146955	0.0196531	6.90992
Locus_14866_Transcript_1/1	TGCCTCTAATGCTTGTATATTCTGGGTGATGAAGTCAAGGAGATTAAACATAACATAATCTTTTACCCTCTCTCTTAGAACCATGTCTCGCAAATGTGTTGGCAGTTTGGAAATATCGATTTGTTGCATAAGTCTCAGGTAATTTAATCCAGCTGTGGTGAAATATTGGATTACAAAATTGCCATCAAATCCTATAAATGCATCATCAAAATCATCCATACTGACGCCCCATATAAATTTTGGAGGATGATCAATCAGCTGTGTAAGTAATGTCTGAAACTGAATTTCAGATGCTAAAAGTCCTTGGTAGTCTACTGGAATTGTAGAATTCATTTCATGATTTTGCAAAAAGATCATCAATTCTATAATATTGCTGAAACCAGGTAGTGTAGAATTTAT…	721	NA		NA	NA	S	H	199.952	0	1,79769e+308	0.000306953	0.027683	-
Locus_149_Transcript_1/1	AAAATCTTTTACAAACATTAAAATCTGTAGAACAAACTGAAAACAGAAAAGAAACATGGAAAAACAAGTTTAAAAATCAAGACTTTTGAAGTTTGATTGATTTTTGTCCTTAGTTTCTTGTCATTAAGCAAAGTATCTTGGGAAGTTCCAGGAGTACATGGGGGTTTAATGTTTAAGCGTAAAACAAACACATCAGCTGTCTAAATAAAATGATGAAACGGTCTTCCATCGAAATTGAAGGTAACAAATAGTCTCTACTAAAAATTAACGAATAATTCCTTTTAGCTGAAGAAGCTGAAGAAAACTATACAATTGAAAGCTTTAATATCATGGTACAACTTCAAAGGTACAACTTCAAACTTTACGCTTTCAATAACTTTGACTATGGAATGATATGAA…	753	NA		NA	NA	S	H	83.1541	0	1,79769e+308	1.19871e-05	0.00393726	-
Locus_15002_Transcript_1/1	TTTTGATTTGTGTGTTTTTAGCAGAATATGTGATCAACCTAAGCCTATTCCACCGAAAAAACAAACCAAATGTCCTTGCGATGGCAGTTGAGGACGACAACAATGTCATCTTTACGGTCGACAAAGAATTTTTGAAAAAATTACAAAAGTCTACCGGTAACTTTGAAACACACAGCAACATCCCTCTTCCTAAAAGCGACTCTGACAATCTCGCCGATGTCGTCGATCTTAATCACGAATTCCATCTCACTCCTCCTTCTAAATTCGATGATCTCCCTCTCTTCCCAGCTAAAACTGATTCCAAAAAGTCAAAATTTAAGTCATTCTCCGACACTGACTATCCTAATCACGAATTCGAGCTTACTCCTACTGCTCCCTCTAAATTCGATGATCTCCCAC…	665	NA		NA	NA	S	H	10.7565	70.2016	-2.70629	1.70728e-07	0.000156628	0.153224
Locus_15293_Transcript_1/1	GTTACCTTTATTATTTCTTTAATTCATTTATAACAACATTATATAGAGGTGATGATATATTTTTAGATTACCTGAATAGATAACTTGACTAATTCTCATAATCATTGGAGCCATACGTAAAAAACAAAGAATATGTAAAATAAATTAAAAGGTTCGTCTAATTCCTACATGGTAATACCCTTATACTAGGTCACAATGGATATAATGTATAGTCTAGTTAAGACTAAGACTCAACAAAAACATGGCCAATTGACTTAGATTACTGTTACATACTATTATAAAAGATTTACACAGTTGACTAAGAAACATTCATTGACAAAAATAAATTTATTAAATACTTCTTTTAGTTCAATAAAGATAATAATGTGGAGATCAAAAAATGCTTAGGAAGTACTCTTT…	831	NA		NA	NA	S	H	1079.31	0	1,79769e+308	0.000830847	0.0439457	-
Locus_15334_Transcript_1/2	ATATATCCCAGAAAGGAGATAATAATCACTATAAGAAACATACTCCCCAAGGAAGAATATATCCCAGAAAGGAGACAATAATCACTATAAGAAACATAACCATTCCCGTAAGTCACGTCATAGCTCTTTTACTGTATAATAACAGAGAACGTCCTATATGTAAATACAAGGCTACAAAGATCAGAGAACTTCCAACTGCATGTAAGTTACGAACTAAAGACCCATTCCCAACTTCTCGAGAAAGATGATCTACTGCCTCAAAAGGAGTATACGTATTATAAGTAGTAGACACAATTATTCCCGTCACAATCTGCACTACTATTAAGATACCTAATAATGAGCCGAAGTTCCACATAAAGGTCAAATTAGATGGTGAAGGATTATCCATCAATCTCCGCA…	526	sp|O03553|CYB_TINMA	Cytochrome b OS=Tinamus major GN=MT-CYB	O03553	2e-29	S	H	58.723	0	1,79769e+308	2.0101e-05	0.00545702	-		membrane; mitochondrion;
Locus_15972_Transcript_2/2	GACGATGATTGTTACATTCTTGCTTCTTGCAACACTGATTACTTCAAGTTTGATTCCAGCTAACTTCACTGATCAGAATGGACCTAATGGAAATATTTTAGATCTATTCGACCTCATGAAAGGAAATGCAGATTCAATTGGAAGAAACTTAGAGCACACAGCCTTTGAAGACCCCCAAGAAGTCTTTCCAATACCCTCTAGCGACCTACCTTCCACGTTGTATGCGCCAAACATGACGGAGCTGCTCAATAATCTGTTTGGCGGGAACTTTGAATCTATTGGGAGATTCCCAGAAGACACCGAGATTGGCAACTCCGTGATCACAGAGCCAGTCACCAAAGAGCCAGTCACCAAACTAAACTCGAGACTCTCCACCAGTGACTTCACCGTGACTCCGGT…	696	NA		NA	NA	S	H	0	197.341	-1,79769e+308	0.000489973	0.0353272	-
Locus_1606_Transcript_4/4	CTGCATCAAATTGAAGCTCTTGTTGAGGCTGGTGTAAGACATTCACAATATCAAAGATTCCTTGCAGCAATGAAGGCCCTTATACTTGNNNNNNNNNNNNNNNNNNNNNNNNNNNNNNNNNNNNNNNNNNNNNNTGTTGGAGGTTATGGCACCAGGCTCCGGCCTCTTACTTTGAGCCATCCGAAACCTTTAGTTGAGTTTGGAAACAAACCAATGCTGCTGCATCAAATTGAAGCTCTTGTTGAGGCTGGTGTAAGACATGCTGGTGTAAGACATATAATTTTGGCTGTTAGTTACAGAGCTGATCAAATGGAAGATGAGTTAAGACATTTAGAAAAAGTGATGGATATTCGAATCACTATATCACAAGAGAAGGAACCGTTAGGAACAGCTGGGCCT…	1053	sp|Q6DBU5|GMPPB_DANRE	Mannose-1-phosphate guanyltransferase beta OS=Danio rerio GN=gmppb	Q6DBU5	5e-160	S	H	137.829	0	1,79769e+308	0.000993787	0.049236	-	spore wall biogenesis; determination of adult lifespan; GDP-mannose biosynthetic process; growth; receptor-mediated endocytosis; mannose metabolic process; dolichol-linked oligosaccharide biosynthetic process; embryo development ending in birth or egg hatching; nematode larval development; oogenesis; post-translational protein modification; protein N-linked glycosylation via asparagine;	mitochondrion;	mannose-1-phosphate guanylyltransferase activity; GTP binding;
Locus_16202_Transcript_7/7	AGCCTCGAAGAGTTTGGCACAGGACCATACGGAATGGACTACCATCAACAACAGCAATGATGTAAATAGCATTGGAAGTGACAATGATAGTGATGGGCTAAGTGATAGCAGCCTCGAAGAGTTTGGCACAGGACCATACGGAATGGACTACGATGACGACGAGGAGTTCGACAACAGTTTAGACGGTTCCGACCACGAGGAAGAGGAGGAAGATCTGTACTCATCGTTGACATTCTGCTGCAACGCCTGCTCGTTCCAGACGAATGATATCGACCGCTTCACAAAGCACACTTCGTTACACAACTTCTTCACCCACGGCATGAAGGTCGCCTGCATGGACTGCCCGTTCAGCACCAACCAAATTGTTCAGTACGAGGAGCACATCAGCCGGCACATCGA…	2105	sp|Q2EI21|RESTA_XENLA	RE1-silencing transcription factor A OS=Xenopus laevis GN=rest-a	Q2EI21	0.0002	S	H	441.556	164.486	1.42463	0.000256317	0.0259708	2.68446
Locus_16258_Transcript_9/10	AAAAATTTTAAAACAGTTTGCTGAGATTCGATGTAGCAGATTCCAGTTATTAGTTCAGAATTAAGTGGGGGAGAAAAATTTTAAAACAGTTTGCTGAGATTCGATGTAGCAGATTTTACATATTCATATAATGTTTCTCTGTGGTTACTACCAAACTTCTTCCATATATGTATGTTGTTTGTGTAAAATGTGAATGAAAGTTGGCTTTAAATTGCAGGAATTGAAATGAAGTCCAATAAATGTGAAAGATAGGATTAGTACACTAAGCTATCTCTACCAGTAGAGAAGGAAATTCATTCATGTGGCAGTGTCTATCACATAACAGAAGAAGTCTGGATTGAAAAAGTTTTCCCTAAAGATCAAGTGCAAGGTTTAAACCGACTCATATAAAAGTCACAG…	4120	sp|Q6IE24|UBP54_RAT	Inactive ubiquitin carboxyl-terminal hydrolase 54 OS=Rattus norvegicus GN=Usp54	Q6IE24	1e-78	S	H	8.45881	47.2399	-2.48148	2.57946e-05	0.00623275	0.179061			protein binding; ubiquitin thiolesterase activity;
Locus_16355_Transcript_1/1	CTCTGACATGACATATTGCTGCTGATTTTTTTTTTTTGTGTTTCTTAATCTTATTTCTTGCTGGTATGTTTTAGGATCACTACTTACTGTTAGGGACAATGTAAGAAATGAACAAGCCCTCTCTTCATATTGTATGTGGATGGTGGGATTTTGAAGTTGTGCTATTGTCCTCTGAATGTAGGTTTACAGTGATGTAAATAATATACATAATTCTTCATCTCTTAAATATAGAACTTGGGTAGGATGTTTTGTATGTTTTCAGAGTGGCTGCTGACATAGTTGACGTATTTGTTCCAATTATTTTTTTTTGCATGTCATCCTTTTCCCTCCTCTTAGCTAGAGTGGAGGTATGCTTCCTGGGTACTTGTTAAATAGGTGAGTATTTCTTTGATCATTTCT…	1263	NA		NA	NA	S	H	25.5069	228.277	-3.16183	1.11416e-05	0.00370527	0.111736
Locus_1644_Transcript_1/4	TGTGAAGACCTGTTGAGGCAAGTGAAATTGAAATCAAATTTGCTGACGTGGCTGATGACAGCACTGCATGACTGGCATCCATGCTAGTGATTGNNNNNNNNNNTTTTTTGCCAGGGCCGCTGACTGAATCCTGTGCTAGTGGCACATGCCAGGGCCGCTGACTGAATCCTGTGCTAGTGGCACATAAAAAGCATGATCGTTACCAGCGTTGCCTTACTGGCACGTAGAAAATAACATTTGTGCGAGGTCATTGCCAGTACCGCTGGACTGGTTCCTGTACAGGTGGCACGTAAAAAACACCATTTGAGCATGGCCATTGCCTTACTGCCTGACAGGCCCTTATGCCGATGGCACGTAAAAGCACCCACTACACTCTCAGAGCGGTTGGCATTAGGAAAG…	659	NA		NA	NA	S	H	46.8486	0	1,79769e+308	0.000593943	0.0384474	-
Locus_16578_Transcript_10/10	ACCAATTACTTTGTATACTTCATTATCATCAATTCTGAGGAGTAAATATTGTTCGATATCTTCAGGGAGTAAATATTGTTCGATATCTTCAGACGTACGTTTGTTGTTCTGTATGTCCGGGAATTTGGTAGGTAAATATTGTTATATTTATCTTTTATCTGTTATATAAACATGGTCACCGTGTGTGGTTAGATAAGGCCTGTACATATAATAATATAGATCTGTTGGTAGTTTTATACTCCTGACCAAGTGTTCCCTGTACCAACAGACAACATAGTGACCATCCTTCCTCCACCTTTCCTTCTCTATCTTCATAACAACAATATCATGATCAGATGTCACTATTATATCCAGCATCTCTATCTCCTCTACCTCCACCCTCTCTCTGACCCCAGAACA…	5742	NA		NA	NA	S	H	380.844	80.1064	2.24921	5.47095e-07	0.000373217	4.75422
Locus_16712_Transcript_3/3	GCGATTTTGACGTCTATGTCTAGCATGTTGACCGTCCACTTTTAGTGGTCAGTCCTTTGGATTTTGCATGTAAAAATATTTTAATCTTCGGATTTTTTTAATATGCTAGGCCACTGGTTTTAATTGATTGATATCAATTTCTACCCTTTTTCAATTTTTATATATCTACATATATATATATACACACACATGTATATATACACACACACACANNNNNNNNNNNNNNNNNNNNNNNNNNNNNNNNNNNNNNNNNNNNNNNNAGAGAAAGATAAAAAGAAAGATAAAAAGAACATAAAAAGAAAGAGCCGTGTAACTGGTACTTAATTTACGTGTAACTGGTACTTTTCTGTAGAAGATTCATTTGCACGTGGCCTCTTCCGCCCACTCTGTTGGGTTTCT…	688	NA		NA	NA	S	H	25.4134	238.687	-3.23146	9.74841e-07	0.000576348	0.106472
Locus_16770_Transcript_2/2	TGCAATATGGTGCCACTGGAGTCGAATATTTAAAACTGTGTATGTATATGTGTGTGTATATATATATAATAATGATTCGTGCTAGTTTGCAATATTTTTTTAACCACGCGGTGTCTGAATTTTTATCTTCGTTTGTATGACTTCATGTGTAGTGTGTGTATGTATGTATATATATATATGCATATATGATACGTATTATGTGTCTACATAAATATATGATATGTGTTGTGGATATATATGATACGTGATGTGTGTGCGTGACCGAGCTCCTTCTAGATATAAGAAAAAGTGTTGACGGTGATGAATTATTACTGCTGATGATGTGGATTGTAAATATTGTTTGGATCCGCTGTGTGTTGCTTTTTCTAACTGGTGATGGTGGTGGTTGTTGTTGTTGTT…	621	NA		NA	NA	S	H	1070.27	2795.9	-1.38533	0.000276833	0.0261175	0.382802
Locus_16801_Transcript_2/2	CCCGATGACTTTGAGAGCGTCTTCAACCAAATGAAGCAAAGACACCTCTACGATTGGGTTATGCTGGGAATTGGTTCACAAAATGCGTCACTAGAAATCATATCATCAGCCCCATTGTCCACGAGGTCCCCAGAGGTAATCTTCGAAGAAATCGGAGAACATTTAGAGAAGAGTTGCTTTATTCTTCTCAACGAGCCTTTTACGTGGATTCATTTTAATTCAACCACCGCAAGTGTGAAGGACAAAATGATGTTAGCGACGAGTTTTCTGGCCATACTTGGAAGCATGCCTGCCCACCACTGGCACTGCCAGGGAATCGCGGAATGGCTCCTTCCGGTCTTTCGTTCTGAGAGAAAACGTTAAGTTAATTTAGCTATTTGTTTACTGGAAATTTTTAAT…	423	NA		NA	NA	S	H	0	371.915	-1,79769e+308	0.000541475	0.0371192	-
Locus_1680_Transcript_46/54	CGCTTTTTTACAAGATGGCAGCTTGCTCCTGAAATTCGAGGTGTTTTTTACAACACTTGAGTGTGTGTCTTTTTGTTGCTTCACCTTCCTGCCGATCAACATCACTGCTGCACTATGGTGTCCTATTACCAATAAGACGACTACGGGGGAAACGCACATCTTCTCTGTTTCAGCCTCTTCGCTTTTTTCCTTTGGCAGTGAAAGAACACATGAATCCAATGATTGACGATCAAACTGTCGATTCAACATGAAAATTGATAGGACCAAGTTGAAAAAGTCATCAACAGATGTGCCTGCTGACTGTAAGGCACTGATTGAAAGATTAAAGAATTGTTCTGAAGATGAACTATTCAGTGAGTTGACCCATATAAAGTCATGGACTTATGGGAAGTGTGAACT…	862	sp|Q7Z6Z7|HUWE1_HUMAN	E3 ubiquitin-protein ligase HUWE1 OS=Homo sapiens GN=HUWE1	Q7Z6Z7	6e-76	S	H	63.5382	0	1,79769e+308	0.000412568	0.031361	-	protein polyubiquitination; base-excision repair; histone ubiquitination; protein monoubiquitination; protein ubiquitination involved in ubiquitin-dependent protein catabolic process; cell differentiation;	nucleolus; cytoplasmic part;	DNA binding; ubiquitin-protein ligase activity; protein binding;
Locus_1680_Transcript_47/54	ATTTAATGGATGGTTCTTTACCACAGTCTCTCAAGCATATTACAGAAAGCATCAGGCATTTAATGGATGGTTCTTTACCACAGTNNNNNNNNNNNNNNNNNNNNNNNNNNNNNNNNNNNNNNNNNNNNNNNNNNNNNNNNNNNNNNNNNNNNNNNNNNNNNNNNNNNNNNNNNNNNNNNNNNNNNNNNNNNNNNNNNNNNNNNNNNNNNNNNNNNNNNNNNNNNNNNNNNNNNNNNNNNNNNNNNNNNNNNNNNNNNNNNNNNNNNNNNNNNNNNNNNNNNNNNNNNNNNNNNNNNNNNNNNNNNNNNNNNNNNNNNNNNNNNNNNNNNNNNNNNNNNNNNNNNNNNNNNNNNNNNNNNNNNNNNNNNNNNNNNNNNNNNNNNNNNNNNNNNNNNNNNN…	10429	sp|Q7Z6Z7|HUWE1_HUMAN	E3 ubiquitin-protein ligase HUWE1 OS=Homo sapiens GN=HUWE1	Q7Z6Z7	3e-81	S	H	153.722	32.5554	2.23936	0.000459995	0.0339949	4.72188	cell differentiation; histone ubiquination; protein monoubiquitination; protein polyubiquination; protein ubiquitination involved in ubiquitin-dependent protein catabolic process	cytoplasm; extracellular vesicular exome; nucleus	DNA binding; poly(A) RNA binding; protein binding; ubiquitin-protein transferase activity
Locus_1680_Transcript_49/54	ATTTAATGGATGGTTCTTTACCACAGTCTCTCAAGCATATTACAGAAAGCATCAGGCATTTAATGGATGGTTCTTTACCACAGTNNNNNNNNNNNNNNNNNNNNNNNNNNNNNNNNNNNNNNNNNNNNNNNNNNNNNNNNNNNNNNNNNNNNNNNNNNNNNNNNNNNNNNNNNNNNNNNNNNNNNNNNNNNNNNNNNNNNNNNNNNNNNNNNNNNNNNNNNNNNNNNNNNNNNNNNNNNNNNNNNNNNNNNNNNNNNNNNNNNNNNNNNNNNNNNNNNNNNNNNNNNNNNNNNNNNNNNNNNNNNNNNNNNNNNNNNNNNNNNNNNNNNNNNNNNNNNNNNNNNNNNNNNNNNNNNNNNNNNNNNNNNNNNNNNNNNNNNNNNNNNNNNNNNNNNNNNN…	1948	sp|Q7Z6Z7|HUWE1_HUMAN	E3 ubiquitin-protein ligase HUWE1 OS=Homo sapiens GN=HUWE1	Q7Z6Z7	3e-80	S	H	20.8351	86.2927	-2.05022	0.000555873	0.037346	0.241447	protein polyubiquitination; base-excision repair; histone ubiquitination; protein monoubiquitination; protein ubiquitination involved in ubiquitin-dependent protein catabolic process; cell differentiation;	nucleolus; cytoplasm;	DNA binding; ubiquitin-protein ligase activity; protein binding;
Locus_1680_Transcript_51/54	ATTTAATGGATGGTTCTTTACCACAGTCTCTCAAGCATATTACAGAAAGCATCAGGCATTTAATGGATGGTTCTTTACCACAGTNNNNNNNNNNNNNNNNNNNNNNNNNNNNNNNNNNNNNNNNNNNNNNNNNNNNNNNNNNNNNNNNNNNNNNNNNNNNNNNNNNNNNNNNNNNNNNNNNNNNNNNNNNNNNNNNNNNNNNNNNNNNNNNNNNNNNNNNNNNNNNNNNNNNNNNNNNNNNNNNNNNNNNNNNNNNNNNNNNNNNNNNNNNNNNNNNNNNNNNNNNNNNNNNNNNNNNNNNNNNNNNNNNNNNNNNNNNNNNNNNNNNNNNNNNNNNNNNNNNNNNNNNNNNNNNNNNNNNNNNNNNNNNNNNNNNNNNNNNNNNNNNNNNNNNNNNNN…	2947	sp|Q7Z6Z7|HUWE1_HUMAN	E3 ubiquitin-protein ligase HUWE1 OS=Homo sapiens GN=HUWE1	Q7Z6Z7	3e-93	S	H	1546.34	3954.58	-1.35467	0.000240835	0.0253709	0.391024	protein polyubiquitination; base-excision repair; histone ubiquitination; protein monoubiquitination; protein ubiquitination involved in ubiquitin-dependent protein catabolic process;	nucleolus; cytoplasm;	DNA binding; ubiquitin-protein ligase activity; protein binding;
Locus_1680_Transcript_52/54	ATTTAATGGATGGTTCTTTACCACAGTCTCTCAAGCATATTACAGAAAGCATCAGGCATTTAATGGATGGTTCTTTACCACAGTNNNNNNNNNNNNNNNNNNNNNNNNNNNNNNNNNNNNNNNNNNNNNNNNNNNNNNNNNNNNNNNNNNNNNNNNNNNNNNNNNNNNNNNNNNNNNNNNNNNNNNNNNNNNNNNNNNNNNNNNNNNNNNNNNNNNNNNNNNNNNNNNNNNNNNNNNNNNNNNNNNNNNNNNNNNNNNNNNNNNNNNNNNNNNNNNNNNNNNNNNNNNNNNNNNNNNNNNNNNNNNNNNNNNNNNNNNNNNNNNNNNNNNNNNNNNNNNNNNNNNNNNNNNNNNNNNNNNNNNNNNNNNNNNNNNNNNNNNNNNNNNNNNNNNNNNNNN…	9405	sp|Q7Z6Z7|HUWE1_HUMAN	E3 ubiquitin-protein ligase HUWE1 OS=Homo sapiens GN=HUWE1	Q7Z6Z7	2e-56	S	H	35.7862	126.982	-1.82714	0.000105725	0.0163536	0.281823	cell differentiation; histone ubiquination; protein monoubiquitination; protein polyubiquination; protein ubiquitination involved in ubiquitin-dependent protein catabolic process	cytoplasm; extracellular vesicular exome; nucleus	DNA binding; poly(A) RNA binding; protein binding; ubiquitin-protein transferase activity
Locus_16828_Transcript_2/2	CAGTAATGGATCTCAGGGCTTCTGTGGTCCACTCATTGCGGTTATCTCACCCGCACGTGGATACCTCAAATTTTGATATTCTCCATACTACATTTCCTTCGCCCAGACTTCAAGGACAACAAGGAATCGAGACCGTCTTTTCCCATGATGACGACGACAAAGAACTACACCAATTTGGATTTTTGGAAAATGAAGAGAGGACCTACAGACTATGTCTGGTCAATTTAAAATTGTTTCAAATTGTTGGATTTGATGACTCCATAATATACGAGAAATCTTTTATTCCCTCGGTTTCTCAACTTGTAATGGATTTACCGCAAATTTGCCTCTACACGGAAGCTGGAAGACTCATCCTTAGCACACAATGGGGAGATTTGAAGAATTTCACTGAGTCGATTC…	570	NA		NA	NA	S	H	39.4765	0	1,79769e+308	0.000306953	0.027683	-
Locus_16978_Transcript_6/6	TACCAATATATACATAGAATTTGGTGGTATACATCACGGATGTAGATGGCTGTGGATTGTCAACATCAACAGCTGACTCTAGCTGTTCTTGTTTGATGCATTCACTAAGCTACATGATGTTTATCTTAACATTTGCTGTAAGTATTCTAACATGATTTTATTCTTATTTATTGTACAGTGTCATGATTTTATGTGCTTTTATCAGTTTTCTAGTGATTTTACAATTCCAATATTTGTGGTGGTCAGACGTAAAGTTGAGTAAAATGACAACTTGAATTTTATTTTTCCATATATTATTCTTGAAAACCAACATATAATCAAAAATGACTTAAGCCGAAGTGTGCATGGATGGATGGATAGATGGATAGATATTTATTGTTTAGTTAGTTTCCTGTGCGT…	1080	NA		NA	NA	S	H	101.544	0	1,79769e+308	0.000412568	0.031361	-
Locus_17156_Transcript_10/11	GACCATTCTCCTCCGCAGTTCGTAATTTCTCTGGAGAATTAATTCAACATGTGTTGGACCATTCTCCTCCGCAGTTCGTAATTTCTCTGGAGAATTAANNNNNNNNNNGATANNNNNNNNNNNNATTCTCCTCCGCAGTTCGTAATTTCTCTGGAGAATTAAGATATCTGTTCTGGATTTCACTTATTTCTGTCATTAAGACTTCATTCTTCTTGTTTTGCAATAATTTGGACATCTGCCCTTTCTTGTAACGAGCCGGAAGTTGTGATAACCAGAAATTGCCAATAAGACGACTTTCTTCATTCAAGCAGACATTCAAATTATTAACCAGAAGTGATAATTCACGTAAAATACTGTANNNNNNNNNNNNNNNNNNNCTCTGCATTCTTGTATAGCTCA…	889	NA		NA	NA	S	H	49.7339	0	1,79769e+308	0.000130116	0.0182552	-
Locus_1717_Transcript_32/32	CGTTCCCTGCTTGATTCATTTGCTTTTTTTTCTTTTTTTTTTCAATAGTAAATTTATGTTTTTACTACCAGTTCCTGCAAATTCAAATTCAAAGTGAAAGAGAGAGGAGAAAGAGCAGACAGGAGGAGAGCGAGAGCGAGAGAGAGAGAGGGAGAGGATGGAAAAGAAGAAGAGACAAAATAAAACTGAAATGTGAGGATGTCTAGAGTGAGAAAGAGAATGTAAGACAGAGAGAGGACAGGTTCATGTTTGTCCATAACGGATGTTTACTGCAAATGTGTGTACATCAATGTATATGTGTAAAGCTAGGATACATATACACACACACACACACACACACACATACATATAAGTGTATATATACATAAGTATATACATATATGTAAATATATATACTAC…	10924	sp|P51112|HD_TAKRU	Huntingtin OS=Takifugu rubripes GN=htt	P51112	0.0	S	H	8.64972	42.6705	-2.30251	2.10155e-05	0.00564766	0.20271
Locus_1734_Transcript_16/19	ATCATTGAGTTTGGAGGCACCAATTCAGAGACATCTTGGGTTCGGTCACATTAGCTAGAGAACGCATCATTCATTAACTCACTGGAAGGAAAAGCGATTTGTTCAGAACTAACCCGCCGGATAAACAGCATTTAGTGTTGCTTGATCCTCTGAGAGATTATGCNNNNNNNNNNNNNNNNNNNNNNNNNCGTGGCCCCTGATGGCGGATGGGGTTGGGTAGTGACATTTTCTTCCTTCATGATCAGTGTCCTGGTGGATGGGATATGTCTCAGCGTCGGAGTTTTCCTTAACGACTTAATCATTGAGTTTGGAGGCACCAATTCAGAGACATCTTGGGTTTATGTCCGTCCTGAATGGAAGTTACTTGGTCGTCGGACCAGTTGTCAGCGGTTGTGCAAA…	823	sp|Q8K1C7|MOT14_MOUSE	Monocarboxylate transporter 14 OS=Mus musculus GN=Slc16a14	Q8K1C7	3e-30	S	H	43.5786	5.27348	3.04679	0.000380395	0.0305753	8.26371	transmembrane transport; response to stimulus; monocarboxylic acid transport; small molecule metabolic process; cellular metabolic process;	nuclear membrane; integral to membrane; actin cytoskeleton; plasma membrane;	protein binding; monocarboxylic acid transmembrane transporter activity;
Locus_1735_Transcript_40/41	TTCCTGCTGAACCGCTCTTCCGATCTCGACGACGACGAAGATTACGACGAGGACGACGAGGACATGCCGGCTACTGAGAGAGATCTTGCCGATGATGCGCAATGGAAGCTAATTCAAAAGAACACTTTTACAAGATGGGCCAACGAGCACCTGAAAACGGTCAGCAAGCAACTAATGGATCTGGAAACGGATTTATCGGATGGTTTAAGGCTTATTGCTCTCGTTGAAGTGCTCTCTAGCAAAAAATTCAAATTTATCAACAAGAAGCCGAACTTCCGAACACAGAAGCTCGANNNNNNNNNNNNNNNNNNNNNNNNNNNNNNNNNNNNNNNNNNNNNNNNNNNNNNNNNNNNNNNNNNNNNNNNNNNNNNNNNNNNNNNNNNNNNNNNNNNNNNNNNN…	755	sp|Q14315|FLNC_HUMAN	Filamin-C OS=Homo sapiens GN=FLNC	Q14315	1e-47	S	H	28.3617	250.928	-3.14525	0.000156957	0.0200924	0.113028	cytokine-mediated signaling pathway; epithelial to mesenchymal transition; cilium assembly; Golgi to plasma membrane protein transport; cytoskeletal anchoring at plasma membrane; spindle assembly involved in mitosis; Wnt receptor signaling pathway; membrane assembly; SMAD protein import into nucleus; positive regulation of I-kappaB kinase/NF-kappaB cascade; protein localization to cell surface; c…	pseudopodium; microtubule plus end; cuticular plate; basement membrane; dense core granule membrane; focal adhesion; basal plasma membrane; M band; Myb complex; ruffle membrane; Golgi apparatus; Z disc; cytosol; nucleolus; intermediate filament cytoskeleton; costamere; extracellular vesicular exosome; platelet alpha granule lumen; sarcolemma; dendritic spine; axolemma; hemidesmosome; fascia adher…	Fc-gamma receptor I complex binding; transcription factor binding; protein homodimerization activity; protein kinase C binding; Ral GTPase binding; calcium ion binding; glycoprotein binding; microtubule plus-end binding; signal transducer activity; structural constituent of cytoskeleton; protein C-terminus binding; tropomyosin binding; protein domain specific binding; Rac GTPase binding; ankyrin …
Locus_1758_Transcript_3/3	ATATACATACATTCATACACATAGTTGTCTTTTGCATCAATGTTGTGTGTGTGCGCGTGAACACACACATATTTAAGTGTGCATTTATATATACATACATATATATATATAAATATTTACATGTATGTATATATCTATATATGTACTTACAAATACATATTATGTTTATGCAAATGTTATGAATGTTTGCTTGTGTGTGTATGTATACATATACACATATATATATACACATATACATACATATATATATATATACATATACATACATATACATACATACATATACATACATATACATACATACATACAT	310	NA		NA	NA	S	H	43.3505	142.201	-1.71381	0.000265252	0.0260041	0.304854
Locus_17611_Transcript_1/1	TGAATTAAAATCTTCCACCAATCCTTAGTCACAATCTATATTCCTAAAACCAGCTGAATGATAACTAAGTTACTTTACTAAATTCTTTGTTTTTTTAAAGTAATTGAAAGAAACAGAGAGCATCTCAACAGAAATACAGTAAGGAAAGGGTGGTTAAGGGTTGTCATTAACAGTGACAGACGAAATATACACCGCCGGAAGTTCTTGTTGACAAACGACGGCAGTCACTTTATTCAGTTGAATCACGCCTTTCCACCCGTGTCCGAAGTTTGAAAGTGTCTAGTGACAAAAGATTATTTTCACATACGAAAGCGCACCACTTTTCTTTTATTAATTTTCTGAAAGATTCAAGAACTGGTTATTTCGTTTGAATTAAAATGTAACTTCTTTGTATGTGGA…	594	NA		NA	NA	S	H	37.9211	0	1,79769e+308	0.000593943	0.0384474	-
Locus_17626_Transcript_2/2	TTTATTCTACACACACACACACACACAACACTCACGCACTTTGTGCCCATCACTAGTCGGTGATTGTCTCACACTGTGGACAGGTAACTACCTTTCAGGATCGATAAAATAAGTACCAGTCAATCTCTGGAGCCAATTTAAATGACTCTGCCCCCTTTCTCTCCCCACCCACAAAACTACTGGTCTTGTGCCAAACTTTGAAACCAATATTATTATTATTATTATTAAAGGCGGCAAGTTGGCAGAATCGTTAGCACGCCAGGTGAAATGCTTAGCGGCATTTCATCCATCTTTACGTCCTGAGTTCAAATTCCACAGAGGTTGAGTTTGCCTTTCGTCCTTTCAGAGTTGATGAATTAAGTACCAGTTGCGTACTGGGGTTGATCTAATCAACTGGCC…	888	NA		NA	NA	S	H	106.349	378.663	-1.83211	0.000897389	0.0470348	0.280854
Locus_17683_Transcript_4/5	TAATTGTTTTATTATAGAAATAGAAATGGAATTTGTATGGAATGTTTTATTATAGAAATAGAAATGGAATTTGTATGGAAATATGAAAACTTGTTCAATAAATTTGTTCAATAAATTTTCAGTAGATCTGACACACATAGCAACAAGGTGTGTGCGTGTGCATGTGCATGTATGTGTGTGTATTTTATAAAAACAGTCCATCATAAATATAAAAAGGCTGCTTTTTTAATTTCTTTTTCTTGGTTCATATCTACTCTTTATCATAATTAACACCACTACCATTATCATCCTTATAGAAACACACAGATGCACACACATATATATATACACTCATGTATGTATGAATGTATGTAGGTAGGTGGCAATGATTGTAATATTTATTAATGTCTTGAGAACAGA…	820	NA		NA	NA	S	H	33.6175	115.845	-1.78491	0.000263564	0.0259708	0.290194
Locus_176_Transcript_103/109	ATATAGAACTGAAAGGCAACATTAGCAATAAGATAGTTGTATCACACACAATGCACACATATCCAAACCTTACAANNNNNNNNNNNNNNNNNNNNNNNNNNNNNNNNNNNNNNNNNNNNNNNNNNNNNNNNNNNNNNNNNNNNNNNNNNNNNNNNNNNNNNNNNNNNNNNNNNNNNNNNNNNNNNNNNNNNNNNNNNNNNNNNNNNNNNNNNNNNNNNNNNNNNNNNNNNNNNNNNNNNNNNNNNNNNNNNNNNNNNNNAGTTGTTCCAAACACTGATGCCAAACCAGAGACAAATGAACTCTCATTGCAGGTACTTACACAAAAGGTACAGTGCGGCGCAAGCTGGTTGAACTGACCTCGCTGGCCTGATCTGGCCCATGGGCCATAGTTTAGTGACC…	1615	NA		NA	NA	S	H	63.7519	249.241	-1.967	0.000322346	0.0282258	0.255784
Locus_17807_Transcript_1/1	TCTTTCCCTACACGACGCTCTTCCGATCTCCCCACTTGGTTTCCGTACGTGCACGTGTTGATTCCGTCTTGGTTTGTGTAGACTATCTTGCTTTGATCACCGGCAGAGGCAAAGAAACACTTGATGAAATCTGTCCTCTTGTAGACTGAGTTTGGTGGCGGAAATTGATCGATATTATTGGGTTCCGCGGTCGACTTTACAAGGGTGAAACCAGGGATCATCATCAGCGACCCAAGGTCGGTGATTCCAACGCAGCTTACTTTAACTGGACTTGTGCCAGTAAAGCTGATTTTGCTGAGAATCAGATAACCCCTTCGAATTTTAGTGGAAAAGACTCCGTTGACCTTAATTCCCGCAGGAATGTCGCATTTGATTCTATAACGGAATGCGGTTAGACTC…	580	NA		NA	NA	S	H	85.2162	0	1,79769e+308	0.000141054	0.0194442	-
Locus_17929_Transcript_18/21	ACTTCACAAAACATACATCTGTGGAAAAAACATAAAACACATCCCACCTATAACATTCATTTCTAACAAATATTACATGTTTGTTTTATGTTTACAGTACAGAATATTATGAAACACCAGACTGACCAGAGTGAGGTGCATGGCTAAGTTGTTAGGCTTTTGGACTCACACAGTAAAATTGCGGCTTCAATTCCTGAACAAGGCGATGTGTAAAGTTCTTTAGCAAAACACTTCAGTCTAGGTTTGCCCTGCATACAAACCTGCCCCTTGTTATAGGTGAGTCCATGTTCATTGATCTACATTGATCTACATCTTATCAACTTCAGATGTGTTCCTCCAAAACAATTTTATTTGCCTCAGTTGATTGGATCAGATCAAAACCCAAACGAGTTAGATTTA…	3689	NA		NA	NA	S	H	28.9367	142.22	-2.29715	0.000551424	0.0371408	0.203465
Locus_17929_Transcript_20/21	ACTTCACAAAACATACATCTGTGGAAAAAACATAAAACACATCCCACCTATAACATTCATTTCTAACAAATATTACATGTTTGTTTTATGTTTACAGTACAGAATATTATGAAACACCAGACTGACCAGAGTGAGGTGCATGGCTAAGTTGTTAGGCTTTTGGACTCACACAGTAAAATTGCGGCTTCAATTCCTGAACAAGGCGATGTGTAAAGTTCTTTAGCAAAACACTTCAGTCTAGGTTTGCCCTGCATACAAACCTGCCCCTTGTTATAGGTGAGTCCATGTTCATTGATCTACATTGATCTACATCTTATCAACTTCAGATGTGTTCCTCCAAAACAATTTTATTTGCCTCAGTTGATTGGATCAGATCAAAACCCAAACGAGTTAGATTTA…	2141	NA		NA	NA	S	H	49.5535	0	1,79769e+308	0.000778287	0.0435007	-
Locus_1798_Transcript_9/10	CAAGCCCTACACCAACGAATTGTACCTCCTGAGAAAGTCCGCATTGTACCTCCTGAGAAAGTCCGCGAAGCTCTCCTCCCAGCCGCTGGGGAAGATGGGGGGGAACATATCATGCTTTGTCGGAATTTACATTTACCCGGAGAACACACTGAGCTCCCTGATCACCCAGGCCTCCAATGAATTCTTCTACAATGCCACCAAAAAACAAATAAAGGAGGGAACCCTGTACTGCCCGCCCGAGATTTGCCTCCTCCTGTGCTCGATGGCGGCCCTGTACGACTATGGCCTCTACAACCCGACGACCCACCGGGGGAGCTACATCTCAGTCAATAATTTCATTCCCCAGAAAATCTTCGACCAGTACGACCTGCCCATGGACGTCTGGGAGAAGAGACTTTG…	1016	sp|P15311|EZRI_HUMAN	Ezrin OS=Homo sapiens GN=EZR	P15311	3e-35	S	H	56677.4	10914.3	2.37656	3.86586e-05	0.00791163	5.19297	regulation of lymphocyte migration; regulation of actin cytoskeleton organization; rhabdomere development; oocyte anterior/posterior axis specification; axon guidance; establishment or maintenance of apical/basal cell polarity; leukocyte cell-cell adhesion; apical protein localization; morphogenesis of an epithelium; membrane to membrane docking; leukocyte migration; receptor internalization; reg…	cell surface; extracellular vesicular exosome; focal adhesion; extrinsic to membrane; astrocyte projection; apical plasma membrane; stereocilium; lamellipodium; actin filament; cytosol; basolateral plasma membrane; T-tubule; membrane raft; Schwann cell microvillus; internal side of plasma membrane; filopodium membrane; uropod; microvillus membrane; microspike; microtubule basal body; cell tip; nu…	structural molecule activity; receptor binding; cell adhesion molecule binding; protein domain specific binding; protein kinase binding; actin filament binding;
Locus_1814_Transcript_1/4	CTAAAACATTTTACACAGAGAATAGAAATTCTGATGAAAGACTTTAAGAAATATTATCATAGTCAAGACTTTGATATTTTAGGAAAACTTGAATATTTTCTGGAACAATACATAACCAAAAATGTTTTACAAGACAAACACAAGACCATTGAACCACCAAAAGTAACCACAAAATTTCGGCCTCTTCAGCCAGTTGTGACCAGAGAAGCAAAGATCGAGGAATCTGGTGAAGACTTAAGCAACCCAGTATCCAATATTGTTGTCATACAAGGGGGAATTGTAACATATTNNNNNNNNNNTTATATGACAATATGTTGTGTAACAAGAGATGGTAACAGAAACGATGTTCGTTGCTCATCTTCTGTTACTGACTTTACCAGAATCAGTGAAGACACAGTC…	483	NA		NA	NA	S	H	44.8637	0	1,79769e+308	0.000639902	0.0401524	-
Locus_18312_Transcript_1/1	GGGCTATACAGTTTATACCGTACAGAATGTGTGACAACTTACTCAATAACGAGGTGTTGGGCGATTAGTACCCAGCTATTTATTCAACTATGCTAGATAACACAAGTTTACTATCGAATTCTAAGAATACAAGCATTACAGCTCGATCTTCAACTAAGACATTAAAATCACATCCGTACAGATTCATCGCCGAATATCTGTTTAAGGTAAGAATCCCACTCTATTCGAGAGGGGTATATCACAATCAACGATTTCGTAGCAGGTGTCTAAAATGAACTATCCGTTAAGATGAACGTGCAATTTCGTAACATGACTCTCCGATAGCATAGATCTGGGCCTCAAATATAGGAATATATACTACATACATGGTATTTCAATAGAGCCTAGGGAAATCTCCGG…	781	NA		NA	NA	S	H	152.15	0	1,79769e+308	4.43393e-05	0.00861056	-
Locus_1834_Transcript_9/10	CTCCCACCTGGCGGGAAATTGCCGTTGCCAGGGAAACCACCATGAGGGTGCACTCCCACCTGGCGGGAAATTGCCGTTGCCAGGGAAACCACCANNNNNNNNNNNNNNNNNNNNNNNNNNNNNNNNNNNNNNNNNNNNNNNNNNNNNNNNNNNNNNNNNNNNNNNNNNNNNNNNNNNNNNNNNNNNNNNNNNNNNNNNNNNNNNNNNNNNNNNNNNNNNNNNNNNNNNNNNNNNNNNNNNNNNNNNNNNNNNNNNNNNNNNNNNNNNNNNNNNNNNNNNNNNNNNNNNNNNNNNNNNNNNNNNNNNNNNNNNNNNNNNNNNNNNNNNNNNNNNNNNNNNNNNNNNNNNNNNNNNNNNNNNNNNNNNNNNNNNNNNNNNNNNNNNNNNNNNNNNNNNNNN…	1599	sp|P09446|HSP7A_CAEEL	Heat shock 70 kDa protein A OS=Caenorhabditis elegans GN=hsp-1	P09446	7e-63	S	H	344.123	67.6964	2.34577	4.5516e-08	5.04563e-05	5.08332	negative regulation of transcription, DNA-dependent; post-Golgi vesicle-mediated transport; protein refolding; modulation by virus of host morphology or physiology; nematode larval development; DNA repair; axon guidance; negative regulation of extrinsic apoptotic signaling pathway in absence of ligand; regulation of cell cycle; transcription, DNA-dependent; chaperone mediated protein folding requ…	cell surface; aggresome; extracellular vesicular exosome; spliceosomal complex; neuron projection; clathrin-sculpted gamma-aminobutyric acid transport vesicle membrane; endoplasmic reticulum; cytosol; Prp19 complex; plasma membrane; COP9 signalosome; perinuclear region of cytoplasm; mitochondrion; melanosome; nucleolus; neuronal cell body; nuclear speck; synaptic vesicle;	unfolded protein binding; protein N-terminus binding; ubiquitin protein ligase binding; protein binding involved in protein folding; receptor binding; ATPase activity, coupled; ATP binding; ADP binding;
Locus_18667_Transcript_2/2	TAAATTCGTGGCAAAGCTCGTGGCAATTGAGTTTTTTATCCTCACAGTCAGGAGAGGTCTGATTGAAATAGACAAAGTTCCCATCAACCCTTATACGAGGATCAAATTCAATCATTTCCTCCAAAGTCCCGAAAAACAAAATCTTTAAGGCCTCAGAGACGGGAACACAAACTTGGTTGACCTGATGAATAATTTCTCCCCTAATTTTGTCGATAAGTAAATCCAAAAATGGACCATAAACATTCGAAGGAAGAGCGGTACGGGAAAGAATGATTTTATTGTAGCTCCCAGTTGCCAAATATCGCTCAATGAGCACAACATGACGGATGTAGACATTACTTTCAACTGCGGAATCAGGCAGAAGCTCTAACTCTGTATGGAAACTACCCATCATATCTG…	670	sp|Q5RE15|PSMD8_PONAB	26S proteasome non-ATPase regulatory subunit 8 (Fragment) OS=Pongo abelii GN=PSMD8	Q5RE15	4e-34	S	H	41.5325	0	1,79769e+308	0.000938207	0.0473643	-	single-organism metabolic process; nucleic acid metabolic process; post-embryonic development; response to organic substance; antigen processing and presentation of peptide antigen via MHC class I; negative regulation of cellular process; regulation of ubiquitin-protein ligase activity involved in mitotic cell cycle; response to stress; shoot system development; ubiquitin-dependent protein catabo…	proteasome accessory complex; cytoplasm; nucleolus;
Locus_1912_Transcript_59/60	TTTTTTTAAAAACAATTGTTTTATTAATTAAACGGATTGCTTAAAACGGTAACAAAACACATTGAACATGAAAGAAAAACATTATGGACATTAGAACATTGAAAAATATTTCTAGAACTTAATAATGATCCATTGTCTGTGGAATGTAATAAATTGTTTGGCAACTTGCCCAGTAGAATTTTATATAAAGATTTTGTTCTGTTTTTTTTTTGTTTGTTTGTTTTTTTGCTTTTTTTAAACATGAAAGCTCTTACTCTCAGGCCTACAGTTATGTGCTTGTCCGTTCCCTTGCAGTAGAGCCATTTGAATGAATATTAAAAAATGCTAATTAAGACTTTTTTNNNNNNNNNNTTAAAAAAATGCCATTATTGACAAATGTTTCGACGAAAAGGCACACGC…	7288	sp|Q13127|REST_HUMAN	RE1-silencing transcription factor OS=Homo sapiens GN=REST	Q13127	1e-08	S	H	545.558	98.4162	2.47076	0.000368661	0.0299032	5.54336	regulation of cellular process;
Locus_19348_Transcript_2/2	GAACAACGCCCTTTGGTCAATGGTAAAGCAGTGCTAGGATTGTAATCTTTCTCTTGCTGGGAAAAGCTATGTTCCTGTTGGAAACGATTCCATCTGCATTTCCTGCTTTGAACTAAATCACGCTTCCAAATGCAACACGTGCCGGAAAATTATCGGCCCAGGACAAGCATCTTTGATATATGACGAGAAAAAGTACCACAAGACTTGTTTCTGCTGCAAAATTTGTTCAAATCCGATAGAATCGGCATCTTTTCACACGTTGGACAATAATGATCGTTGTTGTCTCAAATGCTACGACAAAAAATTCAGCAAAACATGCGTTGGATGCAGAAAGAAAATTTTGCCTGGGGAGTATTCGCTGACCTACAAGGATAAGCTCTACCACAGTCAATGTTTGTT…	915	sp|Q14192|FHL2_HUMAN	Four and a half LIM domains protein 2 OS=Homo sapiens GN=FHL2	Q14192	3e-43	S	H	2405.76	828.328	1.53822	3.28916e-05	0.00722693	2.90436	regulation of transcription from RNA polymerase II promoter; anatomical structure formation involved in morphogenesis; single-organism cellular process; negative regulation of cellular process; positive regulation of cellular process; embryonic heart tube morphogenesis; pattern specification process;	actin cytoskeleton; cytoskeletal part; cell junction; cytoplasmic part;	protein binding;
Locus_20052_Transcript_3/4	CTTGCCACAGAACCATGCCTATATGGAGAATGATATTTCTACACAGTTTCCTGCAGCAAATTCACTCACAACGCTTAGTTGACCCAAGGTTATAGTAAATGTTATTTGTCCAAGGTGCCACACAGTTGGACTAAAGAGTCCATGGATGTGAGAAGTAATTTTCTTGCCACAGAACCATGCCTATATGGAGAATGATATTTCTACCATAGATGAGAATGTTAACTAAAACCCATATTGTGCACATAAGAAAGTCTCCTTGTTATTTTGTTATTTTTGTATTTTATCCTCTTCCATCTTTTGCTGTTTTGTTATCAGGTTTTCTCTTAGGACAATTAAGTTAGATTGAAGGAACCTATTCTTGTTCAAACAACACTTCCCGGATAACTATAAAGANNNNNN…	668	NA		NA	NA	S	H	686.314	254.065	1.43367	0.000278093	0.0261437	2.70133
Locus_20091_Transcript_1/1	CATACATACAAAAAAAAAAAAAAAAAAAAAAAAAAAAAAAAATACATACATTTGTCTACCGTTTAAATGTTTTTACATTATAACCACCAATCTGCTTTGCTTTCCTTTAACCACCAATCTGCTTTGCTTTCCTTTTCTTTCTACATGCCACCTAAAAACATCGCCATTCCCGCCCGTTTCTCTAAAGTTCAACCTTCG	198	NA		NA	NA	S	H	67.0516	0	1,79769e+308	0.000324669	0.0282258	-
Locus_2022_Transcript_2/2	TCGGCATTCCTGCTGAACCGCTCTTCCGATCTCAAACTTTGGCCCAACCCTGGCAATTTCAGGGGAGGGGATGAGTTGAGTACATTGACCCTGAAAGGATGAAAGGCAAAGTCAACCTCGCCGTTCATCCTTTTCAGGGTCAATATNNNNNNNNNNAATAATAATAATAATAATAATAATTGTGAATAAAGATATAAATGTAAGTAAAAAATATACACAAATAATTGAAGAAGTTTGGATAGGAAGTCATGTAGACACCCTACAGAAAGTTTGCCTCTCAGGGACAAGAAAGATTATCAGAAGAGTTTGAAACAGTTGAAAGCTTGTGAATATCTCAGGTTTCAAGTAGTGACCCGCAGCCCACATAAATTCTAGAAGGTATAAGAAAAAAACTGAGTC…	1025	NA		NA	NA	S	H	411.14	14.3371	4.8418	1.10134e-13	4.18588e-10	28.6766
Locus_20496_Transcript_2/2	TTATTTACACTTCTGAAAAAAAAAAGACACCCTTCCCCCCACCCCTAAGCCTAACCCTAAAATAGATTGAAATACAATAGATCGATACTAGAGTCATAATTATGGGTGACAAATTTATATGACACCGCTAGCAAAAACTGCTGTTCAAACCGAAAAGATCCCTTTAAGGTTCGATAAAATAAGTATTAATTGAGCATATTTTGTTGATGTAAGCGACTTGACCCTTTCCTTAAAATTGCTGACATTTTCTCTAAGAAAAACATTTGAGTAGAGAAGCTTCAGAATGAATAGTCTCCCTTAATCTTGTAATTATATTGAAGGAGATAACTCGTTATATTACTTGTATTTATTGGTCAGTTTGTAGAGGTCAAATATGTACCAAATATATTTCACCTGATC…	456	NA		NA	NA	S	H	0	421.729	-1,79769e+308	0.000993787	0.049236	-
Locus_20728_Transcript_17/17	TTGTGATTTACCTTTCAAGGATTATATTTTATATGCTGATAAAAATGTGAAGGCTCCAAAATATTTGACAGCTTGTAGCCCTGTCTTTGATTTATCTTGTCTCACTGATAAATCCAAACTTGTTTATGATTATTCCACCAAAACTATTAAAGTTCAGAGAACCTCTTCAACTGCCATTAAGGTTGATGTTCTAGGTAACAGCTGGCCAGAAGCAGTGTCACTGAATTTCAATGATTCTCAGTTAAGTGCATTTTCCAATATTTTATCCAAAGAATTCTCTCTTACACAAGGTCCACCAGGTACAGGAAAGACTTATATTGGTCTTCAGACAGTCAAGGTTCTCTGTAGCAACCTCTGTAGCAACTATGAGAAATGGTGTGGCAAGCCAATGCTGATTGT…	5009	sp|Q8R151|ZNFX1_MOUSE	NFX1-type zinc finger-containing protein 1 OS=Mus musculus GN=Znfx1	Q8R151	2e-61	S	H	43.9441	8.33688	2.39809	0.000682614	0.0411741	5.27105	sugar mediated signaling pathway; RNA interference; RNA processing; regulation of cellular macromolecule biosynthetic process; DNA metabolic process; defense response to bacterium; regulation of RNA metabolic process; response to sucrose stimulus; cellular response to stress; nuclear-transcribed mRNA catabolic process, nonsense-mediated decay;	cytosol; plasmodesma; plasma membrane; catalytic step 2 spliceosome; cytoplasmic mRNA processing body;	heterocyclic compound binding; RNA helicase activity; organic cyclic compound binding;
Locus_20757_Transcript_7/10	TACACGACGCTCTTCCGATCTTATAGCTCTATAGCTCATGTAACTTTTAAACAAATTATCTTAATATCTTAATATGGGGTAGGACCGGGGTAGGACCGCCTTTGACAGTAATTACACCTTCAATTCTACGAGGTATGGACTCGTACAAATTTTGAATTGTTTCCAAAGGAATTTTTGTCCATTCGTCAACAAAAACAATCTCCATTTCTTGTAGTTTTAATATCGATATGGTGGAGGATATCGGCTCTTAACTTGTTTTTATAAAATGCACAATAAATGATCAATAATATTGAGATCAGGGGACACTGGTGACCCGATGAACTTCACTTCACTAGAATGTTTCTCCTGCCATTCAGTAACAACTTTAGCTGTATGAATTGGTGCATCATCATCCAGAAA…	585	sp|P35072|TCB1_CAEBR	Transposable element Tcb1 transposase OS=Caenorhabditis briggsae	P35072	6e-11	S	H	58.2602	0	1,79769e+308	8.57348e-05	0.0141424	-	DNA integration; transposition; DNA-mediated	nucleus	DNA binding; transposase activity
Locus_2079_Transcript_38/43	CTACTTGCCCTCCTCATGTGTGGTTATTTCCTACCGCCATGAGCAGCTAGCTAGCCAGCCAGTGTGATCATCATCACCATCATTCCTCTTTCTCTCTCTACACTGTGTCGACTGAGCTACTTGCCCTCCTCATGTGTAACATCCTGCAGAATGTGATTTCCAGGTGGGAACTGCAGCTCATCTTGAACCAGAGTTTGTAATGGACATTCCTTAAAAAGAACTAAATCTACTCAACAAGAGGACAGTTCGTCAACCGATCTGCCTGATTTACCAAACACAGAATTTTCCCATGTAACGTGGTTCCTTATTCTTTGGCAACTTGCCCCCCCAAATTGTTCTAGGACTTCTTCTGGTTTTAAACTATTTTTCTTGGCTTCCCTTTAAGATAAGAGCTTAAAA…	5557	sp|P10925|ZFY1_MOUSE	Zinc finger Y-chromosomal protein 1 OS=Mus musculus GN=Zfy1	P10925	3e-05	S	H	101.279	0	1,79769e+308	4.31018e-05	0.00854769	-	regulation of transcription; DNA-templated; transcription	nucleus	DNA binding; metal ion binding
Locus_20857_Transcript_3/3	AGAAGGCGGAGGAAGTAAACACAGTAGAACTTTACTTCTATTCTGCCGGTGATACTTCTTTATAGGATATCGGACAAATTTCGCGCTTCATATAATAACTATTTGCAGACATTTTCTCAGTATGATATAGACAAAGAATTCTGTGATGGAATCTTTCAGACATTTAACTATATTGACATGGAAGAACTTAACTTTACATAAGAGAAATTTATCCCGAGCTGGTGTGGAAATCATCTGGCCATTATGCCTTTTTCTAATACTTGTTGCTGTCAAGACGCGGCCAGATCTCATTAAACAAAAGGAAGAATGTCATTTTGATGGTCGTGCATTGCCTTCAGCTGGACTATTACCTTTTGTTCAGACATATGTGTGTACAATAAGCAATAATTGCCATAAGAA…	827	sp|P78363|ABCA4_HUMAN	Retinal-specific ATP-binding cassette transporter OS=Homo sapiens GN=ABCA4	P78363	5e-24	S	H	8171.42	30570.8	-1.90349	3.06181e-05	0.0072088	0.267296	response to high density lipoprotein particle stimulus; phospholipid transfer to membrane; visual perception; cholesterol efflux; response to low-density lipoprotein particle stimulus; negative regulation of biological process; protein lipidation; peptide secretion; photoreceptor cell maintenance; positive regulation of cholesterol efflux; reverse cholesterol transport; phagocytosis, engulfment; …	apical plasma membrane; lysosome; macromolecular complex; phagocytic vesicle; membrane raft; integral to plasma membrane; photoreceptor disc membrane; Golgi apparatus; endosome;	lipid binding; phospholipid-translocating ATPase activity; small GTPase binding; apolipoprotein A-I receptor activity; apolipoprotein A-I binding; anion transmembrane transporter activity; ATP binding; syntaxin binding; cholesterol transporter activity;
Locus_2102_Transcript_4/6	CACAAATACAACAAAGTCAGAAACAGAAAAGCCAATTAGAAAAATAAAAGATCAACCACAAACTAAATCTAAGATAATTCAGAGATAGAAAAGCGTATCGCTCAACTCGGGACGAGCTGAGACTGCCTTCGAAGAAGAAAGAGACATTCCGGAAATATATGCCAGCTTGTGAGCAAATCCACACACGGAGGGGATACTTATAGAGCCAGTGTAGTTGTAATAGAGCCAGCACAGTCTGTAGGTCAGCTGCTGCATGTCGTCAGTGCTAATGTGCAGTGTGTCATGAATCACGTTGTAGTGGACCGGGTTGACCGTTCCTTCCCGAGGCATGTGCGACACCAAGTAAAAGTCATACCATCCAGTCCTGGTCACACGACTATCGATTACAGTTCCGGGAGG…	1556	sp|A6N7Y9|PIWL1_CHICK	Piwi-like protein 1 OS=Gallus gallus GN=PIWIL1	A6N7Y9	9e-62	S	H	964.136	0	1,79769e+308	1.33455e-05	0.00427779	-	germ-line stem cell division; pole plasm assembly; positive regulation of translation; RNA interference; meiosis; piRNA metabolic process; DNA metabolic process; negative regulation of transposition; chromatin silencing; anatomical structure formation involved in morphogenesis; spermatid development; positive regulation of mRNA catabolic process; positive regulation of gene expression; regulation…	spliceosomal complex; P granule; polysome; chromatoid body; chromatin; mRNA cap binding complex;	mRNA binding; piRNA binding; single-stranded RNA binding; protein binding;
Locus_2118_Transcript_15/23	GGAGCCGGAAAGCACGTTCCTAGAGCAGTGTTTGTGGACTGTTTGTGGATCTTGAGCCGACGGTTGTTGATGAGGTGAGGACAGGAACCTACAGGCAACTGTTCCATCCAGAACAGCTGATCACTGGGAAGGAAGACGCTGCCATCGCTGCCAATAACTACGCACGTGGCTGGCCACTACACTGTTGGGAAAGAGGTAATTGATCTTGTGTTGGACCGAATTCGAAAATTGGCTGATCAATGCACAGGACTACAGGGATTTCTGATATTCCACAGTTTTGGAGGAGGAACTGGATCGGGGTTTACATCGCTGTTGATGGAGAGATTGTCCGTGGACTATGGAAAGAAGTCAAAGCTGGAGTTCGCGGTGTACCCAGCTCCACAGATTGCTACGGCAGTG…	627	sp|P41383|TBA2_PATVU	Tubulin alpha-2/alpha-4 chain OS=Patella vulgata GN=TUB2	P41383	8e-92	S	H	117.389	18.8739	2.63683	0.000479523	0.0351452	6.21964	cellular response to interleukin-4; mitotic spindle organization; cytoskeleton-dependent intracellular transport; GTP catabolic process; protein polymerization; antimicrobial humoral response; mitotic spindle assembly checkpoint; 'de novo' posttranslational protein folding; G2/M transition of mitotic cell cycle; cytokinesis;	tubulin complex; cytosol; astral microtubule; centrosome; lipid particle;	GTP binding; myosin binding; protein heterodimerization activity; protein domain specific binding; GTPase activity; structural constituent of cytoskeleton;
Locus_2118_Transcript_20/23	GGAGCCGGAAAGCACGTTCCTAGAGCAGTGTTTGTGGACTGTTTGTGGATCTTGAGCCGACGGTTGTTGATGAGGTGAGGACAGGAACCTACAGGCAACTGTTCCATCCAGAACAGCTGATCACTGGGAAGGAAGACGCTGCCATCGCTGCCAATAACTACGCACGTGGCTGGCCACTACACTGTTGGGAAAGAGGTAATTGATCTTGTGTTGGACCGAATTCGAAAATTGGCTGATCAATGCACAGGACTACAGGGATTTCTGATATTCCACAGTTTTGGAGGAGGAACTGGATCGGGGTTTACATCGCTGTTGATGGAGAGATTGTCCGTGGACTATGGAAAGAAGTCAAAGCTGGAGTTCGCGGTGTACCCAGCTCCACAGATTGCTACGGCAGTG…	781	sp|P08070|TBA2_CHICK	Tubulin alpha-2 chain OS=Gallus gallus	P08070	2e-96	S	H	19.9154	65.5486	-1.71868	0.000749164	0.0435007	0.303827	microtubule-based process; cellular response to interleukin-4; cytoskeleton-dependent intracellular transport; cell division; GTP catabolic process; protein polymerization; 'de novo' posttranslational protein folding;	cytoplasmic microtubule;	protein binding; GTP binding; GTPase activity; structural constituent of cytoskeleton;
Locus_2165_Transcript_8/10	ATTTTGTTCGTTGGACTTGTCACTTCTCATCGTGTCAAAATCAGCAAAGTTGATAAGGGGTCCGGGGGTTTCCCTCAAAATATAAAATCGAATTTTATATTTAAGTCGACAAACGAAACAGAGGGAGCACTTGATCTGACTAACAATAACAACTTGGTATATTACGGCGAAGTTGAAATTGGAACCCCAAAACAAAAATTCAACGTTATTTTTGACACGGGATCTGCGAACCTGTGGGTCTACTCATCTAAAGGGGATTTCAAATATGGAGCGACTTATGATCACAACAAATCCTCAACCTATAAAGATGTCGGGAAAAACATGACAGTAGAATATATTTCTTCAAGCACAAGTGGATTTCTTAGTTCTGATACTTTAACTGTTGGGGGATTAGAGGTG…	596	sp|P16228|CATE_RAT	Cathepsin E OS=Rattus norvegicus GN=Ctse	P16228	1e-27	S	H	23.3027	90.1775	-1.95227	0.00054207	0.0371192	0.258409	cell maturation; response to lipopolysaccharide; establishment of blood-nerve barrier; angiotensin maturation; hormone-mediated signaling pathway; response to salt stress; renin-angiotensin regulation of aldosterone production; drinking behavior; organ development; protein autoprocessing; antigen processing and presentation of exogenous peptide antigen via MHC class II; beta-amyloid metabolic pro…	vacuole; extracellular space; cytosol; endosome; plasmodesma;	aspartic-type endopeptidase activity; protein homodimerization activity; insulin-like growth factor receptor binding;
Locus_21660_Transcript_3/3	GAACAATAATAAGCATAAACAGAGGGTTTCTTTTCTTTGATTGCTCTGTTTTGCACACTCTTTGTGTTATTTCTCAAATCAACCAAACAGCAACTGGAATCCAGTAATTAGCAAACCAGCAGGTTACTCATGGTTTGGACTATTCTACAATCACAGAAAAGAGATTCCACATAATTTCTCTATTTCACTCTATTTCATGATATAAATGTGAAATATTATCAACAGAATTTATATAAGATATCTTCTAACTTGTTTATAATGTGGATAATGCTCTTTAATGCTCTTCAACGAATGTGGTAGTGCTGGTAAGGACAATCTTTTGTATTTTGTGCAGCTCATGTTACCAGGTATTTTCCCTACATATTAGCCATTAATAATTTAATGGTTTATTATTTTTTA…	1396	NA		NA	NA	S	H	30.5186	116.541	-1.93308	0.000625501	0.0399076	0.26187
Locus_21903_Transcript_2/2	TGACGAACTTCTCCTTCAATCCCGGGACAATTCAGAAAACAACCATCATCAACAACTTTCGGATAAATTTGATGTAAACCTAAACGAAATCAACACTACACTGAAAACTCTACTTTCGGATAAGATAGATGTAAACCTAAATGAAATCAACACTACACTGAAAACTCTACTTACCAATTCAACGCCAAAGAGACCTCAGACACCACTCAGCACACAGAAGGAACACATTTCAACCCCAGCACAACGCATTAAAAACCAGATCATCACTACTTGGACTAAGAAACTACACAACAGAAAACTTCTCTTCTGGAATATGCTCAAAAACCAAAACAAAGCTGATATTTACGACAAATGGTTAAACTCCTCCCCTATCATACTACCCCGAAAATTCCAAATCAA…	868	NA		NA	NA	S	H	461.275	110.665	2.05942	0.000263447	0.0259708	4.16819
Locus_21913_Transcript_6/6	CGCTTATTTGTATTCATAGATATGTATATGTTCACATATATGTAAATTTGGGGATATATTTAGATTGGCTATATTATAATATTTGTGAGCATTCCCTGTAGAGTTAAAAGAATGTGAAAGATTAAACCTGTTAAACATGAATAGATTGTTTTACCTTGTACATGGTTTTGTGTATTTAAAGCTATCAGTTGTATGTTGTTTGCTTCCAAGACCTTTTACATAGACCTAGAAAAACTATTTTTCAGTGAAATTGTACATAGTATAAGTGGCCACTTTATGTGCAATTTTCAACTGAACTTAACACTACAATGGTGTTCCATTTGGCTAAATACTCAAAGTGCAAACAATTCTTTAATTAGTTTTAAAAAAATATTTACTAAAAGTTGAATTCAGCTAAAT…	2243	NA		NA	NA	S	H	499.958	6566.3	-3.7152	8.34245e-05	0.0139592	0.0761401
Locus_21965_Transcript_1/1	TCCGACCGCAAGTCCGCTGCCCTAACCACTAGGCCATTGCGCAATAAATTACTTAATATTTCTACATTACACAAAATATTTTAACAATTTTTTTTTAATACAATTCCTAATATATGGTGAGCTGGCAGAGTCATTAGCATGCCCGAAAACATTCTTAGCAGGTGTTTCATCCAGCTTAATGTTCCGAGTTCAAATTATGCTGAGGTTGATTTTGCCGCTCGTCTTTTCAGGGTTGATAAGATAAGTACCAGCTGAACCCTGGGGTCAATGTAATTGACTTACCCCTCCCCCAAAATTGCTGGCCTTGTACCAGAATTTAAAAGTAATATCTGATAATAAAAATATAATAGGATTTTCGTTTTAACATTGAAAGTAAAATAGGAATCAAAAGGGTCCACA…	511	NA		NA	NA	S	H	0	98.5207	-1,79769e+308	0.000830847	0.0439457	-
Locus_22029_Transcript_2/2	CTGGAGGCTTGCGGCGGCATGTACTGTGATTGCCCAATGAGCGCTTGCCAAGATATCTATTGTGATGGTTCGATATGCAGTTGTCAGAACATAAATTGTGATAGTTCCATGAGTTCGTGCCAGGATGTTCATTTTAGTAGTCCGATGAATATTTGTTGTCGTGACGTTTCTTGCAGCAGCTTTGCACCGCCAAACCTAAAGTGTCAAGGACAAATGATGCTTCCGAAATCGAACGCTTACGAAAGGAACTCCTACAAGAGCAATCAACCCTTATCTAATGTTAATTCTAGCAAGGCCCAGGCCAGTAGATTCTGGGATAAAAGACCATCTTTACAAGCTCAAAAAGTCCCAAATACCTTTATATATGATTTATCATACAACAACGTAAGCGAACAAATG…	833	NA		NA	NA	S	H	79.5072	0	1,79769e+308	0.0005075	0.0358145	-
Locus_22053_Transcript_1/1	AGCACTTTGTCAGAGGGTGAGCCAAAAGTCTTGAAATTCTTTTGGGGATCTAGAACAGTGTGAGCCAGCCACTGTGAAACTATGCCACTGCCCGTGTGCTCCACAACTTGCCATTCAAACAGTGCCAGCTCCAAAAAGAAAACGAACGAAAATTACTGTTACCCAGAATCCACCAGAACCTCATATCCACGTGACACCAGTATGCCATTCGTGCCCCTGCAATCCTTGCTCAAATTGTCATGCTCCAAATTGTCATGGTTGCTGTGATCACCATTGTCCATGTCCAAACCCAGCGGCCACTATTACTGTGACGAAAAAAGCACCAGAACCTCAAATCCACGTGACACCAATATGTCATCCGTGCCCCTGCAATCCTTGCTCAAATTGTCATGCTCCAAA…	401	NA		NA	NA	S	H	102.105	0	1,79769e+308	0.000687138	0.0411741	-
Locus_23476_Transcript_1/1	GCAACGACGACTGCTCCACTGACAACGGTGGTAGAAACAACTGAATCAACCACAGCCACTACTTCTTCTTTCGATTGTCCATCTTCATCATCCCTTGACACCATCTCACTTACGACAACTGACCAAGCCACCACTCCTTATCCTCCTACCTTTATTACTTGTCACTCTTCTATTCCTCCTACATCTACATCATCCTCCGTTTCCATTTCCAATTTTTTGTGTCCTATTGAATTTACTTCTTTTTCATCTTCAACGTCCACTTCTTCAACTATCATTTCACCATCTACCCATTCTTCCAATTTTTTGTGTCCTTTGTTTCCAACATCATCTCCAAATTTTCCTTTAACACAATCTTCGACTTTAACTTCTACCTTGTCTACTAATATTCCATCCCATTCC…	689	NA		NA	NA	S	H	102.828	0	1,79769e+308	0.000938207	0.0473643	-
Locus_24294_Transcript_7/11	GAAAACAAGGACTGCAAAGACACCGACATCTTTGACCCTTATTATGTGGATGTGGTTGATATTAAGGATGGGAAATGTAAAGATGAAGTGTGTCACGGGGAGGTGAGGAGATTGGGAAGGTTGGAGGCAGATGAAGGAGTGCATGATGTGGGAGTCACATCTTTTGGTGATGTTGTTGTTTTGAGGAGGGAGATCAAGAAGGAGTCTGGAGATTGGGATCATTTGTGTTTTGTGGAATGGTTCAGGGAAAAGTCTTTGGTGA	262	NA		NA	NA	S	H	36.1788	205.85	-2.50837	2.13368e-07	0.000183118	0.175754
Locus_24903_Transcript_6/9	TGAAAAGACCATTTTTATGCAAGTAATAAAGTCTAAAGCACTAGAAAATATTCAATTATTTAAATTAATTTTTCTTGAACAATTGTTGTAACAAACTAAATTATCGATCCTTACCGTTGTCTTAGAAATATTTAAGAATCGTTAAACAATTATTGTTTGAAAAATTCCATTTAATTCAGTTTTAGGTCTGAGTAGAGTAGAGTAGAGTGTATAATAAGTGTCTACCAGCAAATCTTTGTCCTGCCTTGTAAAAAATTGTCCCTCAGTCGACGACGTCCTTGTGGCTATTAAGAAGACACCTTATTAATTAATTATCATTATTATTATCATCATTGCTGCTAGTAGTAGTAGTATCATAGTAATCACGACTTAAATTGACATTCAATAAAAATCAAATGA…	543	NA		NA	NA	S	H	59.9832	0	1,79769e+308	4.99657e-05	0.00916785	-
Locus_24982_Transcript_13/16	ATATTTTACACAGGCACACACACACACACACATATGAGGGGGTGAATATTCATATGCTTTTATTCTTTTATTTGCCTCACTCATCATACAGTGTCCATGCTGGGGTACCATGTCCAAGGATTTTGGTCAAGCAGCTCAACACCAATACTTATTTATTCAACTGCAAAGATGTAGTTTTGACATAAAGAGACACAACTTAGACACCAGTAAATATAAACACATTACAAAAACACACAAACACACAC	245	NA		NA	NA	S	H	32134.1	3337.3	3.26735	1.89474e-05	0.00525101	9.62876
Locus_24_Transcript_7/9	ATACTAAAATAACCTCAGGAAAATACCTTAGGAATGAGAACTCAGGTTCGAAATTTCCCCAGGACACCTGATGAAGGCTGGAGAATATATCAGCCGAAACGTTGCGTTAACAACAAACAAGATGAGGTCAAATATCCGTCAAATGTAAATAATATTAAAATTCCTTTCCATCTATAACACTTTTAATTGCCAGTCCATTGCGTAAATTTAGATCATTGAGGATTTTAATGAATGGTGTTTCTGTTTTTATGACTGAATCGTTATTTAATGATGAATTGTTTTCTTTCTATTAAAATTACGTTGTTTTTAATAAAGTGTTATAGCAGAAACGGTTGAATCTAATGCATTGATATATAAAAGCATACATCAACACGCGTATCACATCTTCCCTAACCGACC…	1210	NA		NA	NA	S	H	44.5647	7.81839	2.51096	0.00015284	0.0198356	5.69999
Locus_25195_Transcript_7/13	ATCGTTCCACGTCCTCGCGTTGCTGTGTTTTTTTTTTCTTTTTTTCTGTGTCTTCTTGTTTGGATTAACTACATATATATTTGTATATAAGTGTGTGTGTGTATATACTGGATTTAATGTAGAAAGTTTTGTCAAATGTTCGGTAGATATTAGTATATTTCTTGTTTTTATCAAAATGATTTGAGGTGTGGGGAGGGGATTAACATTTCGAGTAGTGTGTGTGTGTGTGCTGATAGAAAATTGAAATCAAAATAAAAAGAACCAAGAACCAAACAGCAAAGAATTAGTTGCACTGTTGTATGGAACAAGCAAGTGGATTCTTCAGTATCCAAATCTCAATGCGCTGTCCAAAGTTTGGACCGTGACCTCTGAATACTGACAGGTAGTATTGGTCCGTGA…	1624	sp|Q5ZMB2|HEBP1_CHICK	Heme-binding protein 1 OS=Gallus gallus GN=HEBP1	Q5ZMB2	0.0008	S	H	3056.32	1277.95	1.25797	0.000545752	0.0371192	2.39159		cytoplasm	heme binding
Locus_2525_Transcript_2/2	AGATGTATATAACTATAACAGATGTATAACTTTGGGCTAGAACACAGATATATAATAACTATATAGATGTGTGTGTGTATCTATATATATATTTATATATACAGACATGGCTATATGGGTAGAAGTTCACTTTACAATCAACATGGTTTGGGGTTCAGTCTCACTGCATAGTTCTTTGGGCAAGTGTCTTCTTTCAACCTACAGGTCAACCAATACCTTTTAATGGGATTTTGTTAATGTAAGCTACAGGATAGCTTGTGTGTGCCCGTTGGGCATTTGTGTGCATGTATGTGTGTGCGTGTGTATGAGTATTTGTGTTTGTTTTTTTCACCACTTGACAAACAGTGTTGGCTTACTTTCATTGCCGTAACTTTGGGCTAGAAGAAACCGCTACAATAA…	475	NA		NA	NA	S	H	89.0814	9.2051	3.27462	4.98771e-05	0.00916785	9.6774
Locus_2547_Transcript_36/37	CTTAGAAAGAGAGAGAGAGAGAGATAAACACACCTGAACACACTGGATAAGTCAACACCAACACGTAACGAGAGATCCAACGAGAGATCCAAATTAAATGAAGAAATTAAATGAAGTGCATGCAAAACGCTTACTTATGGCTATAGCACAAGCTTACTTATGGCTATAGCACAACCATTCCTTTTAAGATCTCTCACTGGGTTCATGTAAGGAACCNNNNNNNNNNNNNNNNNNNNNNNNNNNNNNNNNNNNNNNNNNNNNNNNNNNNNNNNNNNNNNNNNNNNNNNNNNNNNNNNNNNNNNNNNNNNNNNNNNNNNNNNNNNNNNNNNNNNNNNNNNNNNNNNNNNNNNNNNNNNNNNNNNNNNNNNNNNNNNNNNNNNNNNNNNNNNNNNNNNNNNN…	6485	sp|Q5HYM0|ZC12B_HUMAN	Probable ribonuclease ZC3H12B OS=Homo sapiens GN=ZC3H12B	Q5HYM0	5e-06	S	H	76.9958	0	1,79769e+308	8.57348e-05	0.0141424	-	angiogenesis; positive regulation of autophagy; positive regulation of gene expression; positive regulation of lipid storage; negative regulation of gene expression; negative regulation of nitric oxide biosynthetic process; apoptotic process; negative regulation of NF-kappaB transcription factor activity; negative regulation of macrophage activation; negative regulation of G1/S transition of mito…	PML body; cytoplasm; nucleolus; plasma membrane;	protein binding; metal ion binding; endonuclease activity;
Locus_2641_Transcript_2/2	CGGAAACCAAATTGGTTCCAAATTCTGGGAGGTCATCTCCGAATCTCCGACGAACACGGAATTGACCAGACAGGGTCTTCGAACACGGAATTGACCAGACAGGGTCTTACCACGGGGACTCGGATCTTCAGCTGGAGAGGATCAATCTTCAGCTGGAGAGGATCAACGTGTACTACAACGAGGCCTCGGGTGGGAAATATGTGCCACGCGCTGTGCTGATCGACCTGGAGCCGGGAACGATGGATGCGATCCGGAGTGGGCCGTTCGGGCAGATTTTTCGTCCTGATAACTTCGTCTTCGGGCAATCAGGAGCAGGGAACAACTGGGCGAAAGGGCACTACACCGAAGGGGCAGAGTTGGTCGACTCGGTCCTGGACGTCGTGCGAAAGGAAGCCGAGG…	1456	sp|Q27U48|TBB1_GLOMM	Tubulin beta-1 chain OS=Glossina morsitans morsitans	Q27U48	0.0	S	H	124.216	18.5145	2.74613	0.000262037	0.0259708	6.70915	neuron migration; centrosome duplication; natural killer cell mediated cytotoxicity; cytoskeleton-dependent intracellular transport; cell division; GTP catabolic process; spindle assembly; protein polymerization; cell projection organization; muscle attachment; 'de novo' posttranslational protein folding; G2/M transition of mitotic cell cycle;	cilium; tubulin complex; nuclear envelope lumen; myelin sheath; cytosol; microtubule; neuronal cell body; internode region of axon; pericentriolar material; extracellular vesicular exosome; plasma membrane;	GTPase activating protein binding; GTP binding; MHC class I protein binding; protein domain specific binding; unfolded protein binding; protein complex binding; GTPase activity; structural constituent of cytoskeleton;
Locus_2658_Transcript_24/28	GGATATATACATGTACATACTCTGAGAAACTGCTCCATTAGAACTGCTTTAATATATATATAGTACATTCTGGTAACACTGTAACAGTAGCATGATCATTACATCAATTTTTAAATGATGTAAAGATCTATTAATTATTCTGTTGATGTAAAGACCTATAAATTAATTTCTAAGTTAAATGAAGATACTGAGGGCAATGGAATCAGGTTTCTGGAAAAAAAAGAAACAAAAAGAAATTCACTTTTTTTAATTGATTAATTATGCAATAACAATTTAGAACATAACATTGTTTAATACAAAAGAACACACAAATATATTATTCCAGGCACAGGTGTGGCAATGTGGTTAGAAGTTTGGTTCCTAGTCACATGGTTCTGGGCTCAGTCCTATTGTATGACA…	956	NA		NA	NA	S	H	678.557	184.262	1.88071	3.57105e-06	0.00158346	3.68256
Locus_26785_Transcript_3/6	TTGGAACCGAAAGGGTTAATGCTTTTCTTTCATTCCATATTCCTTCTTCCCTCCATTTCTTTCTTTTTCTGATTTCACTCATCCGAGTCTTTCCTCTTTTAGCATTTAAATCAACCGTATCCAGTCCAAATGTTTTTCCTGTTTTAGGTTCAAAGTGACTCTCACACCTACCCTACAATGTCATTCTACAAATATACAGTCAATTCGTCTAAATCTTGAAACTACAATTTGACTAAATAAGCCTTAGAATAATCTGAATGCTAAAGGGTTAACTTCTTTTCTCTGTGGCCATGCTGGGGCACTGCCTTGTGCTGGGGTCTTTTATTCTTTTACTTGTTTCAGTCATAAGACTGTGGCCATACTGGGGTGTCACCTTGAAGTTATTTTAGTCAAATAAAT…	993	NA		NA	NA	S	H	1178.81	368.167	1.6789	0.000241452	0.0253709	3.20184
Locus_2696_Transcript_38/45	GGCTCGCTATCAGAGAATTTGCAGGATTGTCTTCTGATTAGCTTGGGAGTGAATCCTAATACTTCCGAGGCTTGGCCTCTTACAGTATATCCTCGCACTCTCGCAGTTCTAGCAGAAGTTATTCTTCTGCGCCAACAGAAGGAAAGAGAAACCTCCCCCAAAATCATCAGGAGTGTTACTGAGGTTCAAGTAATGAATATATGGGCTCAGAATGAATATATGGGCTCAGTTCACTCGAACATTGAAGCAAGCTATTTTAAACTTTGATAACAAAATTGATCAATTTGAAGATGTCAATGTGGAACATTTGCAGGTCCTTTTGTTCCTTTTCCACAGCTTGCCTCTGATGCAGAAGAAGTCTCTACTATTGCAACTGGCTGAACATCTTATTGCGATNNN…	6128	sp|Q2TL32|UBR4_RAT	E3 ubiquitin-protein ligase UBR4 OS=Rattus norvegicus GN=Ubr4	Q2TL32	0.0	S	H	52.3249	11.629	2.16977	0.000617797	0.039606	4.49952	perineurial glial growth; multi-organism process; root development; positive regulation of catenin import into nucleus; spermatid nucleus differentiation; imaginal disc growth; response to auxin stimulus; sperm individualization; positive regulation of canonical Wnt receptor signaling pathway; negative regulation of double-strand break repair; response to DNA damage stimulus; inflorescence morpho…	cytoplasmic part; nucleus; membrane;	ubiquitin-ubiquitin ligase activity; metal ion binding; calmodulin binding;
Locus_2696_Transcript_41/45	GGCTCGCTATCAGAGAATTTGCAGGATTGTCTTCTGATTAGCTTGGGAGTGAATCCTAATACTTCCGAGGCTTGGCCTCTTACAGTATATCCTCGCACTCTCGCAGTTCTAGCAGAAGTTATTCTTCTGCGCCAACAGAAGGAAAGAGAAACCTCCCCCAAAATCATCAGGAGTGTTACTGAGGTTCAAGTAATGAATATATGGGCTCAGAATGAATATATGGGCTCAGTTCACTCGAACATTGAAGCAAGCTATTTTAAACTTTGATAACAAAATTGATCAATTTGAAGATGTCAATGTGGAACATTTGCAGGTCCTTTTGTTCCTTTTCCACAGCTTGCCTCTGATGCAGAAGAAGTCTCTACTATTGCAACTGGCTGAACATCTTATTGCGATNNN…	10314	sp|Q2TL32|UBR4_RAT	E3 ubiquitin-protein ligase UBR4 OS=Rattus norvegicus GN=Ubr4	Q2TL32	0.0	S	H	26.1217	94.9538	-1.86198	0.000961165	0.0482487	0.275098	protein ubiquitanation involved in ubiquitin-dependent protein catabolic process	cytoplasm; cytoskeleton; integral component of membrane; nucleus	ubiquitin-protein transferase activity; zinc ion binding
Locus_2696_Transcript_42/45	GGCTCGCTATCAGAGAATTTGCAGGATTGTCTTCTGATTAGCTTGGGAGTGAATCCTAATACTTCCGAGGCTTGGCCTCTTACAGTATATCCTCGCACTCTCGCAGTTCTAGCAGAAGTTATTCTTCTGCGCCAACAGAAGGAAAGAGAAACCTCCCCCAAAATCATCAGGAGTGTTACTGAGGTTCAAGTAATGAATATATGGGCTCAGAATGAATATATGGGCTCAGTTCACTCGAACATTGAAGCAAGCTATTTTAAACTTTGATAACAAAATTGATCAATTTGAAGATGTCAATGTGGAACATTTGCAGGTCCTTTTGTTCCTTTTCCACAGCTTGCCTCTGATGCAGAAGAAGTCTCTACTATTGCAACTGGCTGAACATCTTATTGCGATNNN…	4802	sp|Q5T4S7|UBR4_HUMAN	E3 ubiquitin-protein ligase UBR4 OS=Homo sapiens GN=UBR4	Q5T4S7	0.0	S	H	0	20.3306	-1,79769e+308	3.4307e-05	0.00728115	-	perineurial glial growth; multi-organism process; root development; positive regulation of catenin import into nucleus; spermatid nucleus differentiation; imaginal disc growth; response to auxin stimulus; sperm individualization; positive regulation of canonical Wnt receptor signaling pathway; negative regulation of double-strand break repair; response to DNA damage stimulus; inflorescence morpho…	intracellular non-membrane-bounded organelle; cytoplasmic part; nucleus; membrane;	ubiquitin-ubiquitin ligase activity; metal ion binding; calmodulin binding;
Locus_2698_Transcript_22/28	TCCCTTGATATGGCACAATATCACTTGATATGGCACAATATCACGACACTGTGTGATACCATAAAATATTATAAGGTAAGCGTATATGTGATACCATAAAATATTATAAGGTAAGCGTATATGAATGTGTGTGTGGGGCATGATATTGTAAATAGTGTGTGATATGTGATGTGGTACAGGGTGCAGGAAAAACAAACCACCCACATTTAACGGGTTGAGAAGTATTTCAACATATAAATGCCACAGTGCGCAATATTCCTAACCATGGTGGTAATGAGGAAAAACGGTAAAACATTAGCTACATGGATACCATTTTCACCGGCCTAACTTCACTTGTGTCGTAATTATGGCCATGGGAAAAATGGGAGGTATTTCTGCTGCACCCTGTAGAATATCATA…	1097	NA		NA	NA	S	H	59.6348	0	1,79769e+308	0.000187466	0.0222782	-
Locus_27260_Transcript_14/15	CCAACAACTCTATGTTTTACAAGATGTTGTTTGTGTTTGTAACAAGATGTTGTTTGTGTTTGTAAGCTCTATATGGGGATCCTAGCCTAGTATGTTGTCCTTCTCTAGTGACTATACTATATACTTGGGATGAGAAGGGTTAGGATTTAGCTCTTTTNNNNNNNNNNNNNNNNNNNNNNNNNNNNNNNNNNNNNNNNNNNNNNNNNNNNNNNNNNNNNNNNNNNNNNNNNNNNNNNNNNNNNNNNNNTGTGTGTAAATCGTATCGGGGATTGCTTTATATTACTGGCAGTTGTTGTTAGTGTTTCTCTAGGTAGTGTGTACACTCTCAGGGGGTGAGTCTGACTTCTAAGGATTCCCGTGTTAGCTAAGAGGGCTGCATGACCCTTTAGTCCCTGGCTA…	913	sp|Q9ZYM7|NU5M_RHISA	NADH-ubiquinone oxidoreductase chain 5 OS=Rhipicephalus sanguineus GN=ND5	Q9ZYM7	8e-38	S	H	30.8865	3.47798	3.15066	2.29779e-05	0.00582217	8.88062	ATP synthesis coupled electron transport;	membrane;	oxidoreductase activity;
Locus_27260_Transcript_15/15	AGAGCCTATAGGATTCCTCATCCCTTTGTTGCTGACTAGAGCTTTGTTGCTGACTAGAGCATATTGTAGTACGTCTGTTGCTGAGTTGCTGACTGTTTCCTACCATAAGACTATTTTACTTCCTTCGCATAGCACTTCTGGTTTGTTAGCATGGATCTTACCTATTACTTTGATAGGGGGTATTCTTGGTATTCCTGCTCCTGTAGTCAGTAGTGTTATCACCTATGTGACTACTTCTTGTGGGTATGTTCGTGGGTATGTTCGTATATCGAAGTAGTTATCTGTCATCCTTGGGTTATCTGTCAATATTTACGTGGGAAGTATCTAAAAGATGCAGTAAGCTACTATCTTTTTCCTTGTTTGAAAGGCTAGAGGAGTATCTCCTTGCTCTGGCGCCTG…	503	NA		NA	NA	S	H	16.7826	70.2715	-2.06597	0.000291178	0.0268985	0.238826
Locus_27536_Transcript_2/2	CTTCCTCCTCGCCCATTTCCCCCTCCTCGTCGGCGGCGGCGTTTTTTTTTGAAACCAAACCAATAATGAAACGAGTAAGGGTTAGGCTAACTAATCGAATTAAGCGGCCTCCTCATCTTCCTCCTCGCCCATTTCCCCCTCCTCGTCGGCGGCGGCGTNNNNNNNNNNCCTGGTACTGCTGGTATTCCGTGACCAGGTCGTGCATGTTGGACTCGGCCTCGGTGAACTCCATTTCGTCCATCCCCTCCCCGGTGTACCAGTGCAGGAAAGCCTTCCTCCTGAACATGGCCGTGAATTGCTCAGAAACTCTCTTGAAGAGCTCCTGGATGGCGGTCGAATTCCCGACAAAAGTGGCAGACATTTTGAGCCCGCGGGGGGGAATGTCGCAGACCGCAGTCT…	1187	sp|P30883|TBB4_XENLA	Tubulin beta-4 chain OS=Xenopus laevis GN=tubb4	P30883	0.0	S	H	0	1942310	-1,79769e+308	0.000687138	0.0411741	-	neuron migration; centrosome duplication; natural killer cell mediated cytotoxicity; cytoskeleton-dependent intracellular transport; cell division; GTP catabolic process; spindle assembly; protein polymerization; cell projection organization; muscle attachment; 'de novo' posttranslational protein folding; G2/M transition of mitotic cell cycle; salivary gland morphogenesis;	cilium; tubulin complex; nuclear envelope lumen; myelin sheath; cytosol; microtubule; neuronal cell body; internode region of axon; pericentriolar material; extracellular vesicular exosome; plasma membrane;	GTPase activating protein binding; GTP binding; MHC class I protein binding; protein domain specific binding; unfolded protein binding; protein complex binding; GTPase activity; structural constituent of cytoskeleton;
Locus_27689_Transcript_8/8	ACTATTGTCACGATAGGCTTTGTTTGTCAACACTGATATTTTCTGATATTTTTCATAGCAGAAGACAAATACCATGAAGAGACAAATACCATGAAGCTCTTATTGTTATCGTGTTTGGTAGGCTTCTGCTTGGCAGATAATGTCTTAAGATATCAACTCCATCGTCCTGCACAGGTCAACCTGGAACGTTTTAGAACATGGATCATGGAGCATAAAAACTTGAAAAGCTTTACTTGGTCAGATTGTGGTAACAGCTCATCAACTTTGAAAGTTAAGAACCTGATTATTGGACCTGATCCAGTGCGCTTGCCTGGTGACCTCACTATTGGCTTCGATCTTGATATAGCAGAAGACTTTGATGATAGCCTTTCGGGTTCTGTGGAAATATACAAAAAGGTT…	667	sp|Q60648|SAP3_MOUSE	Ganglioside GM2 activator OS=Mus musculus GN=Gm2a	Q60648	9e-25	S	H	150.618	37.3858	2.01033	0.000910737	0.0473643	4.02874	glycosphingolipid metabolic process; glycolipid catabolic process; sphingolipid catabolic process; neurological system process;	intracellular membrane-bounded organelle; intracellular organelle lumen; cytoplasmic part;	enzyme activator activity; hydrolase activity;
Locus_28416_Transcript_28/29	ATTTTATCCATTTTCAACAGTTCTTGTTCAAGAGTGGGATGAAACTGTTTCAAGAACATTTTATCATTCTCTGATTCTACAGTATCCTGTTCTTCTGTAACATGTTTTTCCTCATCTTCAGGATTTGAGAATTCTTGCTTGCTTTTTTTCTTTTTCTGCTTACACTTGCTTTTCTTCACAGCTTCTTCTTCTTCATCTTCGTCCTTCTGGTCTACATTTACAGCAGAAGTTATTTCATAGCTGCTTTTTAGTTTCGGATTTTTCTCTTGTTTGGATTCAATAATGTCACTTTCTTGTTTTTTAGATGCTTTCATATTTTTTCCTTCTTGCTCAGCCATATTGTTCTGCACCTTATCTTTCTTCTTCTTCCTCTTCTTTTTCTTATCAGCTTTTTCAGAT…	409	NA		NA	NA	S	H	44.7927	0	1,79769e+308	0.000112613	0.016927	-
Locus_28416_Transcript_29/29	GTATGTATGCAACTTATTAATTCTTTAAAATTTCTATAATTTGATATGAAATTTACATGTTCATTTTAGTATGTATGCAACTTATTAATTCTTTAAAATTTCTATAATTTTTTCCCCTTTTATGTGGCTCATAATCAACAGCAGATGAATATACCAAAATTTATATATGTAATTACACAACTATCATTAATCGTAATTACACATTAATTTAGTAATTGTGCAAATTATTAATTATTGGATGACATTTTCCTTTTAAGTGCTTCTAAACTTGACTTGAAAATTCTTTTCTGGATCTCTTGATTCAGTCTTTCCTCATAATGTTTATAAAGCTCAAATGCTTGCCACACAAATAAAGCAGCTTTCCTGTGATTAGAGTCAATTTTCAAATTTTCAGACTGT…	752	NA		NA	NA	S	H	5148.21	1188.81	2.11455	2.52959e-05	0.00623146	4.33055
Locus_2889_Transcript_12/13	GGGAGACATAAACACACACACACATGAACAAGACTGACAATATACTTCATTTGTTTTAAAATATCTTTAAATGAAATGAAAAATAATGAGAACAGCCGCCATCTGAAATAAAGATAATATTCTCCTGTGATATTATTTTATTTAACTGCTGTTGAGGTGTAGGAGATGTTCAGAACAGCCAAATATAAAATATCTCTGTTACATACAGCACGCAGTTCGGATGCATTATTCTGATGCACATGGTTTTTGCTGGTAGAATTGTTCAACTTTTGCAGTTTAATTCACACTGCATATCGTACATGGCATTTGAGCACTGGTGTGTTTGGTCCGTAGCTGTTTTGTGTTGGTACTTGCTTGTGTGTGTGTGTGTGTGTGTGTGTGTCATAGCATGTATGTGCA…	762	sp|Q6ZRP5|YD019_HUMAN	Putative uncharacterized protein FLJ46204 OS=Homo sapiens	Q6ZRP5	5e-10	S	H	830.265	6.78187	6.93574	0	0	122.424
Locus_28988_Transcript_3/9	NNNNNNNNNNNNNNNNNNNNNNNNNNNNNCTACCAGTATACGAAGTTTAAAAGTGTTTAGTTACGTGGAAAATATTTTAAAAAACTGCCGTTCAAACCGAAAGGATCTGTTTATCACATAACATTTGTCCTGAAAGTAAAAACGACTTCTTTTCATATTTCAAAGCAAATGTTCTCGACCAAAATGTTCCCTTGCCCACTGGGCTCAGGGGAATGGGA	218	NA		NA	NA	S	H	192.867	51.9064	1.89362	1.62482e-05	0.00480314	3.71566
Locus_28_Transcript_18/20	GAAACACAACAGGTAGTTCAGCTGCATCATCAGAATCAGTCTTTGATAGATGGTCATCAATGGGAGACAAGGAATTAATTAAAATTGTTCCAGTCACAAATGGACCAGAATATGATGACCATCCAGGCCACTTTCCGTCGGAATTTGCCTTCCTATCGTATAATCAAAATTGAGAGAATTCAAAATAAAACATTATACCACGGATACCAAGCATTGAAACGAAAGTATGAGCTAGAAAATCCAAACATTTCAAATGAAGTTGATAGCCTTTGGCATGGTACTGCTGGAGGATCTATTGATGGAATAAATAAATCAGGATTCAACCGTAGCTATTGTGGTAAAATGCCACACTATTTGGTGAGGTGTTTATTTTGCCAAAAACATCCAATATTCTGCAAG…	638	sp|Q460N5|PAR14_HUMAN	Poly [ADP-ribose] polymerase 14 OS=Homo sapiens GN=PARP14	Q460N5	5e-29	S	H	36.9097	5.51875	2.74158	0.00011704	0.0172992	6.68802	steroid metabolic process; cellular response to stimulus; positive regulation of type I interferon production; protein poly-ADP-ribosylation; anatomical structure morphogenesis; organ development; nitrogen compound metabolic process; immune system process; positive regulation of cellular process; cellular hormone metabolic process; single-organism developmental process; negative regulation of fib…	plasma membrane; Golgi apparatus; nucleolus;	protein binding; transferase activity, transferring glycosyl groups;
Locus_29181_Transcript_13/15	TGGGGCTAAAAAGCGGAATCTTGACAACAGAATAAGTTTGAGGTGGAGCGAATTTGTCGTCTCTTATTGGAAATATTTGACGTACCCCCCTCCCCAAACTTATTCTGTTGTCAAGATTCCGCTTTTTAGCCCCAAAATGCCGCTGGCTCCGCTAGCAGACCCATGGAAGCGTATGGAGGTGGCGCAAGAGACTGAGGGGGCTGCTAGCACAGAGGATATGTTAGTAGATTTTCAGAATGATGACTCAGTTCGGGAAGTAAATATCACAAATATACAAAAGGAAGGTGAAAAAGTAGATCAGTCATATTTTGACTTATTAAAAGTCCTTGGACAAGGTTCCTTTGGGAAGGTATTTCTTGTAAGAAAAATTAGTGGTAATGACCAAGACACATTGTATGC…	1809	sp|P18652|KS6AA_CHICK	Ribosomal protein S6 kinase 2 alpha OS=Gallus gallus GN=RPS6KA	P18652	0.0	S	H	941.509	302.389	1.63857	0.00021069	0.0239023	3.11357	positive regulation of apoptotic process; histone H3-S28 phosphorylation; neurotrophin TRK receptor signaling pathway; negative regulation of transcription, DNA-dependent; cellular response to carbohydrate stimulus; regulation of translation in response to stress; toll-like receptor 3 signaling pathway; positive regulation of hepatic stellate cell activation; axon guidance; skeletal system develo…	cytosol; nucleoplasm; spindle; ribosome; nucleolus;	transcription factor binding; magnesium ion binding; cysteine-type endopeptidase inhibitor activity involved in apoptotic process; mitogen-activated protein kinase p38 binding; ATP binding; ribosomal protein S6 kinase activity;
Locus_2963_Transcript_4/4	AAAAACTTGTCCAGAGTTCAGCTAAATAGGTTTTAAAATATTAGAATATTTTTTTTTATTGAAATAATAGAGTCATAATTAATAAGAGAAGAGAGGGGTTTCATTTAATATTTGTTCCATTTCATTTAATATTTGTTCCACATCCCATATACTTTGGATGATGAGCCTTCATATTTTTATATATATTTTTATTATCTGTTTTTTTTTGTTATTTCATTTTTTTTTTCATGTTTGAAGAAGTTTCTTTTTCTTTTTTTTTGAAACCTGTAAATAAAATTCTGATTATGTATATTTTAGGGTCACGACTAACTGTTTAATGATGATGAGCATGATGATGATGATTATTATGAGGTTAACACTTTTTAGTTCCTTTAACAAAATATTTTATTCTCACTCTCT…	1291	sp|Q69566|U88_HHV6U	Uncharacterized protein U88 OS=Human herpesvirus 6A (strain Uganda-1102) GN=U88	Q69566	8e-06	S	H	33.6179	0	1,79769e+308	0.000778287	0.0435007	-
Locus_3048_Transcript_2/2	TCCCTTACGGAATCATCCGTTTGCTCAATTTTTGCAGCCCTTTGCCGTGTAATAGTAAGCAGCAGCAACAACAGCAAGAAATGCTATGTCGATCCTGCTAGGTGTTTTCCTTCTTTGTCTCCTTTACGGAATCATCCGTTTGCTCAATTTTTGCAGCCCTTCTTTTTCACCACAGCTTTACTATGACCACAATTCACCATTCGTCCAAAATATCTTAGAATCATGTTCCCTTCTTCGACAACCTTACATCCCACTGTTACTATGGGGAAAGAACGGCCACATACAGACGTTGGTTTGTGGTGTGCGTGGGCGAAACAAAGACGTGGACAACTGGAAAGAAAGACGGGAACTAAAGATGGAAGACGGAGCAACATTGACGTTTGATGTATTCCAGCCGAC…	1329	sp|Q802V6|ABH2A_DANRE	Abhydrolase domain-containing protein 2-A OS=Danio rerio GN=abhd2a	Q802V6	2e-34	S	H	13.1502	63.7253	-2.27678	0.000608309	0.0392817	0.206358			hydrolase activity;
Locus_30755_Transcript_1/1	TATTTGATCAACAACAGCAATTTCTCTGTATTTATTAAAGATCTGAAATCCTCTTTAATGGAAATTTACAAGTTATTCTGACTCAAGATGAAAAGGGCAGCATTTATTTGATCAACAACAGCAATTTCTCTGTATTTATTAAAGATAAAGATTATTTGAACATGAAACAGCCATACTTCTCGCAAGAAGTTATTGAACAGCAAGGAGTTATTTTCGGCCAAGGAAAACCAATTAAAATCTTTGATATGGAGGAGTTTCGATCAGAAATGACTCTTCAAATTTATCACAAGCAGTTCAACAGAGAGCAGTTAAAGTTTTTATGTAAAACTAATGTCCTTTTTGCTGATGCTCAACGCTGCATGGAATCTCCCAGCTGGATCATGGTGACAAATCTTCAAG…	1204	NA		NA	NA	S	H	31.1609	0	1,79769e+308	0.000993787	0.049236	-
Locus_30934_Transcript_10/13	TCTAAAGATCCAGTTACAGCCGATATAAAAGGTATATAATTAATAGAAATAGCTACATTAACAGCTACAGTTGAAGTTAAGAGTAGAGCTAACATATCTTCAGCTACTTCAGTTCCTTTACTAACTAATACTTAATTAAGTAAAAAGTTTACAATTACTATACCAGAAACAGAAACACTTCCAATAGAACAATAGAATATTCAATAACTGGAACTAACTTTGCTGATTTAAAAGCAGAAGATGATAAGATTAGAGTTGTANNNNNNNNNNNNNNNAAGGTAGCAACTGTAGCAACTGATACAACAACAGTCGATTCTTCATTGGCCTCACTTTTAGAATATATTAATGTTGATGGATTTAANNNNNNNNNNGAATGGAAACATAAAGGTAAGTGAAACA…	1976	NA		NA	NA	S	H	68.4806	283.303	-2.04858	1.42266e-05	0.00445291	0.241722
Locus_3125_Transcript_21/24	ACAAATTCCAATCTGTGAAAGACTGATAACTATGGCTGGATATCATAAGTCAATACTGCTTAGTATGTACAGATTCATATACATTCAACTTAATACAGCACTCAAACATTTAAAAAAAATTAACGAAAAATACATTATATATATATAAATATATATATACACACACACATATATGTATATATATACACACACACATATGTGTATATGTATATATATATAGATATATACATACATATATATATATATACTCACACCCTGAACATAGCTATATACAAGTGTATTATTATCATTGTCATCATCATCATCATAATTATCATTGTCATATTATTATATCATCATTGCTTTGAGTTGCTGATTTAATTTTCATCTCTCTCTCTCTCTTATTTTTTCTTTTTTTCT…	9164	sp|Q93008|USP9X_HUMAN	Probable ubiquitin carboxyl-terminal hydrolase FAF-X OS=Homo sapiens GN=USP9X	Q93008	6e-167	S	H	34.9128	0	1,79769e+308	0.000830847	0.0439457	-	BMP signaling pathway; chromosome segregation; protein deubiquitation; transcription initiation from RNA polymerase II promoter; ubiquitin-dependent protein catabolic process	apical part of cell; cytoplasm; cytosol	cysteine-type endopeptidase activity; protein binding; ubiquitin thiolesterase activity
Locus_31412_Transcript_1/1	TATTTTGTGAAATTTGATTTAGTATTTCTAAACTGAATTTTTCCCTGTAAGTTTGGAATAACATTCCCTCATATTATTATTATAATTATATATATATATATATAAGATGGTAAAGCCATTTATGCATCATACATAAAGAAATATGCATCATACATAAAGAAAGTTGCATTGTTGAAAGTTAATTCATAATCTCTAGTGGATGTGATGTGCTTAAAAATACAATAAAAATTGGAGGGAGACAAATACCATCCCAGCAGTGACTAGCAAAAGTACTACCACACACTTTGGACTCATTAGGCCTTTTATCAATGGCATGTACTCATCAATGGCATGTACTCACTGCTGTGCACGTCTCCAATGACAAGGCCTGACAAGGCTGATATGCATCTGGTGTTCTGA…	502	NA		NA	NA	S	H	41.0954	171.781	-2.06352	0.000349029	0.0291095	0.239232
Locus_31493_Transcript_8/8	TTGACTCATTCATTGGGTGGAGGAACTGGATCAGGAATGGGGGCTGGAAACAACTGGGCCAAAGGACACTACACTGAGGGAGCAGAACTTGTCGACTCAGTACTGGATGTCGTGCGGAAGGAAGCAGAGAGCTGTGATTGTCTCCAAGGATTCCAGTTGACTCATTCATTGGGTGGAGGAACTGGATCAGGAATGGGGTCACTCATAATCCATCGAGTCAGGGAAGAATACCCAGATAGAATAATGAACACTTTCTCAGTCGTCCCTTCACCCAAGGTGTCCGACACAGTTGTGGAGCCCTACAATGCCACTCTCTCAGTTCATCAACTCGTCGAATACACCGATCAGACATACTGCATTGACAACGAGGCCCTATACGACATTTGCTTCAGAACACTC…	1210	sp|P30883|TBB4_XENLA	Tubulin beta-4 chain OS=Xenopus laevis GN=tubb4	P30883	0.0	S	H	392.166	17.1518	4.51503	4.45063e-08	5.04563e-05	22.8644	neuron migration; centrosome duplication; natural killer cell mediated cytotoxicity; cytoskeleton-dependent intracellular transport; cell division; GTP catabolic process; spindle assembly; protein polymerization; cell projection organization; muscle attachment; 'de novo' posttranslational protein folding; G2/M transition of mitotic cell cycle; salivary gland morphogenesis;	cilium; tubulin complex; nuclear envelope lumen; myelin sheath; cytosol; microtubule; neuronal cell body; internode region of axon; pericentriolar material; extracellular vesicular exosome; plasma membrane;	GTPase activating protein binding; GTP binding; MHC class I protein binding; protein domain specific binding; unfolded protein binding; protein complex binding; GTPase activity; structural constituent of cytoskeleton;
Locus_31747_Transcript_10/11	AATCCCCGTAGGTACTGCGATAATTATAGTTGCTGCTGTAAAGTAAGCCCGAGTATCCGAGTATCGATACGATATCTAACCCTGCAGTGTACATGTATACATGTGATGAGCTCATACAACAGACCCCACACCAGCAATAGCTCCTATTGCTCCTACTAAAGAATATTCCCCCGGAATACGATGTAAAGTTCTCCACTGAATACTAGCAGAGAAAAGCCCGAAGACAGGCAAGATCACTACATACACCTCAGGATGTCCAAAGAATCAGAACAAATGCTGGTACAGCAGGGGGTCTCCCCCCAGAGAACTATCGTAGAAGGCGGTCCTCAAGTGTAGATCCAATAAGATTAGAGTGATCCCCACGGCCAACACAGGAATCCTTAGAAGTAGTAACAGAAT…	718	sp|O21079|COX1_MYXGL	Cytochrome c oxidase subunit 1 OS=Myxine glutinosa GN=MT-CO1	O21079	4e-47	S	H	48.4913	3.48415	3.79885	0.000385552	0.030678	13.9177	oxidation-reduction process; prostaglandin biosynthetic process; generation of precursor metabolites and energy; regulation of blood pressure;	cytoplasmic part; organelle membrane; respiratory chain complex IV; nucleus;	cytochrome-c oxidase activity; binding;
Locus_3179_Transcript_9/10	CGACAATTCATTTGGGAAAAGGCGTGACCAAAGCGGCAGCGTGTGACAACAATGTCTCTCCAGAGTGTCCACGCTAGAAGCATTTACGACAGCAGAGGAAATCCCACCGTCGAAGTAGACATTCACGTTAAAGGACATGGACTTTTTCGAGCCGCTGTTCCAAGCGGAGCGTCTACCGGTTCCCACGAGGCCGTTGAGTTACGGGATGGCGACCCGACAATTCATTTGGGAAAAGGCGTGACCAAAGCGGTGAGCAACGTAAATGACATCATTGGTCCCGCCCTTTTAGCACAGAATTTCAATCTGACTGATCAGAGGAAAATCGACGAATTTATGTGCAAATTGGACGGAACGAGGACGGAACGAGCAACAAATCCAAATTAGGGGCCAATGCCATCC…	1489	sp|Q27655|ENO_FASHE	Enolase OS=Fasciola hepatica GN=ENO	Q27655	5e-136	S	H	168.338	466.186	-1.46954	0.000147834	0.0196531	0.361097	response to virus; determination of adult lifespan; gluconeogenesis; negative regulation of transcription from RNA polymerase II promoter; positive regulation of binding; growth; positive regulation of growth rate; receptor-mediated endocytosis; positive regulation of multicellular organism growth; glycolysis; negative regulation of cell growth; cellular response to acid; nematode larval developm…	neuron projection; synaptic membrane; extrinsic to plasma membrane; cytosol; extracellular vesicular exosome; photoreceptor inner segment; nucleus; perikaryon;	transcription corepressor activity; protein heterodimerization activity; phosphopyruvate hydratase activity; RNA binding; sequence-specific DNA binding transcription factor activity; protein homodimerization activity;
Locus_31904_Transcript_13/19	AAAAGAGACATTTAACTGGATGAGCCACAAGAAGCCGGACGTTTCCTGGTAGCACTGCTTAGCGCTGCCAGAGAAGTAGAAATATTGTGTACATAAAAAAAGGATCATTCATTTGACCAATCAAAACGTTTGATTCCTGTCTGAACTTTCTTCCTATTCTCAAGTGGACACTTTTCTACAAAATTATTCCTGAGAAGGTTTGATGATGATCACAACGAAAATGTCGAACGTAGCGATTATGAATTCCATAGCACACCGCATCTGTGCGCGCATCATGTCATCTGCAAACATACACACCCATAATTATCCCACAGGAGATACCTGGGACAATGAATGCTTTGCTTCTAAGGGCCAGAGAAAGTACTCTGACAAGTACATGAACAGGACCAACAGGCAGAA…	3168	sp|P97564|GPAT1_RAT	Glycerol-3-phosphate acyltransferase 1, mitochondrial OS=Rattus norvegicus GN=Gpam	P97564	6e-64	S	H	0	1277.8	-1,79769e+308	0.000778287	0.0435007	-	fatty acid homeostasis; positive regulation of activated T cell proliferation; regulation of cytokine secretion; response to glucose stimulus; ether lipid biosynthetic process; triglyceride biosynthetic process; cellular component organization; response to nutrient levels; interleukin-2 secretion; defense response to virus; negative regulation of activation-induced cell death of T cells; cellular…	peroxisomal membrane; mitochondrial outer membrane; mitochondrial inner membrane; peroxisomal matrix;	palmitoyl-CoA hydrolase activity; receptor binding; glycerone-phosphate O-acyltransferase activity; glycerol-3-phosphate O-acyltransferase activity;
Locus_32059_Transcript_3/3	GCTGAACCGCTCTTCCGATCTCCGAGAGAGGGCGAATCCTCAATAGAGTGGCTGATCTCATTGAAGAGAATAGAAACTATTTAGCTAGCCTAGAAAGCGTTGATAACGGAAAACCGTTTTTAGAGGCCTTCAACGCGGACATGAATTTGGTTATACAGTGCTATCGCTACTATGCCGGATGGGCGGGAAAGAATTTTGGCAGGACTTTTGAAATGGATGGAAACTTCTTGGGAATGACTCGCCATGAACCAGTAGGTGTCTGCGGACAGATTATTCCGTGGAACTTTCCAATGTTGATGCAGGCCTGGAAACTCGGTCCTGCCTTGAGCAATGGATGCACTGTCGTAATGAAGCTTGCCGAACAGACTCCTCTTAGTGGACTATTCATTGCAGACCTGT…	845	sp|P20000|ALDH2_BOVIN	Aldehyde dehydrogenase, mitochondrial OS=Bos taurus GN=ALDH2	P20000	2e-95	S	H	0	242.923	-1,79769e+308	3.19811e-05	0.00722693	-	positive regulation of apoptotic process; pancreas development; xenobiotic metabolic process; neuromuscular process controlling balance; ethanol oxidation; positive regulation of cell proliferation; midgut development; righting reflex; neurotransmitter biosynthetic process; face development; anterior/posterior pattern specification; optic cup morphogenesis involved in camera-type eye development;…	cytosol; mitochondrial matrix; perinuclear region of cytoplasm; nucleolus;	thyroid hormone binding; protein homodimerization activity; 3-chloroallyl aldehyde dehydrogenase activity; retinal dehydrogenase activity; aldehyde dehydrogenase (NAD) activity; aldehyde dehydrogenase [NAD(P)+] activity; NADH binding; retinal binding; electron carrier activity; NAD+ binding;
Locus_3210_Transcript_7/8	GACTGGCAAACCAGATGGCTGCACCAGACTCCAATCTGATCTTGTAGAGTTTCTACAGCCAGATGCCCTTCCTAATGCCAACCACTTCGAGAGTGTAGTGGGTGCTTTTACGTGCCAGTAAGGTGATGCTAGTAACGATCACACTTGAATGGTGCTTTTTACATGCCACCGGCACAGAAGTCAGTTTGCTACTCTGGTAACGATCACACTTGGATGGTGCAAAAAAACATGAAATACATAAACAAACGAGGGGAAAACGAGTGAAATATGTAATCAATGAGAAAAAAATGTAATTTGTTTGTTCCCAACTTTGACCTTCCATAAATCCTAAATTTTATTTTAGAATTTATGGGAGCAACCGTCTTTGAAGACTCATATTGTCATTGAATGCTCGAAATG…	900	NA		NA	NA	S	H	12.3756	303.828	-4.61769	0.000913939	0.0473643	0.0407321
Locus_3215_Transcript_11/13	TGTTTTAATGTTATTTTAATGTTAGTCATAAAGTTGTACCATTTAAAATTCGTAACTAGATCAATTTTAGTATCAAGAAATAGATCAAGTATCAAGAAACCAAAACATTTCTTTTATCGATGATAACAAGATCTTTTCTTTTTTTCATTTTCGCAAATTCATGTTCAGAGGAAGGAGATAAGACGTGGTATCAACTTTTACCGGAGACTTATTGGCGTGACACCGCTAAGCATTTCGCTGGAACTTGTTTGGTATCTCTCTAGGAGGCAATGTCTCTCTGTATTTATTCTATTGTATATATTATCATCCCGTGTTTATATTGTTTTCCTCCAATTATATTAGCTGATCAGTCATTTCCGAACCTTTTGTTGGTTTCTTTTGACGGTTTTCGATGGGATT…	716	sp|Q8BTJ4|ENPP4_MOUSE	Ectonucleotide pyrophosphatase/phosphodiesterase family member 4 OS=Mus musculus GN=Enpp4	Q8BTJ4	5e-27	S	H	49.7702	319.418	-2.68209	0.000245354	0.0253994	0.155815	regulation of cell migration; cellular response to stimulus; localization; nucleoside phosphate catabolic process; bone remodeling; nucleotide metabolic process; regulation of primary metabolic process; response to chemical stimulus; vitamin metabolic process; negative regulation of fat cell differentiation; regulation of biological quality; cell communication; negative regulation of cellular mac…	cell surface; extracellular space; plasma membrane part; integral to membrane;	phosphoric diester hydrolase activity; adenyl ribonucleotide binding; nucleotide diphosphatase activity; purine ribonucleoside binding; zinc ion binding; protein binding; lysophospholipase activity; calcium ion binding; anion binding;
Locus_3251_Transcript_2/2	CTGATTATTCAGAATAATGTTATTCCTGGTTTGAGTCATAAATTGCGAGTAAATGTAGTTCAGTTCTCTATCGTTTTGTATAACCAGAGAGTTTCCTCCAATAAGCTTGCAACGAGACTCAGCCGTTGTAGAGGTAACACTGTAGTTGAAGTACAAATAGCAATAATTATTAAAGAGACTAGTACAACCGCAGCGAAAACGAGATCTTTCAATTGCACACAAAACAGCTTGTTTCGAGTCACACTCCTCAGCCATCCATTTTTCGCAATCTTGGATGACAGCACATTTCGCGTTCTTATCAGCTTCGCTGACCCAATTATCAAGAGGAGAACTCGAATCAATCCAATAATTTTTACTATTTGCCTCAACAAACGATGAGTGAATGAAACTGTTCTCTAG…	515	NA		NA	NA	S	H	98.7991	12.0155	3.03961	7.18053e-08	6.82279e-05	8.22269
Locus_3252_Transcript_2/2	CTTCTTTCGCTGCAGTTCATCTGCAGTTGCATCACATTGCGATGCTTTCTGCTTATAGATGGTTTATATCTTTCTTGTGTCTTTTTTATTTACTTGTTGTAGTTTCCTTTTGTTCTAGAGATTGTAGTCTTTTCTGATTCTTGCGTATTGATGCTTGTAGAAAGTTGTTGTTCTTTTTATGCTTGTTAGTTGTAGGATTGTTTCTTTTATTACCGGGGGTATTTATGTTCTTGGTACCTTCTCTTTGATTGAGTATCTTTTCAGTTGTTGTTGTGTCTGTTACTTTTCTTGTTGAGAATCCTGTACTCTTTTATGTTTTCTTTGAATTGTGTGTCCTTCCTCTTGGGTTTTTGCTGCTTTTATATGGAGACTACCCTGAGCGCTTGGTTTCTTCTACTT…	993	sp|Q1HR20|NU4M_AEDAE	NADH-ubiquinone oxidoreductase chain 4 OS=Aedes aegypti GN=mt:ND4	Q1HR20	5e-19	S	H	44.2738	0	1,79769e+308	0.000360295	0.0294391	-	respiratory electron transport chain;	mitochondrial respiratory chain complex I;
Locus_3262_Transcript_1/1	CAACAAAAGAATGAAAGAGACCTCGATATGTAAATAGAGGAAATTTATCTGTGATTAATATGTGACAATTATACAATAGTTAATCTCTTAGATGGCCAGATAACCGAAGAGATGGTGTTGTGGATATCCACCTCGGCATCAGAAACTCAGAGTTTTGTCTTGACTATTGTATAATGGTAACATTAATTTACAGATATATATATATATATTATATTATATTAAATTAGAGATAAAACCACTATTTGGCAAATCAAACAATGAAAAACATAAGCCAATACATAAAATTAATTAATTTATATTATTTTAAATATATATCAAAAGTATTAAAAGTTTAATAAAAAATAAAGAGTAAAACACTACAATCGTTTCATGGCTGTACAATTCGTAATAATTCGAGTT…	451	NA		NA	NA	S	H	253.168	0	1,79769e+308	0.000119282	0.0175331	-
Locus_32694_Transcript_6/11	AGTCATGAGTGATGAAAGTGAAGGGACAGAGAGAGGAGAGGGGGGAGATGAGAAGAGGATGGGGGGATTTTGGAGAAGGAGAAGAGAAGAGGATCACAGGGTGGACAGATGGGTAGAAGAAAATCATTGCCAATATATGAGCAAAATTATGTATCTGTATATGCATATTTATGTATATCTGTATTTATATGCGTATGTGTGTATATATATGTGTGTGTATATGTGTCTATATGTACATGTGTGTGTAT	248	sp|Q8IIG1|YK213_PLAF7	Uncharacterized protein PF11_0213 OS=Plasmodium falciparum (isolate 3D7) GN=PF11_0213	Q8IIG1	3e-07	S	H	28.3706	0	1,79769e+308	0.000993787	0.049236	-
Locus_328_Transcript_50/52	TTGCTGCTGCTGCTGTTGATGAAGTTATTAGATAAAAACTTATTTGTTTATTCAAACTTCGCTCCTCTGCATCTATTTTTTGGCAAAAGCGATACTTGCCAACCAACCAGCCAACCAGTCAGCCAACCATCCATCTAACCATCAACCGCAGCACCAGCAGCAGCAGCCTACTACAGTTTTGCTTTTCGTAACTTACTTTTTCCCCATGTTATTAGATGGGCCAATTTGAGTATTTGTTGTTCAAAAGACAGACAAGAAGCAGAGGAGGATGGCGAGCGAGGCAGGGATTGCTAGCTGGGATTGCTAGCTGGGATCGTTCCCCGTTAGGCCCCGCTGTCGCCGGCGACAACGACGCGAGCATTTGTAACCCGTCGCTATTGTCTCCAAGTTTTTCCATGG…	5693	sp|Q5TZA2|CROCC_HUMAN	Rootletin OS=Homo sapiens GN=CROCC	Q5TZA2	6e-99	S	H	84.3915	11.6101	2.86172	3.30006e-06	0.0014881	7.26881	centriole-centriole cohesion; G2/M transition of mitotic cell cycle; regulation of centriole-centriole cohesion; protein localization;	cytosol; spindle pole centrosome; ciliary rootlet; actin cytoskeleton; centriole; plasma membrane;	kinesin binding; protein C-terminus binding; protein kinase binding; structural molecule activity;
Locus_3296_Transcript_12/20	ATCAAATAAATATCCGTCAATGAGGGATAAAGAAAAAGGTTCGTGGTTTATGCAAACTTTAAGTAAAATGTTGAAGGAATATGGCACTAAATACGAAATGATGACACTTTTAACCGCTGTCTCTAAGTATGTTGCCTCTTTAGAATTCCAAAGTTCGGATAATCCGGAATACTATGGTTGTAAACAAATGCCTCAGATTATGTCGACATTGCTCAAAAATCCAAAGTTTGAACGGAGGAACGAAGATATTTCGGTAAACATACATTCTTAATTACAAAAATAGCATATTTTAGGAACTCATATATCTACAAAGAAGTACAAAGTTTTTACTCGTAAAACCTGCAGTATAGATTGATAAGTATATATAAT	369	sp|Q8MJC3|CASP3_RABIT	Caspase-3 OS=Oryctolagus cuniculus GN=CASP3	Q8MJC3		S	H	2.77	62.40	1,79769e+308	3.69585e-05	0.00768187	-	neurotrophin TRK receptor signaling pathway; hippocampus development; extrinsic apoptotic signaling pathway in absence of ligand; cellular response to organic cyclic compound; glial cell apoptotic process; response to X-ray; intrinsic apoptotic signaling pathway in response to oxidative stress; activation of cysteine-type endopeptidase activity involved in apoptotic process by cytochrome c; negat…	cytosol; nucleoplasm; plasma membrane; mitochondrion; nucleolus;	cyclin-dependent protein serine/threonine kinase inhibitor activity; phospholipase A2 activator activity; protein binding; cysteine-type endopeptidase activity involved in execution phase of apoptosis; aspartic-type endopeptidase activity;
Locus_33233_Transcript_47/52	TACTACTACTACTACTACTACTACAAATCAGGAAGGGAAGAAAGAAAAGAGTTTCGAACTGAAGTTCCTTCAACAGACAACTACTACTACTACTGCTGCTGCTGCTGCAGTTCTTTGCCGAAGGCGAAAACTATTTCGTGTGACAGAAGACGAAAGTTTATTCATTTAAGAGAGAAATCCCAGCCGGAATAAGGCAGCGGCGCTCTGCACCGTCATTGAAGACACTNNNNNNNNNNNNNNNNNNNNNNNNNNNNNNNNNNNNNNNNNNNNNNNNNNNNNNNNNTCGCGCCTCGGAGCAGCAACACCGATTGTGACACGGCTCCCCCCAACACGCCGCAATCGTTACCCATAACCATAGTAGAACAGTACCTCGAAATCACAGTACCACGGAACAACAGT…	801	NA		NA	NA	S	H	278.669	0	1,79769e+308	0.000209559	0.0239023	-
Locus_33233_Transcript_48/52	TACTACTACTACTACTACTACTACAAATCAGGAAGGGAAGAAAGAAAAGAGTTTCGAACTGAAGTTCCTTCAACAGACAACTACTACTACTACTGCTGCTGCTGCTGCAGTTCTTTGCCGAAGGCGAAAACTATTTCGTGTGACAGAAGACGAAAGTTTATTCATTTAAGAGAGAAATCCCAGCCGGAATAAGGCAGCGGCGCTCTGCACCGTCATTGAAGACACTNNNNNNNNNNNNNNNNNNNNNNNNNNNNNNNNNNNNNNNNNNNNNNNNNNNNNNNNNTCGCGCCTCGGAGCAGCAACACCGATTGTGACACGGCTCCCCCCAACACGCCGCAATCGTTACCCATAACCATAGTAGAACAGTACCTCGAAATCACAGTACCACGGAACAACAGT…	2653	NA		NA	NA	S	H	100.91	21.9526	2.20061	0.000334291	0.0285058	4.59674
Locus_34029_Transcript_4/4	CTATCACGCTCTTTCTTTCTTTCTCTCCCTCTCTCTCTCTTTCTCTCCCTCTCCTTCCATTCTTTTTAGCACTTGAAGCGGAACTCTCTGGAGCGTAACGATGCCACGCCCATAAAGGTGGGTGCACTGTTTGTCTTCTTTCAGTCGGCTTCTGCAACCTCATCTGCACCACTTTGCACCTCTATTGACAAGCTTGCACGTACACAATAAGCACTGAGCAGGGGTCTGCGTAGGGGATTGATTTGCTAGCAGTAGCAGCAACACTCCATCTAATTCCCTCCTTAACAACGTAGAACACTTTAACATATGGAGTCTAAGCTACACTATGCTCGACAAAAAAGATGAGATGTTCATGGCTGGAATGTCTGATTCTGGATCTTGTCAAGCATGGCACACCTG…	926	NA		NA	NA	S	H	48.0144	0	1,79769e+308	0.000938207	0.0473643	-
Locus_34198_Transcript_14/16	TAAAGGATTAAAGAAACAAGACAGGTGACGATAAATACCCATCAGACAAAAGATGGGCATCACAAGGTTGAGGTTTTGAAACAAAAATTGGCAATCAATAGAAAGTGCCTTATTGCCATTTTTTTTTAAAAATCAAAACAATTTAATGCCTACATGCTATGTTGAATATTGTAACTGCCATAAAGTCTGTCA	192	NA		NA	NA	S	H	1217.84	442.834	1.45948	0.000575942	0.0383074	2.75009
Locus_3424_Transcript_4/8	GATCTACACTCTTTCCCTACACGACGCTCTTCCCGATCTAAATTATGTTTTTCATTCCAATCCCGGCAGTCATGTTGTCGAATGCTGTCTGATATTCTTCAAAGGGGATTCTGTGCGAGATCATTGAAGCGACATCGACCTGCCTGCGCTGGATTAGGTCAATTGATTCAGGATAACAGTTAAAAGTTTTGTAAAATCCACGAACATCAAGGTTCTTGAATACAATGTTCTTGGAAGGTATAATTCCAGTGGAAATTCCGACCAACGTCAAGACTCCTCCTGGTAATGTAGCATTCATAATGCTTTCAATGTTGGATGTGATTCCACAACAATCCAAAGAAACATCAGCCATTCCTCCCAACTCTGAAATAATTCTCTGGGAAATTGTCTCTGGGCTGT…	665	sp|P07846|DHSO_SHEEP	Sorbitol dehydrogenase OS=Ovis aries GN=SORD	P07846	2e-33	S	H	562.006	5171.93	-3.20205	5.29033e-08	5.62997e-05	0.108664	D-xylose metabolic process; galactitol metabolic process; sperm motility; L-xylitol catabolic process; response to osmotic stress; response to copper ion; glucose metabolic process; response to drug; xylulose 5-phosphate biosynthetic process; response to cadmium ion; fructose biosynthetic process; oxidation-reduction process; response to hormone stimulus; sorbitol catabolic process; galactose met…	membrane; extracellular space; motile cilium; mitochondrion;	zinc ion binding; L-arabinitol 4-dehydrogenase activity; NAD binding; identical protein binding; L-iditol 2-dehydrogenase activity;
Locus_34452_Transcript_11/11	GTTTACATTCTGCGAAACAGTTTGCTTCCACAGTGATCGCTCCAAACAAGCATACTGAAAAACATAAAGTCTAATGGTTTCGCTTCCTAAGAAAGAATATAGATAAACTATCTCCTCAGAAAAATTGCTAATAAAAACATTTTAAAAGTTTTTTACTTCATTCCGATGTAAAATCGTCTTTGCTGGTCACCATCGCCGATTTGTTTCTTCGGAATTGCTGCTTTCGGTTTCGGATAAAAAAAATATCCTATTCATTATTTTGTACACCACGTGCTTTCTGTTGAAAAAGCTTTAAATTCGGAATCAATGCTTGATAACATGAAACTCCTATCCATTTTCAAAGTTGATGAAAAATCGATGCCGAAAAAATGTGGAAAAAAATCTCCCAAAATTCAGGGA…	501	NA		NA	NA	S	H	79.2976	571.374	-2.84909	9.67766e-06	0.00330095	0.138784
Locus_3465_Transcript_21/21	TTACCACGCTCTGTATTTAGACACCCACACATTTTCCGTTTTTTACCACGCTCTGTATTTAGACACCCACACATTTTCCGTTTTGTTGCTAGGAAACCATTAGCTGTTGCAGATAGTGTTCTATTTTTATAAGACATCAGTGCTTGTTGCTGGCCTCTTAAGACGCCCGACCGCTATTTTAAATACACTCAAGCCTGCTTGCTGCTTAGATAATTTNNNNNNNNNNNNNNNNNNNNNNNNNNNNNNNNNNNNNNNNNNNNNNNNNNNNNNNNNNNNNNNNNNNNNNNNNNNNNNNNNNNNNNNNNNNNNNNNNNNNNNNNNNNNNNNNNNNNNNNNNNNNNNNNNNNNNNNNNNNNNNNNNNNNNNNNNNNNNNNNNNNNNNNNNNNNNNNNNNNNNNN…	978	sp|Q5BK46|RNH1_RAT	Ribonuclease H1 OS=Rattus norvegicus GN=Rnaseh1	Q5BK46	3e-15	S	H	161.571	19.4638	3.0533	3.71502e-06	0.00162029	8.30109	RNA catabolic process; mitochondrial DNA replication;	mitochondrion; nucleus;	RNA binding; ribonuclease H activity; protein homodimerization activity;
Locus_34_Transcript_98/105	GTATTTGGGAAGGAAGAGGAAGGTGGGGGAAGGATTTTTTTTTTTTTTTAGTTTTAGTTTATAAACTTTTTATTTTTATTAACTGAATGAAAGAAAAGACGTCAGGTCATCACCAGTACAGTGAAATACTGTCCCCACATATTAGCTCCTGTACAGGTTGCAATTCAGTTCTTAAAAGTGTTTTATTTGTGTTGTTTTTAAGTTATTTTAATTATTTACTTTTTATTTTAAATTTTTTAATACCATGTACCAACTTACAGAAGGTTTGTAAAAGAAAGTGTGTGAGGAGATGGGAGCAGTATTTGGGAAGGAAGAGGAAGGTGGGGGAAGGATTTTTTTGTCTTTTAAATTTTTGAAATGACAGGGTTTTTTTTGTTTTATTAAAAAAAAATAAAGAAA…	688	NA		NA	NA	S	H	384.054	116.668	1.71889	3.53689e-05	0.00740936	3.29183
Locus_352_Transcript_22/28	ATATCCTGACATGTCGTGGCTACCTTCAACGCTATCATGTTTCTTGCCTGTCGGGAGCTATTGTTGCTTCCACTGGTCTTAATGTTTACTTATCTATTCAAAATCTCATTATAGAATCCTTTTTTTTTTTTTTAAAGTAGTTCACTATTTTTGTGTATTCTTCATCTCTTAGCCTATATAGATATACTTCTGTAATTGTATTTCCAATGCACTCTCTACATATTATAATTTCGACCCTGGACACACTCTGACCACAACGCTGCTGTGATTTTACAAATCATTAATCTTTACCTCCTTAATACAAACTCATTTTATGCAGCACATTCAATCAATTTTGTATAAGTTCTCATATAATAACCAACACATTCAAAGTATTACAAACACATCAGTTTATATAAC…	1642	sp|Q5JWR5|DOP1_HUMAN	Protein dopey-1 OS=Homo sapiens GN=DOPEY1	Q5JWR5	9e-62	S	H	86.9838	360.066	-2.04944	0.000690285	0.0412697	0.241578	Golgi to endosome transport; positive regulation of growth rate; endoplasmic reticulum organization; hermaphrodite genitalia development; embryo development ending in birth or egg hatching;	Golgi membrane;
Locus_352_Transcript_27/28	ATATCCTGACATGTCGTGGCTACCTTCAACGCTATCATGTTTCTTGCCTGTCGGGAGCTATTGTTGCTTCCACTGGTCTTAATGTTTACTTATCTATTCAAAATCTCATTATAGAATCCTTTTTTTTTTTTTTAAAGTAGTTCACTATTTTTGTGTATTCTTCATCTCTTAGCCTATATAGATATACTTCTGTAATTGTATTTCCAATGCACTCTCTACATATTATAATTTCGACCCTGGACACACTCTGACCACAACGCTGCTGTGATTTTACAAATCATTAATCTTTACCTCCTTAATACAAACTCATTTTATGCAGCACATTCAATCAATTTTGTATAAGTTCTCATATAATAACCAACACATTCAAAGTATTACAAACACATCAGTTTATATAAC…	3328	sp|Q8BL99|DOP1_MOUSE	Protein dopey-1 OS=Mus musculus GN=Dopey1	Q8BL99	2e-46	S	H	62.898	0	1,79769e+308	0.000630564	0.0400385	-	hermaphrodite genitalia development; embryo development ending in birth or egg hatching; transport; positive regulation of growth rate;
Locus_35819_Transcript_1/1	TTTGTGTTTATATTTCTTTGTGTTTATTGCAATAATTTTGTTGTTTACTCTAGGTTTGTTTTTCTTTTGCATTCATTCTTTATATTTTATTTTATTTTTTTTGGTTTTTTTTTTTTTTAAATTTAAATTTTGGTTTGTTTTCAAGAAATTTCTTCTGAAACTTCTGCTATCAAGAATATGTACAATGGTTTGGAGGTAGTTACTGCATTTTGGTAGAGAGGGCTATCACATTCAAGAAAATGAACCGGTTTGTTGCTGATAGTAACAGATGACATCAGAGGTCAGTTGTCAAAAACCAACAAAGGTCAGATTAGAAGCAAAATAGATTTATTTATTTATTTACAAAATTGATACAACAAATAAATGTATCCAAGTGAGTGTTTATATAAAATCATGTGT…	524	NA		NA	NA	S	H	0	210.547	-1,79769e+308	0.000938207	0.0473643	-
Locus_361_Transcript_23/26	GGAAGATCCTCTTGAATTATTATCAAATACTACCAATAGTTTGCTATTTAGGAATGGAAGATCCTCTTGAATTATTATCAAATACTACCAATAGTTTTTTGAGAAGTGCATCGTAAATTTGGTAAAGTCTTAAAAAGAAAAGAAAATGTAATTTTTTTTTATGACAAAATAATGTTTTCCATTCCCTAACTGGCACCAATAAATTATTCCATATTAATCCTCCAAAAAATTATCAGATATATCAGAGTACTTCTGAACCATGGGCATGGTTTTTAAACAGATTTTCCAAGTAGCAGACAACCATACATTCTCACATCCACACGAGACATGATACATACTTACTTTTCAGCCAAATTCTTAGCCCAAGGTACCCACATCGACTGGAAGCAGATTAAAGTA…	1327	NA		NA	NA	S	H	18.0653	81.0063	-2.16482	0.000592675	0.0384474	0.22301
Locus_3702_Transcript_8/11	AAGGACTTTTTTGGGCCATAAATTTCTGATTTACAATGTCTTCTACATATTTTGGCAGTAAAAGAAAATAAAACAAGAAACGAAAACAAAAAAAACGTAAAATGATAAACACCAAAACTCCACTTTTATTCATATGGCCTAACAACTAACTGCAAAGTAACAGAAAAATCTGGAAGGAATAAACCGATATTGTTATTCTCAGGAATGTGGTACAGGTGAATCTAAAGGCTCACTCTCTGTTTGACAATTTGTCAATGTTAATATTAAATTTATGATAATATTTCAGACACTTAAACTGCATTCCTCACCCACCCTGCTCCATAATTCTGGTTCCTTTATCACATAATCACATCATCTAACTATTCTTCTCCTACGTTGTTGTTCTCTTGTGGAATGTTC…	2488	NA		NA	NA	S	H	2692.21	0	1,79769e+308	0.000342518	0.0286563	-
Locus_37166_Transcript_10/10	CATGCGAGCGTTTTGGATTGAATCTGTTGGACATAAGATCGACCGATTCTACTTTTATTCCACTAAACAATTCAACTATGGCAATCTATGGCAATTCCAGTGGGACATGCGAGCGTTTTGGATTGAATCTGTTGGACATAAGATCGTGAATCTGTTGGACATAAGATCGCTGAGGGAAAATGAGTTCATATTTAACATGTCAAAAATAATGANNNNNNNNNNNNNNNNNTGAGGGAAAATGAGTTCATATTTAACATGTCAAAAATAATGAACGACAATATTTGGATTGGCGGAAAATTTGAGAACAACGTGTTTACCCGTTTAAACACTACGAGGAATTTCACGCAATGGGACAACCACGAGCCGCTGCAAATTGAGGGCTGCCCGAATTGTGCCGAA…	768	NA		NA	NA	S	H	1126.36	0	1,79769e+308	2.52666e-05	0.00623146	-
Locus_37832_Transcript_3/3	TCATCTTCAATGGCCTTCATCATCGTCCGAATCATGATGGTAATGTCGAAGGATTAACGAATTAGTAATTAAAGTCATCTTCAATGGCCTTCATCATCGTCCGAATCATGATGGTGGTGTTCATGATGGGAATCCTCATCGTCGTCATGATGCTTATCTTTTTTACCATGATGGTGTTTGTGGTTTTTATTTATCTCACTTTTTTCATGATTATGCCTATCTTTATCATGTTTATCAGCTTCATCATCCTCTCTGTGGTTTCTGTTTTCATCAACTTCATGTTCATTGAGTCTGTTCGTAGTTGAGTCTGTGGTTCTACGCAAATCAGGATTTGAAGTGCTGTTTGTGTTTTGAGTTGTTTCAAAATCATTTGAAGGACATTCGCCTGTCCCGATGCAG…	608	NA		NA	NA	S	H	295.061	30.3231	3.28253	0.000655812	0.0408615	9.73061
Locus_37857_Transcript_3/4	CTCTTTCCCTACACGACGCTCTTCCGATCTTTTTTATTGATCACTACAATCGATTCAACACATCTAGCATCGATCGCTCCTGGGAGGAATACTTAACAACCGGGTCGGGAGCATCCAACGGTACAGATGTGTCTCTTTGGGTGATAATTAGATATAACTCGTTAAAATAAAAATTCTGCAATGTATCTTCTCATTTTGTGTAAAGAAAAGCAACAAATTAAAAGATATAGCTTCATTTTATATGGAAGATCAATCATAGAATAACAAATGCAAAAAAGAAACAAACACCCAATACAACAAGAAAAATATTAAAAGTAATCATTAATGGATATGGATGAATAAACACCCTGGCATAAGCTGTGACGCATGTACACTCACTCATATATGCATCCACGAATA…	602	NA		NA	NA	S	H	0	215.451	-1,79769e+308	1.53868e-05	0.00476006	-
Locus_37886_Transcript_2/2	AGAGCCTCAAGTAGTTCACGAGAAGATAAGCACAATTCCTCATGCTCAAGTCCCTGTTCTCGTCACCTTCAAAGCTCTGAAATATCAAATAATTGGCCGCAGGACCAGCATATGCAGTCACAAGAAGTCTTCTCTTCTCCCTTGCTACAAAGGAAGAGTAAATGGCATCTGCAGCACCGTCCATGTCGTTGTAGGGAGCCTGACATTTGCTCACATAGAGATAGGAAACGCCACAAAAAGTGCACGAGGTAGGGTTTCTATTCTCATTTTCATCTGACATGATTTGCGAGTACAGATCATCAAGACCGGAAGGACCGGAAGGATTTTTAGAGTCAAATTCCTTTTGAAGAATCACATCCCAAGGTGTTGAGCCATTGAGTTTTACCATGCTAAGCATCT…	436	NA		NA	NA	S	H	42.3922	0	1,79769e+308	0.000256056	0.0259708	-
Locus_38026_Transcript_10/11	CTTAATGCATTTTTTTGCTATTGTTTTGGCTATAACTCTCTAAAAATGCTTATATAGATATTTCCATATTTCCCTTACAAATCCGAGCAACGCCGGCAAATCCGAGCAACGCCGGGCGATACTGCTAGTCTTTGTTAAAATGGTAAACAAACTTTAATTCTATGTCACGTAATAAGCAAGATGTGATTCAATGGAGGTGGGCTTCGGAACGCCTATAGGCCAGAATCTCTGCAGAGCTAACAGTGTTCTAGGAGTCGGAGCAGCCTGAAGGACGAAGGCCATCAAGTTAGGCTTTGGATGTGGCAGACGTTTCGTCAAAGTAGCTGTGATCTGGGCATGCAAGCTCTGGAATGGTTGACGCTACTTGGGGTTGTATTGACTGGACATAATCTGGGGCTT…	652	NA		NA	NA	S	H	213.177	11.9374	4.15849	6.62881e-08	6.53183e-05	17.8579
Locus_39126_Transcript_5/5	ACTCTTTCCCTACACGACGCTCTTCCGATCTCTTCGCTGGTTGTTCATTTCTCCAATTATGGCTGCAGTCTATCGATCTGCGATCAAAGCGCTTGACAAGTTGGTTCCCTCACGAATGGTTCCCTTATGGAACCATCCTGCAGGTCCTAAGACTATTTTCTTTTGGGCACCAGCTTTTAAATGGTCCCTTGTAATTGCTGGTTTAGGGGATTTATCTCGACCTGCTGAAAAACTTAGTCTTACACAATCTTCAGCTTTAATGGCAACAGGTCTCATCTGGTCTCGCTATTCAATGGTTATAATCCCTAAAAACTACAGTTTGTTTGCTGTAAATATATTTGTAGCTCTCACTGGAATGTATCAGTTGAAGAGGATTTTCATGTACCGCAATTATCAACA…	470	sp|P38718|BR44_RAT	Mitochondrial pyruvate carrier 2 OS=Rattus norvegicus	P38718	2e-42	S	H	122.582	0	1,79769e+308	3.31398e-05	0.00722693	-	negative regulation of transcription from RNA polymerase II promoter; pyruvate metabolic process; mitochondrial pyruvate transport; protein sumoylation;	membrane; Golgi apparatus; nuclear body; PRC1 complex; mitochondrion;	phosphoprotein binding; SUMO binding; single-stranded RNA binding; transcription regulatory region DNA binding; pyruvate transmembrane transporter activity; chromatin binding; enzyme binding; methylated histone residue binding;
Locus_3914_Transcript_24/25	TACATTTATCACTAGAGTGTGTATATTAATCTTTATACTATATAGTATTACAGATCCATCTCAGCCGTCTTTAGAAATCGTTTCGCACATGAATTAGTGGAAACATTGAACGGCGCTCGTCAGTGGAGCAAGTATGACTATTATAGTGACAGCTCTCCGCTAGTGAAAAACCGAACGAAGCAATAGAAGTTTAGTATAAGGTTTCTGAAAGAGTTATATTCCTTGTACAAGACGATTAAGTGATAGGTAACTACCTAACAAAACAGCAATGATCAAAAATAGATGTAATATGGTTTAAAAAGAAAATTCATAAAAAATTTCAAACGATGAGTATGCTATCTCAAAATAGGGTAACTAGCAAGGGTCGCAATACCACACATGTTGTTATAGTTCCTAGCC…	473	sp|Q26636|CATL_SARPE	Cathepsin L OS=Sarcophaga peregrina	Q26636	2e-16	S	H	19.7102	89.8671	-2.18885	2.12416e-05	0.00565134	0.219326	response to gonadotropin stimulus; response to glucose stimulus; metanephros development; bone resorption; antigen processing and presentation of exogenous peptide antigen via MHC class I, TAP-independent; spermatogenesis; multicellular organismal aging; epithelial tube branching involved in lung morphogenesis; decidualization; autophagic cell death; response to glucocorticoid stimulus; toll-like…	neuron projection; secretory granule; microvillus; extracellular region; external side of plasma membrane; apical part of cell; cell junction; endolysosome lumen; perikaryon;	cysteine-type endopeptidase activity; peptide binding; protein complex binding; kininogen binding; aminopeptidase activity;
Locus_39162_Transcript_9/10	TGCTGACTAATTTAAATAATAAAGAATTATATTTCTGTGTGTATATGTACACATATGTGTGCAAAGAAATATGTGTGTGTATATATACACACATACACACAAAATTGTTTTTGTTAATTTAGTACAAACATACATAAGTGTTCAATACACAGTTATGTAAGACTACTATAGCCCTTTATAATTCTATGTGGGAAGACGGGATTGTACATGTTAAGTACCTAAAGGTTCATGTAATTGAATTTTAGTAATCAGCAAGTTGACTTTAAGTTGATTGCATGAAACCTTTAGGGAAAGACATATAACCCCGTCTCCTGTCATAGACAGAATCACTATATAATTTTATGAAAATTGCCACGTTTCCTACAATCAAAGATTTAATTGTGTGTGTGTGTATACATA…	502	NA		NA	NA	S	H	549.526	189.825	1.53352	0.000214114	0.0239023	2.89491
Locus_3921_Transcript_2/2	TTGAAAGACAGACGGAAGGTTCTTGAAGCAAAACTGGAAGAGGAATGAGCAGCTTAAGGATCACACCAATTCTATAGAGCTCATGTTGAAAGACAGACGGAAGGTTCTTGAAGCAAAACTGGAAGAGTTTCAAGCAAAACAGGCATCCAACAGGGAGCAACTCCAACCAGATCTTGGCCATCCACAGATGAAAGAGAAGCTGAACAAATTAAGTGAAAGTGAACATGAGCAACATGAGGCGACATGAGGCGTTAATGGCGTTTATGCAATCTCATTTCACAGAGTTGAAGGCAGAAGTGATAAAAGCAAGAAGTGATAAAAGCAAGTGGCCCCTTTTTGAAAGAGCTATGTACCACCAGTGAATCCCTACTTCAACTCTACGATACCCTGTTTAAAGAT…	848	NA		NA	NA	S	H	3364.58	530.336	2.66545	2.19866e-05	0.00578826	6.34425
Locus_39726_Transcript_10/14	ATTTGAGTTAAGGGTTATCCCTTTAGGTTATGGTTATCCCTTTAGGTTATATACTACTCTCGATACTACTCTCGCATGGGGATTATCCCGAACGGGTAGTTGTAGTTGCCTCCTCATACTTGTATCTGTATACNNNNNNNNNNNNNNNNNNNNNNNNNNNNNNNNNNNNNNNNNNNNNNNNNNNNNNNNNNNNNNNNNNNNNNNNNNNNNNNNNNNNNNNNNNNNNNNNNNNNNNNNNNNNNNNNNNNNNNNNNNNNNNNNNNNNNNNNNNNNNNNNNNNNNNNNNNNNNNNNNNNNNNNNNNNNNNNNNNNNNNNNNNNNNNNNNNNNNNNNNNNNNNNNNNNNNNNNNNNNNNNNNNNNNNNNNNNNNNNNNNNNNNNNNNNNNNNNNNNNNNNNNN…	2064	sp|P48914|NU4M_ALBCO	NADH-ubiquinone oxidoreductase chain 4 OS=Albinaria coerulea GN=ND4	P48914	2e-16	S	H	1585.22	390.188	2.02245	3.37543e-07	0.000256581	4.06273	oxidation-reduction process;	membrane;
Locus_3978_Transcript_53/136	CTGTGTCCTAATTCATGAGCTGCCACACCTGCGCTCTGGTACTTCCCCATATCATGGATTAGTGATGCAGACCTAGATTTATGGCAAATCTCCCCAACATAGGCAATGCCTCGGATAGTTTTACTTCGCTCGTTCACCATAGGATGGC	148	sp|Q20930|MIG17_CAEEL	ADAM family mig-17 OS=Caenorhabditis elegans GN=mig-17	Q20930	0.0001	S	H	609.097	144.88	2.07181	3.17741e-05	0.00722693	4.20414	regulation of cell migration; gonad morphogenesis;	extracellular space; basement membrane;	metallopeptidase activity;
Locus_3978_Transcript_57/136	GATAGTCGCGGTTCATTTATTTCTTTATATCTTTCATTGACCTGTTTGGTTTTGGTAGTTAAAAGAAAAGAGACGAGAAAGAGAAACACAAGTTAGTAATAATTTAAACATTACATTATTATATTCTAAGTGTATGTCCATACGTTCCATCAATTCAAAAATGTGAATATTCTTTTCTACTCTAGACACAAGGCCCGAAAGTTTTTTGGGGAAAAGTGGCTAG	223	NA		NA	NA	S	H	115.064	0	1,79769e+308	0.000687138	0.0411741	-
Locus_3978_Transcript_60/136	GATAGTCGCGGTTCATTTATTTCTTTATATCTTTCATTGACCATTGCAATAAGGGCTGCGAAGTATTTCTCTAGCGCTGTCGTTGCCACCGCCACATCGTAATTGTTCTTTTCTAAGAAAATATTATACAGTTTGTAATCAACGATAATACAAACTTCAACTTTGGCCATTAAAAACGCCCGACGCTTTTCGGACCTGGTCGATCTTCGTTGGCGCCCGGCCCTGTCGGTGACATTGTTGCGTTGACTGCTGTTCAAGTCGCCGTCTTTATTG	273	NA		NA	NA	S	H	44.1573	395.361	-3.16245	0.000902961	0.0471045	0.111688
Locus_3978_Transcript_65/136	ATCCGTTACGGCGGGGATTTGTCTGGCCAAACAGCTGAATGTTAGGCCTGCTATGACAGATAGTAAAATTTCGTAGACGTGCATTGGCGATTCACAGTAAATAGTCAGCCGACCAATCCAGTGTTATG	128	NA		NA	NA	S	H	64.8095	198.484	-1.61474	0.000248916	0.0256683	0.326524
Locus_4030_Transcript_34/42	TTTTGTTTGTCTCAAAACAATATTTTCCTGTCCAGTGATTTTAAAAAAAAATATAAAGGAAATTATAAACCCCTTAAAATTGCATAAAAGGAAGGCATTTCTCTTTTTTTTCTGTTTTTTAAAAAAAAAACTGTGGAAGTTTTGCTTCTTGTTTCTTTCTTTTTTGTTTGTCTCAAAACAATATTTTCCTGTCCAGTGATTTTCATTGGAAAATAGTTTTAAAAAAATCTTTTTATATCCAGCATTTTTTTGGGAAGAGAAATTTTTGAGTTCAGATTATCAACTGCTCTGAAACAGCATGGTCCATTATGAGGTGTGTGTGTGTGTAATACACAACATTTTTGTACAGAAAAATCAGTGTGTGTGTGTGTGTTATATATATATATATATATATATCAT…	7883	sp|Q8IZD9|DOCK3_HUMAN	Dedicator of cytokinesis protein 3 OS=Homo sapiens GN=DOCK3	Q8IZD9	2e-52	S	H	28.9985	149.036	-2.36161	4.08352e-05	0.00816858	0.194574	cytoskeleton organization; phagocytosis; regulation of Ras protein signal transduction; positive regulation of biological process; thymic T cell selection; immune response; single-organism membrane organization; alpha-beta T cell activation; immune effector process; signal transduction; chemotaxis; positive regulation of GTPase activity; cell migration; T cell proliferation;	cytoplasm; stereocilium bundle;	receptor binding; small GTPase regulator activity; protein domain specific binding; GTPase activator activity; guanyl-nucleotide exchange factor activity;
Locus_40620_Transcript_4/12	TTTTCATTATCCTCATTCTTTAATATCTCCTCCAAAATACTATCTGTAAAATAAGTAAATTTCTTCATATCGTCGACCTTTTCGAAAATTTCCATGTGTTCATCATTTGCGGATTTTAAGGAAGGCCTCGCCAAGTAGTTTATTAAACAGAAGAACAGTTTTGTGTTGGTAAGCTGTTTTATGTAATCGATATCGGGAATAAAAACAATCAAAGAAATTATCAACAGTTTTGTCTCTGTAGCATATTTGATCACCTATTACTCTGGACATTTTTATCATTCTTTCGTGATCAAATGACTTTCCAATACCAAGAAAATGGGAATCTCTCGCCAGATAATCCCATTTATCAACGTCGATGTTATAGGAAGAATTGTTGATAATTTGGTAAAGAAATTGTGG…	552	sp|Q6INN8|SAMH1_XENLA	SAM domain and HD domain-containing protein 1 OS=Xenopus laevis GN=samhd1	Q6INN8	3e-30	S	H	21.7214	59.2159	-1.44687	0.000756568	0.0435007	0.366816	defense response to virus; regulation of innate immune response;	nucleus;	RNA binding; protein binding;
Locus_41093_Transcript_5/6	TTATTTGAGGAGACACGGCTGATATGTCCGTTAGCCTGGTGTTTTATTTGAGGAGACACGGCTGATATGTCCGTTAGCCTGGTGTCACAGAGATCCCAAACAACCAACAGTGTTTGTTCTAAACCAAAAACCAAGGTGTATCCTCCAACTGCAGCTCAAGCACCAATTCCACTAGTCTCTGCTGGGCCAACTCGAATGTCCAAGGACCACTCTGTAGACCCACCCACCACCCTTGCCAAGAGGCCATCTGGCAAGAAGACTCCCAATGATTTCATATTTGGAAAAGTTATTGGGGAAGGATCCTTTTCAACCGTATATTTGGCCAAGGAGATCAATACAGAAAAGGAATATGCAATCAAAGTGTTGGAGAAAAAGCACATCCTACGAGAGAAAAAAACG…	1419	sp|O55173|PDPK1_RAT	3-phosphoinositide-dependent protein kinase 1 OS=Rattus norvegicus GN=Pdpk1	O55173	1e-149	S	H	22.3839	66.1691	-1.5637	0.00035136	0.0292123	0.338282	neurotrophin TRK receptor signaling pathway; activation of protein kinase B activity; negative regulation of transforming growth factor beta receptor signaling pathway; developmental process involved in reproduction; synaptic transmission; regulation of cell growth; T cell costimulation; regulation of I-kappaB kinase/NF-kappaB cascade; platelet activation; positive regulation of cell size; phosph…	neuromuscular junction; cytosol; nucleoplasm; cell junction; cytoplasmic membrane-bounded vesicle; plasma membrane; neuron part;	phosphatidylinositol binding; phosphatidic acid binding; 3-phosphoinositide-dependent protein kinase activity; nucleotide binding; insulin receptor binding; protein kinase binding;
Locus_41167_Transcript_11/11	TGTGGTTAGAACTTCTTCTATTTTGTAAGGCAGTCTTCAAACTTGCCTACATGGCTTGGAGCATCTGGAGGGCGATATGTAGCAATGACTTGGGGCATCTGGAGGGCGATATGTAGCACACACAACTACACCAAGTTGCCTTATATGTTCAATTAGTGTGTCACACACCGAGTTTGAGTATAACAAAAGGAGGACCTGGGGTGTGGGGTGTGAGGTCCCCACGGATGTACATAGCAACTCCTCCATGACTTCTTTCTTTCCTGTCGGTCCGTAGTACAAGTCGGTCCGTAGTACAACATACTGTGGTATGTGTAATTCCCTGTGCGCTATGTCCGGTTTCAGGTGTGTTTCCGTATTTCAGGTGTGTTTCCGTAAGTGCTATGCATAAGGCTTGATTGC…	739	NA		NA	NA	S	H	17.0091	85.245	-2.3253	8.93332e-05	0.0144921	0.199533
Locus_41542_Transcript_4/4	TTTTTTCAAATAAAATTTTAAATGTATTAAGTATACAAATTCTATTTATACATTTAATTCGATATTATTGGGGGTTCCTTTCCAATCCCTTTTCCTTTACATTGTCTCCCTATTCAATTAATTTATAATAATTCTGATACACATAAAACTGTATTCCTGTATAATTCTGCTTCAGACCCCAGGAATGAGTTTGAATCTTAGTTTACAGTTGATATAATTCAGTTTGATTATAGAATACTCACATGGAACCGAGAAGTGATAAGGATTTAAATTCCAACATGTAGGGCATAATATTTCCCTTTTCTCTTGGAGAAAAAAAAGTGTGGGGCTGGAACATTGCAAGTTTAAACAAGGTTCGTAATCTACATTGTTTAAACCTTTGGCATTTAAACCGGCCAT…	424	NA		NA	NA	S	H	109.373	386.529	-1.82131	0.000159478	0.0201086	0.282964
Locus_41810_Transcript_1/1	CTTTTTATCTAATCTTCCCACACACGAAGACATTCCTTCTTCCCACGGTTTGTGGAAGCTTTTTATCTAATCTTCCCACACACGAAGACATTCCTTCTTCNNNNNNNNNNACTTTGAACACGATTCAAACTAGACACAACACAACCAAATAACCAAAACAAATACAGTTTATTTTTCTTCTTCTTGTGTTTATTATCGTCAGAGTGAGTTCCACAACCGTCTTTTGGATTGCGACAGAGATCGAAACTTAAATGTTGATACCACTCAAACTGCTGAATATTTCGTCCAGAGATTGAATTTAAAAAATGTTGCTAAAACCATCTGAAATCCGTTATACACAACATATGATTCGCGGCTCCTTCCAGAGTCGTCACCGGGCTCCCTATCCATATATTGGTG…	1115	NA		NA	NA	S	H	14.6218	72.0053	-2.29999	0.000900357	0.0470609	0.203065
Locus_422_Transcript_2/3	TCAACCCATGCTAGCATGGAAACGGACGTTAGATGATGATGATGATGATGATGATGTACAGGGTAGCACTGAAAGGTACTGACCATTACCAAGTTGAGAAAACAATCCTAGTGATTGACTAATAAGTTGGGAAGAGGAAGTGATGAGACCAGGTCTGAAGTCATGGCACCTTGCAGTGCAGATTGGAAGAAGATTTAAAGAACAATGTTATGTTACAGGTGTAACAGTTATCATTCTCAACATGATTGTAAAATATGTCAATGATGACGTTTAGCCTACAGGTCAGTCCAGATTCAGCAGAACTATGGTCAAAGAAGGTTAAGCTAGGACCATGTCATTTATTTAGGCATAGTATATCTACGATTACACTATCCAATGTATTCTTCCCTTTTTAAAGTA…	566	NA		NA	NA	S	H	55.0908	210.164	-1.93163	7.57058e-05	0.0127478	0.262133
Locus_4277_Transcript_1/1	GAATTTCCTTAGAGAATCTGTCATGTAGTAGAGTTGACGGCAAGTATCGGATCCCTGAGTTAAAAACTTCAAAAGAAAGTGCCTCATTGGAATATCCATAACCTTTTTGATGGTAGCACTAATATTATTGCGGTTCCACGTTTCAGCCTTCAACGCCGTCTGAAAAGTTTTTCGCGGCGATATTTCAGGGGTGTACTAAAGAAAGAGAAGCAGAATACATAATTATGCATACATGTATTTATATACATACGTACATACATACATACACATACATATTTTTTTCTCTATTTGTGTTTTATTTGTGTTTTTCACACCTTCTGTTCTCCTGTCAGTCTCTC	338	NA		NA	NA	S	H	68.941	9.77331	2.81844	0.000121504	0.0176645	7.05399
Locus_4395_Transcript_3/3	AATAGTGGGCCGACCTCGCCACCAAGGCGTTATGGTTGGGATTGCACCCCGAGCAGTCTTTCCATCAATAGTGGGCCGACCTCGCCACCAAGGCGTTATGGTTGGGATGGGCCAGAAGGATAGCTATGTTGGTGACGAGGCTCAGAACAAACGAGGGATTCTTACCTTAAACTATCCGATTGAGCATGGGATTGTTACTAATTGGGACCACATGGAGAAAATCTGGCACCACACCTTCTATAATGAGTTGAGAGTTGCCCCCGAGGAACACTCTGTTCTGTTAACTGAAGCTCCGTTAAACCCAAAGGCAAACCGAGAGAAAATGACTCAAATAATGTTTGAGACTTTCAACTCGCCTGCAATGTACGTTGCTATTCAGGCTGTGCTCTCTCTCTATGC…	713	sp|Q93129|ACTC_BRABE	Actin, cytoplasmic OS=Branchiostoma belcheri	Q93129	2e-151	S	H	584.395	2458.46	-2.07274	6.59144e-05	0.0114618	0.237708	axon guidance; mushroom body development; adherens junction organization; response to calcium ion; sarcomere organization; maintenance of protein location in cell; membrane organization; sperm individualization; cell junction assembly; blood coagulation; Fc-gamma receptor signaling pathway involved in phagocytosis; inter-male aggressive behavior; chaperone mediated protein folding independent of …	cortical cytoskeleton; filamentous actin; costamere; cytosol; axon; extracellular vesicular exosome; postsynaptic density; Ino80 complex; microtubule associated complex; MLL5-L complex; NuA4 histone acetyltransferase complex; lipid particle; ribonucleoprotein complex;	protein kinase binding; nitric-oxide synthase binding; kinesin binding; Tat protein binding; identical protein binding; ATP binding; structural constituent of cytoskeleton;
Locus_439_Transcript_16/20	AATTCCATCACTGATGCACTGAGAGTGTAAATGTCAGTTTTATATTACTGGTAAAATATTTATTTACTGTATGAAAAAACAAACTATTTCCTTTGAAAGTAATGACGTAATTAATCACATGACCGTCAGTGATGAAGAAGTAGAACTTAACAGCAATTCCATCACTGATGCACTGAGAGTGTAAATGTCAGTTTTANNNNNNNNNNNNNNNNNNNNNNNNNNNNNNNNNNNATTCTTCCACAGAACGGCTAGTGAAGCTCTATTTCTAAACTGCAGTTATTGACGTGCTAGAATCTTGGGAAATATAGACGGCAGCTATTTACAGAAGCTACAAAACATAAATCTTCCACCAGCAAGTTGCTTGTACACTCATTTACATACTCCTTCTTGAATTTCTTT…	2159	sp|Q8BZZ3|WWP1_MOUSE	NEDD4-like E3 ubiquitin-protein ligase WWP1 OS=Mus musculus GN=Wwp1	Q8BZZ3	2e-68	S	H	164.203	26.7025	2.62044	0.0001687	0.0206832	6.14938	negative regulation of alpha-beta T cell proliferation; inflammatory response; cell development; negative regulation of protein transport; negative regulation of JNK cascade; generation of neurons; lysosomal transport; regulation of cell growth; negative regulation of NF-kappaB transcription factor activity; regulation of membrane potential; cellular component organization; T cell differentiation…	cytoplasmic vesicle; cytosol; plasma membrane; ubiquitin ligase complex; nucleus; cell cortex;	Notch binding; CXCR chemokine receptor binding; RNA polymerase II transcription factor binding; ubiquitin-protein ligase activity; ribonucleoprotein complex binding; ion channel inhibitor activity; sodium channel regulator activity;
Locus_4483_Transcript_15/17	GCAAACACACTCACAAGCATGCACATGCAGAAATTTTTTTTTTTATATATATATACACACAGAGAAAGAGAGACATTACGATTTATTAATTGAACACAAATTACACAAACATTTTTTTTCTCATAACATAAAGAGAAATATGCACACACACATAAACAAACAGACAGACAGAGAATAAAAGAAACATTAAAACAAGAAACATAGAAAAGCCTGATGTCAAATAAGTCAGCATCAAATCAACGATGCCAAATACC	254	sp|Q69566|U88_HHV6U	Uncharacterized protein U88 OS=Human herpesvirus 6A (strain Uganda-1102) GN=U88	Q69566	0.0004	S	H	115.566	359.681	-1.63799	0.000243172	0.0253709	0.321304
Locus_45045_Transcript_22/31	TGAACCGCTCTTCCGATCTCACACACACACACACACACATACGATTATATTTACATGAATGTTTAGGCTTGTGTAAATATACACTTTTGTAGGGCTTGTGTAAATATACACTTTTGTAGCAGAGACAAATATTTTGAGTGCATGTATCTTAGTTTTTGTACACCCATGCACATAAGCTTGAAGCAAAAGAGGCGTGTTCTCAACATGGCTTCATTACACCATGATATCTCTCCTCTCTTCATCATCTAATTGCAGTGTGTTTTCGTAAGCATAGAGCTGGCCCTCCTCCATTGGTTTTTGTTTGGAAGCTTTTGCTTCTGGTGTATTGGGGACCAACTCAACTGTACTGCTACATCTGCTTAGATTATCCTCATCGCAAACTTGTAGGAAATTGTTAGA…	2232	sp|P41234|ABCA2_MOUSE	ATP-binding cassette sub-family A member 2 OS=Mus musculus GN=Abca2	P41234	6e-66	S	H	29.1867	4.82599	2.59642	0.000288165	0.0268397	6.04784	cellular homeostasis; response to high density lipoprotein particle stimulus; regulation of transcription from RNA polymerase II promoter; phospholipid transfer to membrane; visual perception; cholesterol efflux; response to low-density lipoprotein particle stimulus; protein lipidation; peptide secretion; photoreceptor cell maintenance; positive regulation of cholesterol efflux; skin development;…	cell surface; high-density lipoprotein particle; apical plasma membrane; phagocytic vesicle; membrane raft; Golgi membrane; integral to plasma membrane; photoreceptor disc membrane; ATP-binding cassette (ABC) transporter complex; endosome membrane; microtubule organizing center; lysosomal membrane; alveolar lamellar body membrane;	phospholipid-translocating ATPase activity; small GTPase binding; apolipoprotein A-I receptor activity; phospholipid binding; apolipoprotein A-I binding; cholesterol binding; ATP binding; syntaxin binding; amino acid transmembrane transporter activity; cholesterol transporter activity; ATPase activity, coupled to transmembrane movement of substances;
Locus_45045_Transcript_30/31	TGAACCGCTCTTCCGATCTCACACACACACACACACACATACGATTATATTTACATGAATGTTTAGGCTTGTGTAAATATACACTTTTGTAGGGCTTGTGTAAATATACACTTTTGTAGCAGAGACAAATATTTTGAGTGCATGTATCTTAGTTTTTGTACACCCATGCACATAAGCTTGAAGCAAAAGAGGCGTGTTCTCAACATGGCTTCATTACACCATGATATCTCTCCTCTCTTCATCATCTAATTGCAGTGTGTTTTCGTAAGCATAGAGCTGGCCCTCCTCCATTGGTTTTTGTTTGGAAGCTTTTGCTTCTGGTGTATTGGGGACCAACTCAACTGTACTGCTACATCTGCTTAGATTATCCTCATCGCAAACTTGTAGGAAATTGTTAGA…	846	sp|P41233|ABCA1_MOUSE	ATP-binding cassette sub-family A member 1 OS=Mus musculus GN=Abca1	P41233	2e-36	S	H	121.402	565.378	-2.21943	0.000262883	0.0259708	0.214726	response to high density lipoprotein particle stimulus; regulation of transcription from RNA polymerase II promoter; phospholipid transfer to membrane; visual perception; cholesterol efflux; response to low-density lipoprotein particle stimulus; protein lipidation; peptide secretion; photoreceptor cell maintenance; positive regulation of cholesterol efflux; reverse cholesterol transport; phagocyt…	cell surface; high-density lipoprotein particle; apical plasma membrane; phagocytic vesicle; membrane raft; integral to plasma membrane; photoreceptor disc membrane; Golgi apparatus; ATP-binding cassette (ABC) transporter complex; microtubule organizing center; lysosomal membrane; mitochondrial inner membrane; alveolar lamellar body membrane; endosome;	phospholipid-translocating ATPase activity; small GTPase binding; apolipoprotein A-I receptor activity; phospholipid binding; apolipoprotein A-I binding; cholesterol binding; anion transmembrane transporter activity; ATP binding; syntaxin binding; cholesterol transporter activity; ATPase activity, coupled to transmembrane movement of substances;
Locus_45323_Transcript_2/2	AGGCAAAGTTGTAGAGATAGCAATCACAAAACCGAGGATTTACGTCAACCGCCGGTCCCTTAGAAGTTGAAGTTTCGTGGTCGTTTTGAATGGACAGAACCCAACTGTTGCCCAAGATTAGCCAAACAAACATTGTTATGAACAGAATTGACACTGCTATTGCGCGAATTGTGTTTTTCTGTGATTTTGAGGCCAACCTCTTGGCAAATTCAAATCCCCCATCAGCCAGAATGTACAACCAAAATAGCCACCCAACAACTCCAGAGACAATCAAATAAACAGTCAGTTTGGGTTGTCGTGGGCATTGATTAAACATTTGAGTCCCCATGGCATATTCGGCGATACGGAGCCCATAGTTGCTG	362	NA		NA	NA	S	H	0	41.3084	-1,79769e+308	0.000687138	0.0411741	-
Locus_45743_Transcript_1/1	ACCCTATAAAGAATCACAGGGAGTAACAAGGTTCGAATGCGGAGGATTGTTAACGTATATATGACCCTATAAAGAATCACAGGGAGTAACAAGGTTCGAATGCGGGTTGCGGGTTTGATACAAAGAATCAGTTTCCATTACCACACAGAGTTCACTTCTTTAAAGTTGCTGTATTGTTTATTATTTTTGAGTTGCTGTATTGTTTATTATTTTTGATGTTGAAATCATGTTCTTATTACCTTTAACTATTAAAGTGAATGTTTTATTAGTTACCTTCTTTACTGTATTTCTATTAATGGGTTTGTTATACGAGTGATGATTTGGAGTTATTGATTGAGAGTAGATATATTTAGTACTTGTAATAGTTACTACTCATCGATGTTCACTTTATTATCTAAA…	430	NA		NA	NA	S	H	168.68	0	1,79769e+308	0.000150177	0.0196878	-
Locus_46275_Transcript_2/2	GTGTTAGTTGAAGCCTACCAAACCTCCCATACACAGACAACTTCGGCTTTATATATATTATTATTTATGCACCCTTTTCAAGCTTAGCCAGGTTCATGGGCCCGGTTTCTGTGGTGTATGTGTGTCCTCCCCCCCCCCAGTTGGACAGGACGCCAGTCCATTGCAGTGTTACTCAAGAAACAGGAAGAAAGAGTGAAAGAAAGTTGGGGCGAAAGAGTACAGAGGTGGCCACCCCCACCCATGCCAGAGCTTCGTGGAGCTTTAGGTGTTTTCGCTCAATAAACACACACAATTGAATTGAAACTGCGATCCTCTGACCGCGAGTCCGCTGCCCTAACCACTGGGCCATTACACCTCCACACACACACCTATTATTTTAAGGAAATTAATTCCCCAAAA…	586	NA		NA	NA	S	H	272.521	0	1,79769e+308	1.77762e-05	0.00503122	-
Locus_462_Transcript_16/19	ATATTATTTGTGTGAATGACTGAGAACAGGTTCCATTCTTATATTTCTTTCAAATGGTTAGCGATAAAAGTAATTCTATTCACTACCTACAAATGAAAGAATATAGAATAAAGGGATTTTTATTTATATTTAAACAAAGTATTGATGCTAGCATACAATACAGAGATAGAAATAAAAGATGAGTTCCCAGTGTGACTCAAACACACAAATCCTTGTTGATAAATATATACAACCTTGGCCAAAATTATAGAGCAGCTATGATAAAATAGGGAATATGATTGAAACTCATTTACTTAATAATTGAAAATAGTCTGATGAACATTCTAGAGTTGATCCCATCAATAATTAGTATTTGATGTGTCCTCCTTTTGCTTTTATAAGTGCTTTTAGGCATTTTTG…	2198	NA		NA	NA	S	H	210.953	14.7863	3.83459	2.39724e-07	0.000193269	14.2668
Locus_465_Transcript_23/23	TTTTTTTTTTTTTTTTTTTTTTTTTTTTTTTTTTTTAAATTACTCAAAATTTTATTTAGCAAATATGATACTGTTAAAATTCATGAAGTTTCTTATCAGTTAATATGCTTAGCCATTGATTCTAGTCATACAATTATTCTATATTCTTTATTATTTTTTGTAGCAAATAACCAAAATTACTATTTCTCATTTCGCTTCACATCATCCTCGTACAAAATGAAAGGCTTTTTCAAATTGATTTTCTTCAACAGCATTTTGAACAACTCCGAAAACCATATCAGGATCAGAATCTTGCACTCTTAGCGGATGTTGAAAGTTCTTATTCAGATCCTTCATGCTGCTCATCAATGTGTTATTTTCTTCTTCTCTGGTAGGAAACGATTTGCTGGGACAACCCAA…	862	NA		NA	NA	S	H	26.7614	113.99	-2.09069	0.000770294	0.0435007	0.234768
Locus_4669_Transcript_9/14	GCTCTGATATTCTCATTTAAATATGAATAGGTAAATTACGGGCGGTTTTGGGTGGCTTGGTCACATGAACCAAAACTTTTTTTGGGTGGCTTTGGGCAGTTTGGTAACGAAAGGGTTAAAAATAGCAACTAAAAACTCATCTCATTTGAATTTCTTTTTTTATTTTATTTTTGTAATTGTTACATTTTAAAGAAATCAGAAGAATTAAAGGTATGTAATTATTTTGAGGACAAATTAATCCCTATATTATCTAATTAGTTACCTATTTTCCTTCTATAATTGGTAGTCAATAGTCCTTTTCTTTATTAGTGTATTTGTATATATATAATTGTATTATTGCTGCTACATTCACTTTCGCTTAAAGCTTTTAAAAAAAAAAATTATTATTCATTGTATTAG…	1551	NA		NA	NA	S	H	62.9519	0	1,79769e+308	0.000394357	0.030678	-
Locus_474_Transcript_2/2	GCCACTGGTGGTAGATATGTTCCAAGAGCTGTCCTTATGGATGGATTTGGAACCAGGTACTATGGATTCAGGGAACCAGGTACTATGGATTCAGTAAGAGCTTAAGAGCCGGACCTTTTGGTTAGTTATTTAGACCTGATAACTTTGTATTTGGGTAGACTGGAGCTGGTAATAACTGGGCTAAAGGTCATTATACTGAAGGTGCAGAATTAATAGATGCAGTATTGGATGTAGTTAGAAAAGAAGCTGAAGGTTGTGATTGTCTATAAGGTTTCTAGATATGTCACTCATTAGGTGGAGGTACTGGATCAGGTATGGGAACTCTATTGATTTCTAAAGTAAGAGAAGAATACCCAGACAGAATGATGGAGACATTCTCAGTATTCCCATCACCAAAGG…	1162	sp|P33188|TBB1_PARTE	Tubulin beta chain OS=Paramecium tetraurelia GN=bPT2	P33188	0.0	S	H	910.06	5.63906	7.33436	0	0	161.385	microtubule cytoskeleton organization; GTP catabolic process; unidimensional cell growth; protein polymerization; response to light stimulus; response to cadmium ion; microtubule-based movement;	vacuole; chloroplast; cell wall; microtubule; plasma membrane;	GTP binding; GTPase activity; structural constituent of cytoskeleton;
Locus_47826_Transcript_1/1	AATTGGAAATTTTACTGGTGAGTGTGATTATAAGGCACTAAAAGAGAATGACTCTGCCCAGACACAACAGAATATATATATAGAATATATATATACATACACACACACATAATTATAACTTAATAGATTTTGTTCAAAGTGTGTTAACATGAAAAAGCATGTGCACATACAGTTGTATGAATGTATGTTTATATGATCATGTATATAATCTGTGAGTGTATGTGTATGCATATATACAATACACATACACATGCAAATGTATACACATAAACACATACACACACATTTTGAAGTGTTAGCATTGCTCCTCTGGTGAAGAAGATTGGCCTGCAAGAGCTCTGTGCTGGTGCCACATAGGAAAGGTATCCAGCTATAGAGACCATGCCAAATCAAACTGGA…	832	NA		NA	NA	S	H	1113.66	397.682	1.48563	0.000646861	0.0404935	2.80039
Locus_4803_Transcript_3/5	CAANNNNNNNNNNNNNNNNNNAATACACCACGATTTCAGAAAGGAAATGCCTGGGCCTTATATGCTACAAACTCATGATTCAAAAGAAAACGTATTATGAAGCTAAAAGAGCATGCGGTTTATATGGAGGACAATTGGCCGTAATCGATTCGAATGAGAAAAAACAATTTATCATTAGAAATTTTAATATACTAGGTCGACATTTCTATTTCTATTTTGGACTAGATGATATTGAAAGGGAGGGATATTTTGTTAATTCGAATAATATTCATCAGGGTTTTCGCAGTTGGCAAAGCGGTCAACCGAATAATTTTCGTGGGATAGAGGACTGTACAGTCGCATTGTCTTTTAGGGGGACATGGTTCGACACTTCGTGTAATAATAAATTCGCCTTTTTAT…	519	sp|Q9Y6Z7|COL10_HUMAN	Collectin-10 OS=Homo sapiens GN=COLEC10	Q9Y6Z7	3e-13	S	H	38.2155	0	1,79769e+308	0.000209559	0.0239023	-	anatomical structure morphogenesis; response to external stimulus; central nervous system development; extracellular matrix organization; response to organic substance; chondroitin sulfate metabolic process; cartilage development; cell-cell adhesion; cell development; response to abiotic stimulus; regulation of cellular process; proteoglycan biosynthetic process;	membrane; intracellular membrane-bounded organelle; proteinaceous extracellular matrix; extracellular matrix part; cytoplasmic part;	protein binding; metal ion binding; mannose binding;
Locus_48528_Transcript_2/2	CATCACCTCCATAATAACCATGATCAGATCCAAGATTTGTGCATTTATTGGTAAAAGTTTTGAATATGGATTCCAGTAATGGTCACACAACAGAAAATGCGAAGTAATTCATAAAAATTTGTGCATTTATTGGTAAAAGTTTTGAATTTCAAAAAAGTTACACAGTATTCCATTTTAGAAAAAATAAAAACAATTTTTTCTGGAACAAAATAATAAGGACAATGAAAAAAGTGAGAAATACACAATAATAAGTTTGAAAAGCAGTTCGAAGAACATTCAGGGTGACGATGGAATATTATTATAGCCACAACAACTACTATGACCTCCATAATAACCATGATCAGATATTACTTTCCTTTAAACATCATCATCTCCATAATAACCATGATCAGATCTTAC…	460	NA		NA	NA	S	H	662.301	83.8229	2.98207	0.000107455	0.0165251	7.90119
Locus_487_Transcript_53/55	TTTTGCTTGTGTTTGAAACTGTATAATTATCAGTCATGGCGACAAAAAGAAAAAAAAAAACGGAAATTCATTTATATTTACTATTTTTGCTTGTGTTTGAAACTGTATAATTATCAGTCATGGCGANNNNNNNNNNAGTGGACTGCTACAAATACCAACGAAAGATATGGAGTCGTGATTTACAGCTATCATGGCACTGCAGAAAAGACTTTACCCCTCACTGTTGGACAAACTGTATATATTGAAGAAGAAACAGATGGGTGGTATAAAGGTTACAAAATTAAAAACAAACATGAGAGGGGAATATTTCCAAAGACTTATGTGTTCATCAAAGAAGCCACACTTTCAGGATGTCAAGAACTCATTTACACAGGTGAACCACCAATTGTTGCAGAGATT…	3131	sp|Q8BUR4|DOCK1_MOUSE	Dedicator of cytokinesis protein 1 OS=Mus musculus GN=Dock1	Q8BUR4	2e-96	S	H	6124.32	2415.52	1.34222	0.000215774	0.0239023	2.53541	axon guidance; myeloid dendritic cell activation involved in immune response; positive regulation of Rac protein signal transduction; positive regulation of phagocytosis; negative thymic T cell selection; positive thymic T cell selection; alpha-beta T cell proliferation; phagocytosis, engulfment; integrin-mediated signaling pathway; actin cytoskeleton organization; regulation of defense response …	cytosol; stereocilium bundle;	Rac GTPase activator activity; protein domain specific binding; Rac guanyl-nucleotide exchange factor activity; T cell receptor binding;
Locus_4904_Transcript_19/21	ATAGCATCTTTTATAGTTATTCTATTATCTTAACAAAATATTAACAAGACACCAACCAAAATGTGCATAAATTGGTCATACTATATAAGATAACACTAAAGCAAATTATTTTTTGAACTACTACCATATATACCAGATTTTAAGAATAATTAATAAAAAAGAAAACCAAGGACCAACACAATAAATAAAAGGACTGTTTTGGATTGTAATCAAGAGATATTTAAAGCCATAAATTCGAAACAAATTTCCTGAAATATTTCCCTGCAGAAATAAGGAGGCAAATGAGTTTTGAGTGGGGATATAACTCATGTAGAATATAGAAAATTAGATGATGAGGTTATACCGGTTGTACTATTTGCCCTCCAACCAGAACTTTTGACTGAATACAAAAGACAGGCA…	5493	NA		NA	NA	S	H	16.3527	76.1185	-2.21872	2.46694e-05	0.00619179	0.214832
Locus_49363_Transcript_16/20	TTCTTTGCCAAAAAACAATGATTCTGTTTCATCTTTTTCAAATATATGTGACATAGATTTCGCACATCCCCAAACAAGCATGGCTGTGGGGTAACAAGCTTGCTTCCCAACCACATGGTTCTGGGTTCAGTCCCACTGCATCACACCTGGGCAAGTGTCTTCTACTATAGCCTTGGGCCAACCCAAACTCATTGTGTGTGTGCTTAGGGTTGCTTGACAACCAGTGCTGATGTGTTTATGTCCCTGTAACTTAGCAGTTCAGCAAAAGAGACCGAAAGAATAAGAAGCAGGCTTAAAGAAAAGCAGGTGGTAGAGTCAATTCATTAAGCCCCAGTTGGGGTCGCAGTCTCTGACCCTAACAACTGAAATAACTGACCCTAACAACTGAAATAAAAGATG…	413	NA		NA	NA	S	H	64.0329	18.6308	1.78112	0.000996302	0.0492688	3.43693
Locus_4948_Transcript_38/44	TACAATGGAGTATAAAAACTTTACATGTCTACCATGCAATTCTAATCTTCAAAACGGGCTTGATTTAAGTTTTACATCCGCGTTTACACTATATAATGTAAATGTAAGGATATCATTGTCGTCGATAATGGAATTTAACCCGTTATATTTGAAATACTTGTTCCTTGCACAATGCTTCTGTGTTTCTCTTGGAATAATTGAGGGTGGTGCAAAATTTCCCAGGGCGAATCAATCAGTCACTTTTGAATGTCCTTTTGGAAAGGAAAAGCTTAAACACTGGAAAATTGATGGAAACGTCGTTAACGGAACTAAACAAAGTAAAAACTTTGAAGCAAATGTGCTTCCTAACAATGTCAGAATCATAAACATCACAATCATAAACATCACACTTCTTCAAAA…	2966	NA		NA	NA	S	H	17.9404	92.7115	-2.36953	7.35831e-06	0.00283606	0.193509
Locus_49897_Transcript_2/2	ATGAAATACAAAAAATGTATATATAAAAAGGTTCGACTCACACACAATACAAATGATATAGAGAGTTAGGCCTTTTTATATGTATACATATAAACATAGTTTCATGTATTTTATATAACTTAAACATTGATCTGTCCAACTTGCTCAACCCTACATTTATTTTTGTACCTGCTCAAGTTTAAAACTATTGAGTATTACAAAGTGTCTTCTACATGGAGAATATCTGATTCTCATCTATGAACTATATATATACGTGTAAATGATATGTTTGGGTATGATTCTAAGGGTAAAAGAAGCAATAATCTGTTGAATGCATACTATTTGTGGGGTCAAGTTTACAAAGCCTACGCCAACTATGTAAGCTGAGGAGTGGAGGTAGGTGTACTAAAAAAGCCGTTT…	664	NA		NA	NA	S	H	219.175	0	1,79769e+308	0.000195288	0.0228883	-
Locus_50062_Transcript_5/9	AGCTGATATTATTGGAAAAGGGCAAAATAAGGGAGAGAAAACTAGAACTACATGCACCATACATATAATAAAGCCTCCCAAAATCATGGTGGAAAATATCTCATCAGCATTGCCCAAATGATGTTGGCATCAGCTTTAAGATATACCCAAGGCCTGAGCCCCGCATTATCTGCCCACAACATAAATCAAACTCGCATCACATAAACAATACGGCAAAATTATTTCACCTCAAGTGGCCCCGCTCCATTTAGCAACACCAAAATACATTAAAGCAGAAAAAGACCCCCATAAAGTTCAAGAAGTATTTGGAAAAATCCTTCAAGAAACCCCGGATAAAACTCCAACACCAGGATATGTCCCCGTAAACAGCAACTCTCTCCTCGAGTGGGTCATGTACCC…	436	NA		NA	NA	S	H	0	22.8434	-1,79769e+308	0.000231359	0.0252005	-
Locus_50163_Transcript_8/8	GTATATTAGTTTCAATTCACACGACCATGGTCTCAGCCCTTAATGCACACTTTATATAGACCACTTTTTCATTTGAGAAGATGTAATTTCAAACTCTATTTAAAGCCAATATTCAAGTCTTTGCAATTTTCCTATATCCTCCAACAAATTTTGCAGATTCTCTTGCTGGAAAGCTTTCCTCCACCACGTCACCACTTTAATCATCAAAACACCTTTCTTTCTTTCTTTCTTTCTTCCTGCCTTCATTACATTCTCTCTTACCTTTTCAGTCCTAATACATACTTCAATATTTTAATTTGCAAAAGACCCTCAGGGGTTGAAACAGAATTATAATTCTGTGCACTTATAACTAAACCAACATATATGTTTTACAAACCCTTCTGAANNNNNNNNNNNNNN…	579	NA		NA	NA	S	H	143.34	0	1,79769e+308	0.000778287	0.0435007	-
Locus_5030_Transcript_1/37	CTAATGAAGGAGACATTGTGTCCAGATTATCTCTGCCGTCTATAGCCACAGATATATGTCGATGGGATTGTAATCATATAGGTGTCACATTACCCCTAGAGAAACAATTAAGGGT	115	NA		NA	NA	S	H	5.44201	42.6704	-2.97103	0.000789042	0.0436283	0.127535
Locus_5030_Transcript_35/37	GTGTCCGACATCAAGCATGATTGCTTGTCGTGCATTTCTGAGGAAGGAGACATTGTGTCCAGATTATCTCTGCCGTCTACAGCCACAGATATATGTTAGTGGGGTTCTAATCATATAGGGGTCACAAGATGGTCTCCAGTGTTTTACAGTCCCAAATGAAACCTCCCCACAATTTCTATGGTGGATGTATAGATAAAAATGTTTATGGTGGATGTATAGATAAAAATGTTTATCTGTTAGACAACATCCCTATGTTTGTTATAAATGATTACTATTTGGTGGTTAAGGATCTCGTTACAAACAATCAGCTTAATATTGANNNNNNNNNNNNNNNNNNNNNNNNNNNNNCATGGCACATCTATTTTATAGAAACATCTGTGTCAGTGAAATGTTGTCTTC…	994	NA		NA	NA	S	H	702.938	112.703	2.64087	3.08197e-09	5.46638e-06	6.23708
Locus_50362_Transcript_2/2	TTTACATTTGATGGATGTCCTTATCTTGTTTGTTGTTAACACGACGTTTCAGCTGATATACCCTCCAGCCTTTATCAATTGTCTTGGGGAAAATTTCGAACCTGGGTTCTCATTCCTAAGTATTTTTCGATGCTATTATAATTATTATTCAGGTCACACCCTGGAATCGAACTCAGAATCTTGGGATTAGTAGGCCCCGCTTTTAACCACTATGCCATATGCCCACATGCATATGGTGTAGTGGTTACATTATTTACAACTGACGGATATTTGTCCTCATCTTGTTGTTTCGGCTGATATACCCTCCGGCCTTCATCGGGTGTCTTGGGGAAATTTCGAACCTGGGTTCTCATTC	355	NA		NA	NA	S	H	64.2952	0	1,79769e+308	0.000324669	0.0282258	-
Locus_50374_Transcript_1/1	CATACTATTTTGGCTCGATATATGCAACAATGTAATCGCGCCCGTATGTGTGAGCATTCACTGGTTGTGCAATTACCCATCTGGGTGTGATTGTGTGTAAACTTATCACTGTGGAGGTCGAGCTTGATACGTATATATTAGTGTGTATTAGGGGTTGTACGTACTAATTATGTTCATGTGCTTCACTCACTTGCGTCCATGTATGGAAGAATATATTGGGATTACTATGTGGGTGTAAATAGGGTATGGGGGAGTTTTGTCATTGTATGGGTGTGGGTTTCATTTGTGATGGTGGTTAGTTGGTGATTATTAGTATGTTCTGTATATTAGGGCTATTATGTATTATTCAAGTGAGTGTGTATAATTGTATACATATAATTGGTGTGAATGGGATTACAG…	439	NA		NA	NA	S	H	0	23.7815	-1,79769e+308	0.000687138	0.0411741	-
Locus_5090_Transcript_25/26	ACTCATCTATTTTCATCAATATTCCTCCTCCCATTCTTTAAATCCCTATTCCCTCTGTTTTCGCCCTCATTCCCTATATCTTTCATGTTCACTCTTCTCTCAATTTCCAACCCTCCTCACAATCTACATCTCTGTACTATGTTATCTAATACCTATTTATTCCTATTTCCCTCTCTCATAGACTCTTCAGCACTAATAATTTCCTTATATATCACTCATAAATCTTTTGATCAGCCACTAAAGTTGATAGTCAAGGTTGAATTCTAAATTATTCTGTCTTTCTTTTTTCAGGATAACAATTGTTATCCTGAAAATACTCTGTAATGCTTATTTAAAAATTTTCATTTGACTTTCTTACTGGTTATTTTCTGGCTATGAAAACACTGGTTTAAACATGTC…	495	NA		NA	NA	S	H	72.0407	10.242	2.81432	0.000323986	0.0282258	7.03388
Locus_52449_Transcript_2/5	TTTATGTGAAGATTGTAGCAAAATTCAACTTAAAACATGTATAGAAAGCAAAAGGAGAGTTGAATGTCCAGAGTGTAAAGAAAAAGCAGTCAAGACGGTTATAGAATCTTTTGAATGTCCAAAGTGTAAAGAAAAAGTAAAATTTTTTGTGTGTCCAAAGTCTGAAGAAAAAGTAGAGTCTGTTGAGGTGAAGCATTTTGATATGGTGTCCCAAAACTTGGCAAGTAAATGGATGGAACTTGGAAGGGAATTAGGAATTAAACAAATTTACCTGGAAATCATC	283	NA		NA	NA	S	H	123.419	0	1,79769e+308	9.71259e-05	0.0153812	-
Locus_5257_Transcript_11/14	AACAACAGCGTGTTGTTGTTGTTGTTGTTGCTGCTGCTGCTGGTTCACCAACTCCATCAGGCCTCCTCTCCACTTAATTGACACACACACACACACAACAACCGAGGCGACCTGTGGAAGGAAGCCACGCTCCTGTTCTTTCCCCCCTTCATCCGTCTACCTTTCATCTGACCCTCCTCGCTGCTGTCATGGCCAGTCTTTTATCTCCTCACAAAATACTCTGAACGTCCCATTCGGTTCGTTTCTTTTTTTTTAAACTCCATCCTCTCCACTGGAAGGAATATTACCGGGAAATATTACTGTGACGACGACGACGGCTCGGGTTGTTTTGCCCATTACATGCCATGGCCTGGTTCAAGAAGGCCATTTTGCGGGCCAGTGATGCTTCCATGGGCCGTT…	1066	sp|Q9I7F7|PR2_DROME	Tyrosine-protein kinase PR2 OS=Drosophila melanogaster GN=PR2	Q9I7F7	5e-87	S	H	86.3436	25.0133	1.7874	0.000767335	0.0435007	3.45192	mammary gland epithelial cell differentiation; marginal zone B cell differentiation; epidermal growth factor receptor signaling pathway; negative regulation of anoikis; central nervous system morphogenesis; oocyte maturation; Fc receptor signaling pathway; positive regulation of JNK cascade; regulation of inositol trisphosphate biosynthetic process; negative regulation of potassium ion transport;…	axon; neuronal cell body; growth cone; clathrin-coated vesicle; focal adhesion; cell cortex; postsynaptic density; nucleoplasm; mitochondrion; endosome; T cell receptor complex; cytosol; nucleolus; lamellipodium; basolateral plasma membrane; immunological synapse; Grb2-EGFR complex; perinuclear region of cytoplasm; caveola; dendrite; coated pit;	JUN kinase binding; phosphotyrosine binding; protein complex binding; transmembrane receptor protein tyrosine kinase activity; actin binding; WW domain binding; protein homodimerization activity; transcription regulatory region DNA binding; protein serine/threonine/tyrosine kinase activity; 3-phosphoinositide-dependent protein kinase binding; ATP binding; GTPase inhibitor activity; epidermal grow…
Locus_5336_Transcript_24/25	CTGGGATATTGAGCTGTATTTTAAGATAACAGGCCTAAAATATACATGTATGTCTTGAACGCCATGGAGCTTGCTCACAGTCTCCTGCTGAATGAGGAAGCATTCAAAAAAATTCAGGAGTCAAAAAGGCCAGTATTTGTTTTTGAATGGCTGCGATTTTTAGACAAAGTTCTTGGTGCTGCACAAAAGTCNNNNNNNNNNGGACATCAAAGAAAGCCAAAAGAAACTAGTTGAACAGTTAACCAATCAGATCAGTGAATCTCCTGGCCCTCCCACCCGAAAACTCATAGCCAGATGTTTGGCTACCTTATTCAGTGTTGGTGATACATTCGATTTGTTTGAAACAATTAACAAATGCAATGATATCATTAAAAACAAAGATGATTCTCCAAGTTACCT…	3877	sp|A0JP94|HTR5A_XENTR	HEAT repeat-containing protein 5A OS=Xenopus tropicalis GN=heatr5a	A0JP94	6e-174	S	H	0	279.295	-1,79769e+308	0.000449966	0.0333463	-			protein binding;
Locus_542_Transcript_11/13	GTGGAAAATATTCAACATTTTAGAAAAGTTCAAGAGAAGTGGGTGAAAAAATAAAAATGTAATGTCTTTGAAAGATAATATAAAGCCATGGTGTTACTTTGATGTAATAGTCAAATACTTTCAGATGGATTCTTATTTTAATTTCCACATTATTTGATGACTCAAAGACACGTTAATGGCTTGCACCTGCTAGCAAGTGCTTTGAATAGTGAAATAGTTTCACAAACTCCATATTTTAACTAGACTCTTGAGACAATTAGCAAAACATTTTGAGCGTTAAGTTCAATCCCTCTTTTGATCAGCTACCAATTCTTAAGCTACGAAATAACATCAAAAGTTAGAATTAGTGATACATCTTCCACACTAAAACAACTAAAAGAAAATATACAGAAAGATAGG…	911	NA		NA	NA	S	H	102.439	263.536	-1.36324	0.000784694	0.0436283	0.388708
Locus_5438_Transcript_9/10	GAACAATAGGCAATATACAACCATACTTGCCAGTGTACAGATGGCGCTGAAATATTTATGCAATAAAAGAATATTTTATTACAGAAGTGTTGCACCTAAAAATATCAACATTTAGCGTTCATGAAAATGATATTTCATTCAATTCTATATATTTCATATCTGTACACTGGCAAGTATGGTTGTATATTGCCTATTGTTCTGGATCCACACTGAGCCAAAATGTCTGCAACTATGCCGAAAAGATCTTAGAGTGGCTCCAGAAGAACGCAATTTGATTTAGAAAGCAACAAAATAAAAAAATATATATATCAGTTGTTGTTATTACTGATATCTATTCTTTCTTTAGTTTTTGTCTATGGACTGTCTACACCTTTCTGTCACAGAGTTTTTAAAAATTCT…	1332	sp|P02460|CO2A1_CHICK	Collagen alpha-1(II) chain (Fragment) OS=Gallus gallus GN=COL2A1	P02460	7e-35	S	H	585.968	90.374	2.69684	9.27597e-07	0.00056088	6.4838	response to abiotic stimulus; heart development; regulation of signal transduction; skin development; sensory organ development; response to organonitrogen compound; response to oxygen-containing compound; embryo development; cellular macromolecule metabolic process; ossification; protein metabolic process; wound healing; cellular response to transforming growth factor beta stimulus; response to …	fibrillar collagen;	extracellular matrix structural constituent; protein binding;
Locus_54406_Transcript_4/8	TAATCATGTAGATGTTGCTATGTTGTATTTGTTTACTGGGATTCTTAGAGGGGTTGCCGGATCTTCTATAAGCTTTCTTTTTCGTTTGCAATTAAGTTTTTCTTCTGTTTTACCTAGAGATTTGTATAATAGTATAATCACTATGCATGGGTTGATCATAGTCTTCTTTGCTGCTATACCTGTAGCTATCGGGTTTTTTGGTAATATGTTGATTCCTTATCATTGTAATATCCCTGATCTTTTGTTTCCTCGTATAAACGCTCTTAGTTACTGACTTCTCCCTTTCAGGTTGATGCTCTTAGTATTTTCCCTTCCTTCTGCTGGTTGGACTTTATATCCTCCTCTTAGATCTACTTCTCCAGGGGTGGCTTATACGGTGTTTTCTCTTCACTTGGCTGG…	799	sp|O21079|COX1_MYXGL	Cytochrome c oxidase subunit 1 OS=Myxine glutinosa GN=MT-CO1	O21079	2e-45	S	H	418.315	3.26644	7.00073	0	0	128.065	fatty acid metabolic process;	intracellular membrane-bounded organelle; respiratory chain; cytoplasmic part;	oxidoreductase activity;
Locus_54406_Transcript_7/8	TAATCATGTAGATGTTGCTATGTTGTATTTGTTTACTGGGATTCTTAGAGGGGTTGCCGGATCTTCTATAAGCTTTCTTTTTCGTTTGCAATTAAGTTTTTCTTCTGTTTTACCTAGAGATTTGTATAATAGTATAATCACTATGCATGGGTTGATCATAGTCTTCTTTGCTGCTATACCTGTAGCTATCGGGTTTTTTGGTAATATGTTGATTCCTTATCATTGTAATATCCCTGATCTTTTGTTTCCTCGTATAAACGCTCTTAGTTACTGACTTCTCCCTTTCAGGTTGATGCTCTTAGTATTTTCCCTTCCTTCTGCTGGTTGGACTTTATATCCTCCTCTTAGATCTACTTCTCCAGGGGTGGCTTATACGGTGTTTTCTCTTCACTTGGCTGG…	1596	sp|Q33820|COX1_ASTPE	Cytochrome c oxidase subunit 1 OS=Asterina pectinifera GN=COI	Q33820	2e-20	S	H	106.179	4.01683	4.72429	7.46192e-06	0.00283606	26.4334	metabolic process;	membrane part; intracellular part;
Locus_56003_Transcript_2/2	CCCCTACCCCCTAATCCTTATCCCCTACCCCCTAATCCTTATCCTCTACCCACTAATCTTCCTACTCCTATAAATGATCTTCACCTCCCTCCCCACTTCTGTCACCAAAATCTCTTTTCCTATATTAACTCCTAACTTGAACGAGAGTGAATTCATTTTTCTTTTTTTTACTTATCAGAGAATCATGAAGTGCTACAAACTGGTGATTTTTTGGAATGTTTTTTTATGAATGCGNNNNNNNNNNNNNNNNNNNNNNNNNNNNNNNNNNNNNNNNNNNNNNNNNNNNNNNNNNNNNNNNNNNNNNNNNNNNNNNNNNNNNNNNNNNNNNNNNNNNNNNNNNNNNNNNNNNNNNNNNNNNNNNNNNNNNNNNNNNNNCGAGCCATTATCCATCTATTATTT…	757	NA		NA	NA	S	H	120.312	582.058	-2.27438	2.27413e-09	4.6541e-06	0.206701
Locus_56178_Transcript_2/2	AGTGCTATGTGGGTAGGAAGCAAGCATTTTACCACATAACCATGCCTGCCACCTATAATTTAATAAATAAGAAATTTTATAAATTTGATTTTGATGTACACCAGCCTTGTTATAAACTTTTACTGTTTAAATTACTGCCACTCGATTTATGCTGTCAGCGTCATCGTCGAATCAACATCCAGTTTTCTAAAATGCTCTGACTTACATATGTCTAACTCAGAAAAGCAGGGGAAAATATTGGTCAGAATCTCTGTGGACGATGATGATGATGATGATGATGATGATGATGATTCCTATTAAAATTCACTGTCAATTTCAAAAAATAACAAAGAATTAAGTAAAATAGCTTTTTCCATTATTAAGTTCACATCTTTATATATAAAACTGTAGTTGTTGTGA…	517	NA		NA	NA	S	H	17330.7	0	1,79769e+308	0.000240171	0.0253709	-
Locus_56242_Transcript_2/2	CTTTCTAGGAGTATTACGATGGACAAGCAAATACAGAAACGAAAAGAAGAGTCATCTGACTGGGCAACTGGTGTTTTAGTAGGTGGTATTGCAGCCGCTGTTACGGTCGGCGCATTGTGGGCAACTACCTCATACTTTTCCGACCAATCAACTATGAGTTATTGCGAAGAAACCTCTAGGAGAAAGACGCATATCACTGAGAATGAGAAAGGGAAAGAGACGCGCATTACAGAAACTAACAAGAGGAAGACGTCTTACTCTCAAACAAAGGAGACACGCTGTGAAGTTGAAAAGAAACCCGTGCCGTACAGCCAGGAGCCTGGAATGTCAGACCTCCTAAATTACCTTTTCAAGTAAACTGTTGCTATTCATATTGGTACTATAAAATTACCTTTTCAA…	426	NA		NA	NA	S	H	43.2396	4.68564	3.20603	9.55181e-06	0.00330034	9.22808
Locus_56536_Transcript_2/3	TCTTCCACCCACTACGGTGAACACAACTCTTCCACCCACTACAGTCAACACAACTCTTCCACCCACTACGGTGAACACAACTCTTCCACCCACTACGATGAACACAACTCTTCCACCAACCACACTCAACGGAACTACTCCCCCTCCGACTACTCCCCGTCCCACTTGTCCGACAATAAATAGAAATGGCGTTGGATCCGACTCGGCAGGACTAATCAGTTCACTCTCACTCCTGCTACTGGTACTAAACTAACATCTAATAAATTTCAGATCGGAAGAGCGGTTCAGCAGGAATGCCG	299	NA		NA	NA	S	H	67.3519	16.2973	2.04709	0.000389458	0.030678	4.13272
Locus_56748_Transcript_2/2	GAATAAGTACTAGGCTTACCAAGAATAAGTCCTGGGGTCAATATGCTCGACTAAAGGCAGTGCTCCAGCATGGCCACAGTCAAATGTATATATATATATACATACACACACACATACATATGCACACACATATATATATATATATACACATATATATATAGACATACATATACACACATATATATATCTACATACACACACATGTATATATAGACACACATACACATATATATATATACACACACATGCATATAAATACAGATATACATAAATATGCATATACAGATACATAATTTTGCTCATATATTGGCAATGATTTGATTTTCTTCTACCCATCTGTCCACCCTGACCCTCTTCACGTCT	363	NA		NA	NA	S	H	27.5298	1092.02	-5.30986	0.00013037	0.0182552	0.02521
Locus_5726_Transcript_30/30	AATTAGTGTTTTAAACTTGGTTCATACATTCAGAACTGGACCTAAAATGAAAAAGAGAACAAAATTAAATAATTAGTGTTTTAAACTTGGTTCATACATTCAGAACTGGACCAATTACATACCAAGGAAAAGATGAATATATCTCACACACACACACTATATTCACAATCATAGGTGCAGGTATAAATATGTGAATGTTTGTTTAATCTGTATGTATGTTTATATATATACATGTACATTGACATATATGCACATAAATTTAATTTTTTTCTCATGTATATACACATATATTTAACATATACTTTTACATATACTTCTATATATAAATACATACACATATATACACTTAAGACAGAGAAGCACGCATAAAACATGGAATCTACAAACATATATTTAGTT…	3742	sp|Q9WTN3|SRBP1_MOUSE	Sterol regulatory element-binding protein 1 OS=Mus musculus GN=Srebf1	Q9WTN3	4e-101	S	H	44.5864	374.725	-3.07116	0.000545995	0.0371192	0.118984	response to glucagon stimulus; regulation of lipid transport; response to food; cholesterol metabolic process; positive regulation of transcription from RNA polymerase II promoter; cellular response to insulin stimulus; aging; response to progesterone stimulus; regulation of fatty acid metabolic process; negative regulation of transcription from RNA polymerase II promoter; cellular response to st…	protein complex; integral to membrane; nucleus; endoplasmic reticulum membrane;	sequence-specific DNA binding transcription factor activity; protein complex binding; chromatin binding; sterol response element binding; sequence-specific DNA binding;
Locus_5833_Transcript_2/2	ACACGACGCTCTTCCGATCTGTTGTTATTATTCCTGCTTTTCCTAACACAGCGCACCACAAGCATCGACAGCACGACAACATCGACTACCCATACCCAGACGACCATGTCAACCAACACAACGACGACCACCCCTACCACTACTACCAAACCCACCACCACCAACACAACGACGACCGTCACTACCACCAAATCCACCACCAACACAACGACGACTGTCACTACTACTACCAAGCCCACGACCACCAAAAGCACAACCCACAAACACACGACCGCCAAACACACGACCACCAAACACACGACCACCAAATCGACCTCTAGCACAGCCAAACCAACCGGCAAACCAATGTCAATCCCCACGTGGCGTGCGGAAAGTAATGGTAAAACCTTAGCTCTACTA…	512	NA		NA	NA	S	H	51.4814	0	1,79769e+308	0.000217416	0.0239023	-
Locus_5848_Transcript_1/1	TAGAAATACTTCTAATAATATGCAGAAAGAAGTCAAAAAACCCAGGCAGCTAAAAAGGTTTCAAAGAAACCAACTGGTGTGCTATCTTTCTTTTCTTCTGCAGGAAAATCGGAGAGCATTGCGATCAAATCAGAAAATACAGAACCATCTAGAAATACTTCTAATAATATGCAGAAAGAAGTCAAAAAACCNNNNNNNNNNNNNNNNNNNNNNNNNNNNNTCTTCAAGAATCTGATTCAGAAGATGATATGTTCCAAACAAAGAAGCGGCGCCGCATTGTCCGAAATATCAGTAGTGAAGAAGAAGATGATTTGTTCCAAGATAAGAAGCGGCACAAGATAAGAAGCGGCACCGCATAGTCCAAAATAGCAGTAGTGAAGAAGAAATGGAACCAGAGGA…	963	NA		NA	NA	S	H	0	156.05	-1,79769e+308	0.000171669	0.020855	-
Locus_5926_Transcript_8/10	TAAGTTTTCTGTGTTGGTTGTAAACAGATTGAAATATTTTACGTTGTTTGTAAAGAAACTTACTAAGCAAATCGTAATGGTGTTTTTAGTAAAAAAGGAATGAAATATAAAGAGCATTAACGCTTAACCTCTCTAGAAAAATGTTTAATTGTTGAAGAATAAATAGCTAATACTGTGAATGCCTAATTAATTCAGATTTGATAAATATCAGACGATGAGCATTTTGCAGAGACAACAATCAATAATTAGAANNNNNNNNNNNNNNNNNNNNNNNNNNNNNNNNNNNNNNNNNNNNNNNNNNNNNNNNNNNNNNNNNNNNNNNNNNNNNNNNNNNNNNNNNNNNNNNNNNNNNNNNNNNNNNNNNNNNNNNNNNNNNNNNNNNNNNNNNNNNNNNNNNNN…	2841	NA		NA	NA	S	H	57.7286	164.316	-1.50911	0.000845692	0.0446421	0.351328
Locus_5936_Transcript_79/84	TTTTTTTTTTTTTTTTTTTTTTTTTTTTTTTTTTTAGAATTTGATATAATGTTTTATTTGTAAAGACATGCAATGTTTTTTTTTAATATTTACTGTTTTCAATCCTGGGTATTTGTTAGTATAAGGGATGGGGAAAATAAAGTAAAGTATTTAAACATATTTTACAGAAATATATAGCAACACTGCTGCTTTTATTATTGGCTTGTACAGGGGTTATATTACAGGGCCTAATAATATATTTGGCAGCAACAAATGGTGTGTATACACAATTTATGTACAATTGCCAATTTACATACATGCACATGGTGTCTGTGATGNNNNNNNNNNAAACAGCTATACATATATATATAGAGAGAGAGAGAGCGAGTGAGAGGGAGAGAAAGATAGGAATATAAAGTT…	7461	NA		NA	NA	S	H	24.2233	108.828	-2.16758	0.00018416	0.0220702	0.222584
Locus_59709_Transcript_4/8	AAATATGACAAACTTACTGCTTTTACACTTATAAGATTTTATATAAGATTTTATTTTTTTTTATATTTTGAAATTAGTTTAGTCAAAAAACCAAAAATATATATAAATACTAAGAGAGCCCAGCTCTCTAGCAGCAGCACTGTACCATTTATTATGATTGTTTTTTTTTCTTGCATTAAAAAGCATGTAAAGAAAATATATAAAGACAACAAAATTTTTAACTCATACACATTTGCATTTATACTTTTATACACAGCAAAATAATATATGCTTGTTGAAACCATCATTATAATTATTGATATTAATATTTTCTTTCTTGATATATATATATATGTATATATGTGGTTTACCAGACAAATATATGAAATATATACATATGCGTATATACACACAGTGGCC…	757	NA		NA	NA	S	H	50.0756	210.926	-2.07456	0.000325703	0.0282258	0.237408
Locus_6079_Transcript_23/23	ATTGACCGCCTTAAAACGGATTTCAACCAACAGATATTACTATAATAGATAATATAAGCATAGCATATAACTACTTATACACACATACAAACTACTTATACACACATACAATAAATACAGACACACACACANNNNNNNNNNNNNNNNNNNNNNNNNNNNNNNNNNNNNNNNNNNNNNNNNNNNNNNNNNNNNNNNNNNNNNNNNNNNNNNNNNNNNNNNNNNNNNNNNNNNNNNATGAAATGTATTTATTTATAAACTTTAAACTAAGTATCACATTTATTTTAAAAATTAACTTCAAGCTTTTATAAACCTAGCGTGGTGGTACGTAAATAAACGAAAGTTTAAACATGACGACGTAAATACACGAAGTTGACGTCTGACGTCAGATTTTTCTACTTT…	1441	NA		NA	NA	S	H	7.18139	35.1747	-2.2922	6.92701e-05	0.0118899	0.204164
Locus_60969_Transcript_1/1	ACTCCCACGCAGCCACTTCTACTCCTATGCCACACAGCCATTCCTACGCCTATACTACAAAGCCACTCCTACACCTATATATATGTATCGTATGCATATATTTATAGCAAGTATATATATCATTATCATATTTATATTTCTTTTTACTAACTATCATTAAGTTTCAGATAAGCAGATATACATGTCTGGCAAAATGCTTAAGCTGTTTAGGAGTTTGCTTTGCAACAATGAGATCTCAGCTTTGATCCTACTGTGTGGCCTTTTGGGCAAATGTTATTTCACATAGGTCAATCTGCAGTCATAAATTGTGTCGATGGAAACTCAATAGAAGTGTGTCAGGTGAATTGTACCCACATTTCTAAAGGTATATCCTTGTCACACTGATTTCACTTGAGATTA…	845	NA		NA	NA	S	H	0	174.354	-1,79769e+308	2.0101e-05	0.00545702	-
Locus_6125_Transcript_1/2	TTTTTTTTTTTTTTTTTTTTTTTTTTTTTTTTTTTTCTACAACTACTACTACTATTACTACTACTAAGGCAGTGAACTGGCAGAATGGTAAGCATGCCAGGCAAAATGCTTAGTGGCATTTCGTCCATCTACATTCTGAGTTAAAATTACGCCAAGGTTGACTTTGCCTCTCATCCTTTCAGGGTTGGTGCACTGGGGTTGATGTAACTAACTAGTCCCCTCTGCCCGAATTTCAGGCCTTGCACCTCCAATAGAAAAAGTTATTGGTAAGAAGGTCGCGAGCTGGCAGAATCATTAGCACACCAGGCAAAATGCTTAGCA	321	NA		NA	NA	S	H	39.5312	0	1,79769e+308	0.000938207	0.0473643	-
Locus_62015_Transcript_10/10	GGTAGCCATTTCCTGCTCGAAGTCAAGAGCAACATAGCACACCCCATCAGGAATTGAACTTGCTCCCGGATTTGTTTCATCGATTGCAAATTTTGTTGTTTCTGGAATTTTCGATCTAAGTGATTCTATCAGAGGGTTCAGCAATTCTTTATCAGTTCCTGCAGGAAGAGTTTCATAGTGAATCGTTATGAAATTCGTTACGTACATCCCAATTGGATCAAAATGTTGGTAAATAGGTACATCAAAGCCATTAAAAAATATTTTATCAATTCCTACCCTCCCGATTTCTTCATATGGCCAAGTCATGTTCCCATATTTAAATGTAGTCTTTATGACTACTCATCTTCTTCTCGAATAAACTGGACCGAAAATGAAGAAATGTTAAAATTAATGTTAAAT…	615	NA		NA	NA	S	H	97.9394	8.04293	3.6061	0.000175227	0.0211905	12.1771
Locus_6273_Transcript_1/3	CTTTGATAGCCTGCTGTGGCTCTCAGGAGAAGACCAGTAATAGCTGATAAAACAGCTGGGATATGGTTGCGTTTGTGCAAAGGGCCAATTTTCTGGTTTATACGATCTGCCCCTTGAGCATTATTCACCAACATCTTAAACATCTNNNNNNNNNNNNNNNNNNNNNNNNNNNNNNNNNNNNNNNNNNNNNNNNNNNNNNNNNNNNNNNNNNNNNNNNNNNNNNNNNNNNNNNNNNNNNNNNNNNNNNNNNNNNNNNNNNNNNNNNNNNNNNNNNNNNNNNNNNNNNNNNNNNNNNNNNNNNNNNNNNNNNNNNNNNNNNNNNNNNNNNNNNNNNNNNNNNNNNNNNNNNNNNNNNNNNNNNNNNNNNNNNNNNNNNNNNNNNNNNNNNNNNNNNNNNNN…	936	NA		NA	NA	S	H	87.6286	0	1,79769e+308	4.99657e-05	0.00916785	-
Locus_62_Transcript_44/47	TTAAAATTACATATATATATATAACCATACTTCAATAGTTTCTACAGTAGCATTATTTGTTACCCACAGACACAGGATTGTGTGTGTGTGTGTGTCTGTTGGAATGGAAGCAAGACATCTAGTCTTACCAAAATGGATGTACAGCTAAAAGGATGTCTAATATAAAAGTTGCTGTCAGAGTCAGGCCTCTCACCAAACGAGAATTGGAACTTGGTTCTCATGACATTGTAGAAATCTCTGGTGATACAATTAATGTGACCAACACTAAGGTGGACAGCCAGCCAGAGTATGGAGACAGTCGAGAAAGAGTTAAAACTTTCACATTTGACTATTGCTATGACTCCTCAGGACCCCCAAGTATGCCAGGATATGCTTCCCAACAGTTGGTGTTTCAAGATC…	6733	sp|B1AVY7|KI16B_MOUSE	Kinesin-like protein KIF16B OS=Mus musculus GN=Kif16b	B1AVY7	2e-59	S	H	47.0123	6.62405	2.82725	0.000171257	0.020855	7.0972	anterograde axon cargo transport; synaptic vesicle maturation; formation of primary germ layer; axon guidance; regulation of axonogenesis; anterograde synaptic vesicle transport; larval locomotory behavior; melanosome organization; cargo loading into vesicle; ATP catabolic process; mitochondrion transport along microtubule; neuromuscular synaptic transmission; early endosome to late endosome tran…	midbody; endoplasmic reticulum; cytoplasmic vesicle membrane; axon; centriole; trans-Golgi network membrane; early endosome; Golgi apparatus; mitochondrion; endosome membrane; kinesin complex; nucleus; neuronal cell body;	phosphatidylinositol-3,4-bisphosphate binding; kinesin binding; phosphatidylinositol-3-phosphate binding; plus-end-directed microtubule motor activity; phosphatidylinositol-3,4,5-trisphosphate binding; Rab GTPase binding; nucleotide binding; ATPase activity; phosphatidylinositol-3,5-bisphosphate binding; protein kinase binding; 14-3-3 protein binding; microtubule binding;
Locus_6307_Transcript_5/6	ACAAACAGAATCCGAAAATAAACTCTAATACTAATCTACTTCTTGACCATAATGACAAACAGAATCCGAAAATAAACTCTAATACTAATCTACTTCNNNNNNNNNNCTGGATGGTGGGTCCAGAATTATCACCAGATGGTGCCGGTCCACCAGCACTACCAGGAAAGCCCCCAGGCATTCCACCGGGCATCCCAGATGGAGCTCCTCCTTGTTGATACATGGCAGTCATAATAGGTGTTGCCACATCCTGCAACTCTTTCATAATACTCTCAAGTTCCTCTTGATTAGAATTTCCAAAGTTTATAGAATCCAATCTAGAAAGAATATCGGAGCACGTTTTTTCCAGACGTTCTCGATCAGCAGCAGGAATTTTATCTCTGTTTTTGTCATCCGAAATAG…	649	sp|Q24789|HSP70_ECHGR	Heat shock cognate 70 kDa protein OS=Echinococcus granulosus GN=HSP70	Q24789	1e-45	S	H	62.751	161.488	-1.36372	0.000729191	0.0427316	0.388579	negative regulation of transcription, DNA-dependent; post-Golgi vesicle-mediated transport; salicylic acid biosynthetic process; apoptotic process; nematode larval development; axon guidance; response to hydrogen peroxide; RNA processing; regulation of cell cycle; chaperone mediated protein folding requiring cofactor; ATP catabolic process; retrograde transport, endosome to Golgi; response to hig…	cell surface; ribonucleoprotein complex; extracellular vesicular exosome; neuron projection; clathrin-sculpted gamma-aminobutyric acid transport vesicle membrane; cytosol; Prp19 complex; mitochondrial matrix; zona pellucida receptor complex; cell wall; plasma membrane; COP9 signalosome; Golgi apparatus; nucleolus; neuronal cell body; synaptic vesicle;	unfolded protein binding; receptor binding; ATPase activity, coupled; ATP binding; ADP binding;
Locus_6307_Transcript_6/6	ACAAACAGAATCCGAAAATAAACTCTAATACTAATCTACTTCTTGACCATAATGACAAACAGAATCCGAAAATAAACTCTAATACTAATCTACTTCNNNNNNNNNNNNNNNNNNNNNNNNNNNNNNNNNNNNNNNNNNNNNNNNNNNNNNNNNNNNNNNNNNNNNNNNNNNNNNNNNNNNNNNNNNNNNNNNNNNNNNNNNNNNNNNNNNNNNNNNNNNNNNNNNNNNNNNNNNNNNNNNNNNNNNNNNNNNNNNNNNNNNNNNNNNNNNNNNNNNNNNNNNNNNNNNNNNNNNNNNNNNNNNNNNNNNNNNNNNNNNNNNNNNNNNNNNNNNNNNNNNNNNNNNNNNNNNNNNNNNNNNNNNNNNNNNNNNNNNNNNNNNNNNNNNNNNNNNNNNNNN…	1747	sp|P08418|HSP70_SCHMA	Heat shock 70 kDa protein homolog OS=Schistosoma mansoni	P08418	3e-105	S	H	1518.34	227.688	2.73736	3.56343e-09	5.61587e-06	6.66849	negative regulation of transcription, DNA-dependent; post-Golgi vesicle-mediated transport; protein refolding; modulation by virus of host morphology or physiology; nematode larval development; DNA repair; axon guidance; negative regulation of extrinsic apoptotic signaling pathway in absence of ligand; regulation of cell cycle; transcription, DNA-dependent; chaperone mediated protein folding requ…	cell surface; aggresome; extracellular vesicular exosome; spliceosomal complex; neuron projection; apical plasma membrane; clathrin-sculpted gamma-aminobutyric acid transport vesicle membrane; endoplasmic reticulum; cytosol; Prp19 complex; basolateral plasma membrane; mitochondrial matrix; zona pellucida receptor complex; COP9 signalosome; perinuclear region of cytoplasm; melanosome; nucleolus; n…	unfolded protein binding; protein N-terminus binding; ubiquitin protein ligase binding; protein binding involved in protein folding; receptor binding; protease binding; ATPase activity, coupled; ATP binding; NF-kappaB binding; ADP binding;
Locus_6334_Transcript_50/53	GGTGCCAGTAGCTCTTCAGTTGTTCAGTGCCTTAAATAAAANNNNNNNNNNNNNNNNNNNNNNNNNNNNNNNNNNNNNNNNNNNNNNNNNNNNNNNNNNNNNNNNNNNNNNNNNNNNNNNNNNNNNNNNNNNNNNNNNNNNNNNNNNNNNNNNNNNNNNNNNNNNNNNNNNNNNNNNNNNNNNNNNNNNNNNNNNNNNNNNNNNNNNNNNNNNNNNNNNNNNNNNNNNNNNNNNNNNNNNNNNNNNNNNNNNNNNNNNNNNNNNNNNNNNNNNNNNNNNNNNNNNNNNNNNNNNNNNNNNNNNNNNNTTCTTGAACAACCAGACTGGCAAGTTTTGCACAATATCACAGGCTATTGAAGAAGGACTTATTGATGCTTCCGTCGCACCTGAAAAATACAT…	2887	sp|Q03001|DYST_HUMAN	Dystonin OS=Homo sapiens GN=DST	Q03001	3e-09	S	H	6.34012	39.293	-2.63169	0.000201208	0.0233762	0.161355	cytoplasmic transport; establishment or maintenance of cell polarity; microtubule cytoskeleton organization; intracellular protein transport; regulation of microtubule-based process; cellular component movement; single-organism transport; establishment of protein localization to membrane; response to wounding;	cell leading edge; sarcomere; intermediate filament cytoskeleton; cell projection part; axon; plasma membrane part; microtubule; nucleus;	microtubule binding; actin binding;
Locus_6377_Transcript_17/18	GGCATTCCTGCTGAACCGCTCTTCCGATCTCTTTTACTTCCTTTAAATGAGTAGGCTTGGGTGTCTACTCGTGCCAAGGCACGATCCAACAACCTCACCAAATCATTCATCGGTAGTAGCGACGGGCGGTGTGTACAAAGGGCAGGGACGTAATCATTGCAGGCTAATGACCTGCGATTACTAGGAATTCCTTGTGCACGAGGAATAATTACAAGCCTCGATTCCTGCCACGAAGAAATTTTAAGGTTTGGCTTGCCTTCTCAAGCAAGTCACCCACTGCTTTCTTCATTGTAGCGCGCGTGCAGCCCCGAACGTCTAAGGGCAATCACAGACCTGTTATTGCTCATTTTCAAGTGTTATCCTTCTTAGTAGTTGATCGACTAGAATCGAACAACTAAT…	604	NA		NA	NA	S	H	448.615	55.8508	3.00583	3.60892e-07	0.000266709	8.03239
Locus_64181_Transcript_10/10	ACAACTTGTCAGAGAGCCAGTGCCTTAATGTACAAATGTCTGGGAAGTGAATAGTGTATGAGTCAGGTAATGTAGAAATGTCTGGAAAGTGAACATGCTTGTGTGTGTATCAAGTGTGTATATGAGTCAGATACATGCATCAGGTGTAGTGTTGGCGAAACAAATGTCTGGGAAGCGAACACTGAGTCAGATACATGCTTGCGTGTGTATGGAGGGGAGAAAATCAGTAGTGTTGGCGAATCTCAGGAAGCATGGAAGTTTTGAAGGATGAACAGTGTATGA	282	NA		NA	NA	S	H	26.7633	121.934	-2.18778	0.00035937	0.0294391	0.219489
Locus_64451_Transcript_2/2	TTTCTCGCTTCCCTCCCCATCATGGAGGTAGACATTGTGGACGGCTGGGGAGAATGGTCAACGACGGACTCATAACCTCAATCGAAGAGATATTTCTCGCTTCCCTCCCCATCATGGAGGTAGACATTGTGGACNNNNNNNNNNCACCTCTTGCCTGACCTTTCTGATGAGGTCCTCAAGGTTCAATCCGTACAGAAACAAACACGTGCTGGACAGAGGACTCGACACAAAGCTATCGTTGTTGTCGGGGATGGAAAGGGACACGTGGGTCTGGGCATCAAATGTTCAAAAGAAGCCGTGAACTCCATGAGGGAGGCGGTTTCCCTGGCCAAATTGAACATAATCCCCGTGAGGAAGGGACACTGGGGTAACAAGATCGGAGAAATGCACACAGTTCCC…	717	sp|P31009|RS2_DROME	40S ribosomal protein S2 OS=Drosophila melanogaster GN=RpS2	P31009	1e-73	S	H	50.4106	175.792	-1.80207	0.000574072	0.0382786	0.286763	nuclear-transcribed mRNA catabolic process, nonsense-mediated decay; translational termination; reproduction; cellular response to interleukin-4; growth; pyrimidine ribonucleotide biosynthetic process; ribosomal small subunit assembly; RNA methylation; translational elongation; apoptotic process; embryo development ending in birth or egg hatching; formation of translation preinitiation complex; n…	nucleoplasm; chloroplast; cell wall; Golgi apparatus; nucleolus; nuclear chromosome; plasmodesma; plasma membrane; cytosolic small ribosomal subunit;	structural constituent of ribosome; RNA binding; protein complex binding; fibroblast growth factor binding;
Locus_6460_Transcript_83/87	GACTGATGCTACAGTGGCCCCTAAAACAGCACCTGTGGCAACAAAAACAATTGATACTACAGTGGCCCCTAAAACAGCACCTGTGGTAACAAAAACTGTTGATGCCACAGTGGCCCCCAAATCAGCACCTGCAGTAACAAAAACTGTTGATGCTACAGTGGCCCCCACAACAGCACCTGTGCCAATGAAAACTGCTAATGCTACAGTAGCTCTTAAAACGGAATCTGTTGTAACAAAAACCACTAATGCAACATTGGTTCCTAAAACAGCTCCTGTTGCAAAAGTGGCTTCCACCACTGCAATAAATACCAGTGATACTAAACTAGCTGCTGACACAACACCTTCATCAAGCGTCAGTAATACTACACTGGTTCTAAAGACACCAACAACTGTACCAAA…	3051	sp|Q9BYQ6|KR411_HUMAN	Keratin-associated protein 4-11 OS=Homo sapiens GN=KRTAP4-11	Q9BYQ6	4e-05	S	H	12.1954	55.8552	-2.19535	0.00100833	0.0497709	0.21834		keratin filament
Locus_64964_Transcript_2/2	AAGGGCAGGATCGCTGGGCAGAGTGATCCCCTCAACTACGTTTGTTAAATTCGCTCACAATGGAAGCTGAAAGGGCAGGATCGCTGGGCAGAGTGATCCCCTCAACTACGTTGCTCTTGGAATCCATCAGGGTGAGATGAGGGTCATCTATGTCTAAGAGCTCGTATTCAGCTGTTTGGAGCACTGGTGTCTCGACCTGACGGGTCGACGGACCCGAATACTCCAGCTTCTTACCGTTTTCCAAATCTGTTCCCACCAGCATCACCCTTGCGTGTCCGTGCTTTCCTGTTTTGGCGGTGGACAACTCAATTATCTTGCAAGGTCGACCGTTGATCATCACGTACTTCCCGGTTTTAAGTTGCCCCAACTCGCAGGACTCACATCCAGTACCAGTGGTAA…	491	sp|P23301|IF5A1_YEAST	Eukaryotic translation initiation factor 5A-1 OS=Saccharomyces cerevisiae (strain ATCC 204508 / S288c) GN=HYP2	P23301	4e-26	S	H	12.1673	53.2606	-2.13006	0.000364466	0.0296532	0.228448	determination of adult lifespan; growth; receptor-mediated endocytosis; translation; locomotion; apoptotic process; gonad morphogenesis; positive regulation of cell proliferation; peptidyl-lysine modification to hypusine; embryo development ending in birth or egg hatching; protein localization; nematode larval development; gamete generation; tail tip morphogenesis; hermaphrodite genitalia develop…	cytoplasmic part;	protein binding; RNA binding;
Locus_665_Transcript_23/26	GGGTCTGAGTTCATGTGGGGGTGGAGGTGGTAGAGCAGGTGGTGATGGTGGAGGCAAGTCATCATCTAATTTAGGAAGTGTCGGCTTTAATTCAGCTGGAACTTTTGATTTGTTACCAGAGTCGTCAAGTTCAAGATATTGTGGCTGGCTCTCATACTCATAATGAACTTCTGTATCATCATCTTCTTTTTCATCTGCCGTTGATTCTCCAGACCGTTCGCTGACAGGCACCATATAATCACCAGCATCATAAGCTCTGTTAGAGACACCATCTTGGAGCTTAAATTGAGGTGTATCTTTACTCTCCTTTTCAGGTTCTTCATTAATCCATGACCAATTTTTGGTAAGGGGACTGATTTTGCCAATGGAACTAGGTGGATCATCCTCAAATGTTTTGAT…	6329	sp|P0C6B8|SVEP1_RAT	Sushi, von Willebrand factor type A, EGF and pentraxin domain-containing protein 1 OS=Rattus norvegicus GN=Svep1	P0C6B8	1e-55	S	H	54.3999	206.305	-1.9231	0.000127711	0.0182552	0.263687	cell projection organization; tube development; anterior/posterior pattern specification; response to stress; cellular component movement; positive regulation of cellular process; renal system development; single-organism behavior; wing disc development; cell fate determination; negative regulation of cell differentiation; cell surface receptor signaling pathway; chordate embryonic development; n…	intracellular membrane-bounded organelle; extracellular region; cytoplasmic part; plasma membrane part;	chromatin binding; protein binding;
Locus_66776_Transcript_1/1	TCACGTTTTCAAAATGGAAACGAAATACAAGATCTTATTTCATTCTTCATGTTTTCAAAATGGAAACGAAATACAAGATCTTATTTCAGACATTATCAAGGGTCAAACCACAATTAATGAAATTCGAACAATCAGAGTTTTCCGCCGTAAAGATGAGAAACATTACATTATAGTTTAGACAATAGGAGACTTTACGTTTAGACAATAGGAGACTTTACGTGTTCAAAGAAGTGCAAGTGCAACGGTTAAAGCAGCCATATTTGAGGATAAGAGTCAAATGATAAGAGTCAAATTAATAGACGAAGCTGAGACGAAGCTGATTTCTGACGCATAGCTAAGTTCACTACAACGACCGATGGTTTACGTATAAAAGTAAGAAAGGGACCTGCAAATAGAGTA…	1036	NA		NA	NA	S	H	189.853	50.4187	1.91285	0.000133682	0.0185446	3.76552
Locus_67246_Transcript_2/2	ACTCTTTCCCTACACGACGCTCTTCCGATCTATTTTGTCTCATTGCAATCTTCTTGTCTTTCTGTCAGTCTGAAAATACAACTGCAATAACACCAGACACAACTTCAGGAAATCCAACTACACCAGACACTACAACTCCAACTACTGCATCAAGTTCTCCAAGAAACACAACTGGTGCTTCCACAACATCTAATGGGACAACTCCAAGTTTTTCTCCATCCAATATGATCGGAAAAATAAGTGTGGGGGCTGTTCTGGCCCATCTTACTTATCAAATTCTATAATTAACAACTAATCTACTAACATTCATTCCTATTCTTGTTAAACTAAATTGAGGAGATCGGAAGAGCGGTT	354	NA		NA	NA	S	H	1087.12	130.755	3.05557	0.000148212	0.0196531	8.31416
Locus_68133_Transcript_5/6	AGAAGATACAATGGTATCTACTTAGGAACTACTCATGTCTGTAGAAAGACAACAGAGTCAACGCAATATACGACTGTACAATAGCTACAAACACCTCATAAACAATTAAGAAACCTATCAAATAACACTCGCTATGGATAATAATAACCCCCCAATGGATAAGTTTGCAACTAACCGAA	179	NA		NA	NA	S	H	798.225	170.64	2.22584	1.66104e-05	0.00485625	4.67783
Locus_68133_Transcript_6/6	AATGGTATCTACTTAGGAACTACTCATGTCTGTAGAAAGACAGAAAGACAACAGAGCAGAGTCAACGCAATATACGACTGTACAATAGCTACAAACACNNNNNNNNNNNNNNNNNNNNNNNNNNNNNNNNNNNNNNNNNNNNNATAATAATAACCCCCCAATGGATAAGTTTGCAACTAACCGAATAGATAGTGTAAAAGGTCGTAGAAGAGATCTAAATGCTTCAAACCAATCCAAAGGAGTTGCTATCTTATAACGTCCGATTAAAATGAAAGAGAGTCACAAAGATATCGTCACAAACAACACAGATCAGTATGTCATAAACGCATTATCCAACAAGGGATTGACAGTACAAATGTTCACCAACAATAAAAGCACTCACAAGGATCTAAGGAACCA…	709	NA		NA	NA	S	H	274.194	26.7214	3.35913	4.38455e-07	0.000312357	10.2612
Locus_6813_Transcript_1/1	TTAATGTCATTCTTCTTTTTACTACTGTAGCTTTTATATGAGTATGAGAGGGCAGGGAAACCCAATGCTGATAATGGGTTGGTCGGTCTTCTTGTCTCCTCTAGAACGTATACATTCATTTTTTCACCTGATGGGGAGGTAACTTTAAGGACAACAGAGTAAGTTACTGATAGGTTCTTATTTCCACAAGAACATTTACTTACTGAAAAGTTATCACTGGTCTTATTACAACAACATACAGTCATTACAAATTGCTTACCATTAACCTTTACATCATTGATAACATATTCATTTGGAGCTGCCTTGACTACCCCCTTAAATGTCTTATAGAAGTTCTTAACATCATAACTATGGTTGGGTAGGGTTAGGTATCCGAAATGTTTACTTGGTTTAAATTCA…	1165	NA		NA	NA	S	H	134.293	3.50675	5.2591	7.01029e-06	0.00274278	38.2954
Locus_6842_Transcript_10/10	CTCTTTCCCTACACGACGCTCTTCCGATCTAAAAATGTTAAAGCGAAAACGAAAGTTAGTTATTTTTATTAGATGTTGTAAATGGTCTTCAGGGTATATGTTGCTTTCACATCGCCTCTAGAATCGACAAGGTTGGTCAAAACATTATTTCCAACCCCCAAATGACTTTTGTTGATCCAAACAAGATCGTTGACGTCAGGTTTCCCCATTCCATTGGCCCAAATTTTGATTTTTTCTTTAGGATTCAGAACACTATCATCAATTTCATATTCCAAAAAATCTGAGTTATCAACATTTTGAATGATTCGCCACCTTTGAAGAATTTCCGGCCTTGAAATGCTCGTATTCTCGAGTTCAATGTAGCTACCGTCAGCAGCGACCTCACTTATGGCGACGGGT…	666	sp|P31732|OV71_ONCVO	Muscle cell intermediate filament protein OV71 (Fragment) OS=Onchocerca volvulus GN=OV71	P31732	4e-30	S	H	534.082	133.994	1.99489	5.37169e-06	0.00219867	3.98586	nematode larval development; meiosis; oviposition; positive regulation of growth rate; receptor-mediated endocytosis; determination of adult lifespan; nucleus organization; growth; collagen and cuticulin-based cuticle development; embryo development ending in birth or egg hatching; mitotic cell cycle; positive regulation of cellular process; molting cycle, collagen and cuticulin-based cuticle; ce…	nuclear periphery; intermediate filament; cytoplasmic part;	protein binding;
Locus_6946_Transcript_4/5	TGCTGAACCGCTCTTCCGATCTCCGGCCTTCCAAATGAACTCTAAAATCCTTTCGTTAGTAACGTCGTGGATTAGAAGCACTTCCGGTGGACAATGCTGGGTCCTTGCTCGTTGTACTCGCTGATTGTGATCCACATTTGCTGGAATGTCGACAGGGATGCCAAAATGGATCCTCCGATCCAAACGGAGTATTTCCTCTCGGGGGGGGCAACGATTTTAACTTTCATGCTAGAGGGGGCCAGTGCACTGATGTCCTTGCTCATCCGGTCGGCGATTCCCGGGAACATGCTGGTCCCTCCCGACATGACGGTGTTGGCGTAAAGATCTTTTCGAATATCCATGTCACACTTGATGATTGACTGGTATGTTGTCT	373	sp|Q25381|ACTM_LYTPI	Actin, muscle (Fragment) OS=Lytechinus pictus	Q25381	8e-57	S	H	23.1188	73.4213	-1.66713	0.000793307	0.0436976	0.314879	gluconeogenesis; skeletal muscle fiber development; response to mechanical stimulus; skeletal muscle fiber adaptation; muscle filament sliding; proteasomal protein catabolic process; response to steroid hormone stimulus; skeletal muscle thin filament assembly; response to extracellular stimulus; cell growth; response to lithium ion;	chloroplast envelope; actin filament; striated muscle thin filament; cytosol; chloroplast stroma; extracellular vesicular exosome; stress fiber; plasmodesma; plasma membrane; mitochondrion;	ADP binding; myosin binding; ATP binding; structural constituent of cytoskeleton;
Locus_6976_Transcript_2/3	ATTGATTATAATGTAAAGTATTTGCAGCAGCAATCAGAGGCACTGGAGACTAATTTTGCCTGGAAGGCCTCTTTAGCGAAACAAGACCGATTTGAGAGGAAATTGTCTCGTTTTAAAGATCAAATATTGTCACAACTTGCCCATCACATGGAGAATATCACTGAACAAATGACGGAAAGTTCCCATCAGTGTTATGCACACACTTTACAACTGTGGGACCAACTCAATGTGGCATCGAGTCAGCATAGACAACAAATTATCGATAAATCAAACGAAAGTCAAAACAAGAATGAAATGCTCTACCAATATGCTAAGAATGCCTTGGCTTTCAACACGTGGGTCGAACTTTCGCTTAAAGAACTCGGATTTGCTATAAGCTGTATCTCTCTTCAGGAGGCG…	401	sp|P08032|SPTA1_MOUSE	Spectrin alpha chain, erythrocytic 1 OS=Mus musculus GN=Spta1	P08032	2e-11	S	H	197.394	0	1,79769e+308	0.000938207	0.0473643	-	oocyte differentiation; axon guidance; regulation of cellular component biogenesis; regulation of developmental process; negative regulation of cytoskeleton organization; regulation of synapse organization; immune system process; negative regulation of protein depolymerization; positive regulation of cellular process; germ-line cyst formation; germarium-derived egg chamber formation; actin cytosk…	cortical actin cytoskeleton; plasma membrane part;	protein complex binding; actin binding;
Locus_7071_Transcript_24/27	CAACAACCTACCAGTATGTTAAATAGCAATGTAAACAAATAGAAACATTGACATTAACTCACCTGTTTACCTGTAAACAATAATAGAATTTAGTTACCTGTCCCAAACGACACTATTAACTCTTGTGTATCTTCTAATTTATCTATTTCACCATACTCGGTGATATTTCAGTAATATCTTTAGCTAACCATTCGAAAGAAAATTAGGGAATGGAACCTGTTCTCAGTCATTCTAACAAACAAAAGTTCAAATAATGGCAAAATTTATAGAAATCAAGTGCTTTTTTTTACTCACAATAATTAAAACAACATTACAGATAATATAACACACGTGTGTG	337	NA		NA	NA	S	H	29.1483	0	1,79769e+308	0.000778287	0.0435007	-
Locus_7131_Transcript_3/3	GTCGTGCTTATACGTTGTACATTGGTGATTTGGACAAATCTGTCACCCAGGAAGATTTAAGCAGTAAATTGAAGACCGTCGAGGGCTTAACGGATTTTAAGATTAACATTTCCAAGAACAAACATAACACAAAATACGCATTCGTTTCCTACTCCTCTGCAAATTCTTGTGAAGAGGCCATCAGGCGTTTTAACCACTGCAAACTAAACGGAGTCCCCATGAGGGTGATGTGGGCTCGACCTTACAAGACCTACCATCAACAAGCTCTCGCAAATATCTTCGTCAAAGGATTGCCAAAAGACTATGGGACGAAGGACTTTGGAGATCTTTTTAACGTTGTTGGACCCGTGGTTTCCTTCAAAATAACTCACAACTCGAATGGAGAGTCTCTTGGCTATG…	962	sp|Q6CSV3|PABP_KLULA	Polyadenylate-binding protein, cytoplasmic and nuclear OS=Kluyveromyces lactis (strain ATCC 8585 / CBS 2359 / DSM 70799 / NBRC 1267 / NRRL Y-1140 / WM37) GN=PAB1	Q6CSV3	1e-36	S	H	1457.69	484.784	1.58827	5.68672e-05	0.010154	3.00689	gamete generation; regulation of nuclear-transcribed mRNA poly(A) tail shortening; cellular process involved in reproduction; positive regulation of mRNA catabolic process; cellular macromolecule biosynthetic process; nuclear-transcribed mRNA catabolic process; cell differentiation; negative regulation of mRNA catabolic process; regulation of translation; regulation of biological quality; cellula…	spliceosomal complex; intracellular non-membrane-bounded organelle; cytoplasmic part;	mRNA binding; single-stranded RNA binding; protein binding;
Locus_7152_Transcript_6/7	CCTAGCCATTAAGCCATGTGCCTTCACAAGCCAACTTCCAAGCACACACATAAATACATGCATACATTTGTGCATGAATGCTAACACTGACATGGAAGCCTCCGAATGCTCAGAAGCTGATGAAAGAGTCTCTCTGTGGTCACTTCATAAGCTAGAAATAGCAACCAAATCTCTCTAACAAGTTTTTATTTGAAAAAAAAAAAACAAAGAGCAGTCAGTATATATTAAAAGCTGTTGTGATCCTGGAAATACATTGAATATGTGTAGTAGATGGGATGGTCACAACTAGAAGCCATGATTTGTTTGATTAAAACTGAGCTGGATGGAGAGAGGGGGTGGCTATACAACAAAAACAACAACAACAGAATGGGTATGAAATGCAGAGCAATGCTCCAGCAG…	947	NA		NA	NA	S	H	53.842	0	1,79769e+308	0.000593943	0.0384474	-
Locus_7247_Transcript_2/2	GGGGGAATCGAGTTTCCAAATAAAGTCGGTCGACATCAGCTACGGAAACCCGATGACGCTCAATCTGGTCGCTCCCGAACTTGAGCTCTTCAAGGATACGCGAACAAAGGAAAAGTCTGAGATGAAAAGTTTGAATTCCCGCCTGCAAAATTACATAAACCTTTCGAAGATCAACTCGATGCACAACCAGAAGCTCATGCAGGAGCTGGAGGACGTGAAGAATGGGATAAGGAAGGAGACGACCGCGATAAAGGAGATGTACGACGCGGAAATGGGGCAGCTGAGGAACCTCCTCGATGACACCGAGTGCGACAAGAACGAGGCGAAGCTGGCCACGGAGAACAGCACCGAGGTCTGCGAGGAAATGCTCAGGAGAATTCACGAAATCGAGGAGGTGGG…	1265	sp|Q01240|NF60_LOLPE	60 kDa neurofilament protein OS=Loligo pealeii	Q01240	3e-61	S	H	26.1369	5.43784	2.26499	0.000918077	0.0473643	4.80651	nematode larval development; tissue development; regulation of nucleobase-containing compound metabolic process; meiosis; oviposition; nuclear envelope organization; regulation of developmental process; positive regulation of growth rate; regulation of macromolecule metabolic process; growth; aging; regulation of apoptotic process; nervous system development; ER-nucleus signaling pathway; embryo …	nuclear periphery; basement membrane; intermediate filament; cytoplasmic part; microtubule cytoskeleton;	protein binding;
Locus_73350_Transcript_3/3	CTATCTCTTCACGTTTTCAAAATGGAAACGAAATACAAGATCCCGCTATACTCAAGATTCTATCTCTTCACGTTTTCAAAATGGAAACGAAATACAAGATCNNNNNNNNNNTTATTTCAGACATTATCAAGGGTCAAACCACAATTAATGAAATTCGAACAATCAGAGTTTTCCGTAAAGATGAGAAATATTATAGTGCAGACAATAGGAGACTTTACGTGTTCAAAGAAGTGCAACGGTTAAAGCAGCCAAATTTGAGGATAAGAGTCAAATTAATTCACCAAGTGGATTCTGACGTAGATAAGTTCACTACAACGAGCGATGGTTTATATATAAAAGTAAGAAAGGGACCTGCAAATAGAGTACCTAAACATACAACTGCGCCGACAAATATATATT	399	NA		NA	NA	S	H	51.9658	0	1,79769e+308	0.000342518	0.0286563	-
Locus_733_Transcript_1/2	CCTACCAACCAAGCTATATTTTCATTCAGACATTGTTATTTTCTCTCTTTGGTAACCTCTCGGCCCTTCATATCAACCACCACAATGACTATCACATCACACTTTCTATTTGTGTGTTTGCAGCACCGTTCATTACCCAAGTTAGGCCGATGACCGACAAGTAGGTGTGTGTGTGTCTGTCAGAATACATACATTTTTGTGACGACTGACACACACACACATTCACACACACCCATTCATACATACACAAACGCAGAATTGTAAATTTCAAAGAAAAACAATTTCATCAAATGATTCTATTTAATTTTGCCAAAATTCTTAGAAATTATGTTTCACCATTGTAAGTTGATTTTCCGCACTCCGTTTTTGTTTTGATTTTTTTTCTTTTTTTG	392	NA		NA	NA	S	H	82.9793	9.42588	3.13805	0.000534308	0.0369228	8.80333
Locus_733_Transcript_2/2	CCTACCAACCAAGCTATATTTTCATTCAGACATTGTTATTTTCTCTCTTTGGTAACCTCTCGGCCCTTCATATCAACCACCACAATGACTATCACATCACACTTTCTATTTGTGTGTTTGCAGCACCGTTCATTACCCAAGTTAGGCCGATGACCGACAAGTAGGTGTGTGTGTGTCTGTCAGAATACATACATTTTTGTGACGACTGACACACACACACACACATTCACACACACACACCCATTCACACACACCCATTCATACATACACAAACGCAGAATTGTAAATTTCAAAGAAAAACAATTTCATCAAATGATTCTATTTAATTTTGCCAAAATTCTTAGAAATTATGTTTCACCATTGTAAGTTGATTTTCCGCACTCCGTTTTTGTTTTGATT…	414	NA		NA	NA	S	H	456.033	12.4272	5.19756	0	0	36.6962
Locus_7365_Transcript_2/3	CGAATGAAGAGTTCCTTTACATGTTATGGGTTGAAAGCGGATTGTTCGGGCGTGGCACATCCCTTTACGGGTTATTGAAAATGGCAGCTAAATGAAACAATGTGCTTCAACCTTAAACCAAATATGTCTCGCATATTCGAAGTAAACCACCAAGTTAGGGACATTACATTGTGCATTCAAATCTTACTGAAGCCGAATCTGTTTTTCATCTTTGCTAGGGTTAGTAAAATCAAGGATTCAAAGTTTGGCACAAGACTAGCACATTTAAAGAAAGGGGTAAATCAATAAAGTTGAGGATAAAAGGCAAACTCGACTTCAGCAGAATNNNNNNNNNNNNNNNNNNNNNNNNNNNNNNNNNNNNNNNNNNNNNNNNNNNNNNNNNNNNNNNNNNNNNNNNNN…	1665	NA		NA	NA	S	H	177.07	29.1898	2.60078	4.3373e-05	0.00854769	6.06615
Locus_7365_Transcript_3/3	CGAATGAAGAGTTCCTTTACATGTTATGGGTTGAAAGCGGATTGTTCGGGCGTGGCACATCCCTTTACGGGTTATTGAAAATGGCAGCTAAATGAAACAATGTGCTTCAACCTTAAACCAAATATGTCTCGCATATTCGAAGTAAACCACCAAGTTAGGGACATTACATTGTGCATTCAAATCTTACTGAAGCCGAATCTGTTTTTCATCTTTGCTAGGGTTAGTAAAATCAAGGATTCAAAGTTTGGCACAAGACTAGCACATTTAAAGAAAGGGGTAAATCAATAAAGTTGAGGATAAAAGGCAAACTCGACTTCAGCAGAATTTGAACTTAAAAATGTAAAGAGTCGGAAAAAATTCCACTCAGAGCTAACGATTCTGTCAGTTCGATTGGTAAAA…	484	NA		NA	NA	S	H	164.582	0	1,79769e+308	0.000394357	0.030678	-
Locus_74269_Transcript_1/2	AGTCTAATTAATCTCAGTCCTAAGGCGAGCATCCCTATTGGTCTCAGTCCTAAGGCGAGCATCCCTATTGGTAATAACGACTCCCAGCATATCCGCCCTCTCCACAATCAATTTACGATTGCGACTAGAAACAGTGCGAGCAATCTCCCCACAGAACCGATCGTTGTTCATTAGAAGCATATTCAAATCCTCAGTCCTGTTTATTCTGAACTTACGGAGTCCGTTGGGCAGAATGTGCTTCGTCTTCTTGTTGGATCCATATCCAATTTTGGGCATTCGGCGAGTTCCTTTGCACCGTTGACGCACTACGTTGTCGATTCCCTTTGGTCGACGCCAGTTTTCTTTGACGCGAGAAAATCTGTCAG	365	sp|Q3SZQ6|RL32_BOVIN	60S ribosomal protein L32 OS=Bos taurus GN=RPL32	Q3SZQ6	2e-40	S	H	59.0235	0	1,79769e+308	0.000993787	0.049236	-	nuclear-transcribed mRNA catabolic process, nonsense-mediated decay; translational termination; translational initiation; mitotic spindle elongation; translational elongation; viral transcription; SRP-dependent cotranslational protein targeting to membrane; ribosome biogenesis;	mitochondrial large ribosomal subunit; Golgi apparatus; cytosolic large ribosomal subunit; nucleolus; nuclear chromosome;	structural constituent of ribosome;
Locus_74520_Transcript_2/2	ACGAAGAGATATCTCTCGAAATGGACGTCGATAACTGCAAGACATTATCCGTCAAAATCCACGAAGAGATATCTCTCGAAATGGACGTCGATAACTGCAAGANNNNNNNNNNACTGCAAGAGTGGCTTTAAAATTTTGAACAAATTAATGAAAGGCCGTCTTCCTTTAAACGACGATGAGATCTCCAACATGTGCCTCAGGGGTAATTTATGCCCAAGGGACACAACTCTAAATTCCTTAACCGGGATTGAGTGCTCAATTTGTAAGACTGTGGCATCGCTGTTGGAGTCGGATGCAGTGAAGGCATATATTGCTGAGGGAGAAAACATGCTCTGTAATGAGTTACCTGCAATGTGCGATGAAA	364	NA		NA	NA	S	H	2069.2	8085.1	-1.96619	3.44832e-05	0.00728115	0.255928
Locus_74643_Transcript_2/2	GAAACAGTAGCCAACAATTAGAATGTGAGAAATCGTTAAATTTAAATAAGCCAAACAATAGATCGAATTAGTTAAGTGATCGAACTTTAATCAATTGGCAACATCATCACTATTTTCGGGAAATGCATAGTCCTCATTGCCATCATTTCCGTCATCTGCAATGTCATCTTCAACATCTTGATCATCTGCGCCTTCTTCAACTTCTTCTTCACCACCTTGATCATCTGCTCCTTCTCCAAATTCCTCTTCATCAACTTGATCATCCGCACCTGCTTCAAATTCTTCTTCAACATCTTGATTATCAGCACCTTCTTCAAATTCCTTTTCATTTTCATTGGAAGTTTCATCCTTTTTCATTTTCATTGGAAGTTTCATCCTCAAAACCGGTAATGTCTTCAT…	563	NA		NA	NA	S	H	46.1055	182.758	-1.98692	0.000272155	0.0260041	0.252277
Locus_7512_Transcript_1/1	TTTAAATTGAGCAGTGACTATTATGCCTATGACACCGAGAAGTATCCCGAAGAAATTGAGAAAATAGAAAATGAAATTAAAAATGATTATTTGGCCAAACTAAAAAAGGGATTGACAAGTCATCAACTTTTCCTAGAGCGTGTCATCTCCAGGGTTCCGCAGGACTCCACCCTGTCTGTTTTCCTCACATACCAACAAAATTTCCTCACATACCAACAAAATTTGCAAGCCAAAGCCCCTTCGGTGTTTAATGGCCTGATAAAGAAACTCAAAGATTCAAAAATCCTTATAAATCCTTATTCCAAAACTGAAGGAAAACGACGAAAAAATACAGCAAAAACACGACTTAATAACGTCACAGCAAAATCACCTCAAAGACATCGTAAAACGACACAACGC…	725	NA		NA	NA	S	H	61.5425	0	1,79769e+308	7.44452e-05	0.0126154	-
Locus_75638_Transcript_1/1	GTTTGTAACAGATTACTCTGTTGATGCTGGCGAATGTAATTAGCAAGTATATTCTGATTCTGGACCCCTACAGCAATATCTGTTGGGGGTTTCTTTGGTAATAAATTGAAATAAATTGATAGTTAATAGTGTTATCCTCCCAATCAAATTGGTAACCTCCCAATCAAATTGGTAAACTGTTTTACCAAACATTTCTACACCTATAAGTGTAGAATCTTCCAAGTAACTCACCATATGTTAACCCCAACTGTATCCTTTTGATCTGATCTTGAAGGTTTTGGGGCTGATAATAAGAATCATTTCTTGGATGGAAGGGGAGGGGAGGGTTGCCAGAACCATGTCTTCACTGATTCTTGTGAAACTGGTCACAGAAGATGGACAATGGACATCAATTCTGTC…	528	NA		NA	NA	S	H	30.5827	0	1,79769e+308	0.000256056	0.0259708	-
Locus_76033_Transcript_10/10	CCAAGGCTATAATAGAAGACACTTCCCCAAGGTGCCATGCAGTGGGACTGAACCCAAAACCATGCTATTAGGAAGCAAGCCTCTTACCACACAGCCATGCTGGAGTGAAAACACACACACACACACACATATATTTACTACTGGCATTCCGTTGGTTATGACATCAAGGGTTCCAGTTGATCCAATTAATGGAACAGCCTGCTTGTGAAATTAAGGTGCAAGTGGCTAAGCACTCCACAGACATGTGTATCCTTAATGAAGTTCTCAGGGAGATTCAACGTGACACAAGTGCGACAAGGACAACCCTTTGAAATACAGATACAACTCATTTTTGCCAGCTGAATGGACTGGAGCAATGTGAAATAAAGAGTCTTGCTCAAGGACACAATGCTTTGCTGG…	469	NA		NA	NA	S	H	3679.78	629.135	2.54818	4.4614e-07	0.000312357	5.84896
Locus_7704_Transcript_4/4	CGGCATTCCTGCTGAACCGCTCTTCCGATCTGCACGATCTATGACCTACGAATGATGGTCGATGCTGCCTCTGGGAGGAACAAGGGCTTCTGCTTCATCACCTTCATTGAGGACGATGCTGTTCAGAAGGCCGTCAACATGTATAACGGGTATGAACTCAAGCCTGGCATGAAAATCAGGGTCAACCCATCCATTCCTAATCTCAAACTTCAAATCTGCAACCTCCCGAGTGGAAAGTCAAGTCAGCTAGGGATGTCAAGGACGAGCTTATGAAATTCTTTGAGGGAATTGTTTCTGTTGAGTCGCAGACTGCTACAACGGTCATCGTGACCTTCAATTTGCATCGACACGCCTCTTCAGCCCGAAGGAAGCTCTACTCGGCAAGAGTGCGACCATTTG…	731	sp|O43390|HNRPR_HUMAN	Heterogeneous nuclear ribonucleoprotein R OS=Homo sapiens GN=HNRNPR	O43390	2e-17	S	H	0	22.0612	-1,79769e+308	0.000687138	0.0411741	-	negative regulation of translation; cold acclimation; response to water deprivation; CRD-mediated mRNA stabilization; response to salt stress; transcription antitermination; mRNA modification; seed germination; cellular response to interferon-gamma; mRNA splicing, via spliceosome;	nucleoplasm; nucleolus; histone pre-mRNA 3'end processing complex; catalytic step 2 spliceosome; nuclear heterochromatin; CRD-mediated mRNA stability complex; mitochondrion;	RNA binding transcription antitermination factor activity; protein binding; poly(A) RNA binding; single-stranded DNA binding; cytosine deaminase activity; double-stranded DNA binding; copper ion binding; ATP binding;
[truncated: 48 more rows]
